# Supplementary material for: The splicing regulators Esrp1 and Esrp2 direct an epithelial splicing program essential for mammalian development
Source: eLife. 2015 Sep 15;4:e08954. doi: 10.7554/eLife.08954 (PMC4566030; doi:10.7554/eLife.08954)
Supplement: Figure 4—source data 1. — DOI: http://dx.doi.org/10.7554/eLife.08954.012 [file elife08954s001.xlsx]

## Sheet: Summary
	SE	Skipped Exon
	MXE	Mutually Exclusive Exon
	A5SS	Alternative 5' splice site
	A3SS	Alternative 3' splice site
	RI	Retained Intron
	Significatn Events
		SE	MXE	A5SS	A3SS	RI	Total
	DKO vs. WT	238	61	19	9	103	430
	KH vs. WT	116	32	1	4	9	162
	KO vs. WT	89	16	4	4	35	148
	deltaPSI	PSI_Sample1-PSI_Sample2
	events at FDR<5% and |deltaPSI|>=5%

## Sheet: SE
GeneID	geneSymbol	chr	strand	exonStart_0base	exonEnd	upstreamES	upstreamEE	downstreamES	downstreamEE	IC_SAMPLE_1	SC_SAMPLE_1	IC_SAMPLE_2	SC_SAMPLE_2	IncFormLen	SkipFormLen	PValue	FDR	PSI_DKO	PSI_WT	deltaPSI	UCSC_link
ENSMUSG00000029059	2810405K02Rik	chr4	-	154897348	154897424	154897039	154897158	154897505	154897569	952,866	0,3	1575,2134	257,395	110	57	0	0	1.0,0.993	0.761,0.737	0.247	http://genome.ucsc.edu/cgi-bin/hgTracks?db=mm10&position=chr4+154897034+154897574
ENSMUSG00000039108	Lsm14b	chr2	+	180031793	180031871	180031360	180031528	180032060	180032222	45,179	0,5	25,44	81,178	142	85	0	0	1.0,0.955	0.156,0.129	0.835	http://genome.ucsc.edu/cgi-bin/hgTracks?db=mm10&position=chr2+180031355+180032227
ENSMUSG00000025162	Csnk1d	chr11	-	120964947	120965010	120963647	120963906	120967994	120968134	96,198	77,153	253,549	27,51	112	85	0	0	0.486,0.495	0.877,0.891	-0.394	http://genome.ucsc.edu/cgi-bin/hgTracks?db=mm10&position=chr11+120963642+120968139
ENSMUSG00000009073	Nf2	chr11	-	4780577	4780622	4767664	4768273	4782186	4782352	1,14	25,93	79,161	10,9	76	85	0	0	0.043,0.144	0.898,0.952	-0.832	http://genome.ucsc.edu/cgi-bin/hgTracks?db=mm10&position=chr11+4767659+4782357
ENSMUSG00000030189	Csda	chr6	-	131375973	131376180	131370322	131370414	131379357	131379480	1319,2439	986,1267	968,1862	1770,3685	278	85	0	0	0.29,0.371	0.143,0.134	0.192	http://genome.ucsc.edu/cgi-bin/hgTracks?db=mm10&position=chr6+131370317+131379485
ENSMUSG00000033295	Ptprf	chr4	-	118227818	118227845	118226453	118226571	118230694	118230888	0,0	33,197	72,263	77,193	40	85	0	0	0.0,0.0	0.665,0.743	-0.704	http://genome.ucsc.edu/cgi-bin/hgTracks?db=mm10&position=chr4+118226448+118230893
ENSMUSG00000005417	Mprip	chr11	+	59757523	59761327	59754992	59755109	59764379	59764527	476,1117	254,498	2158,4574	403,680	3875	85	0	0	0.039,0.047	0.105,0.129	-0.074	http://genome.ucsc.edu/cgi-bin/hgTracks?db=mm10&position=chr11+59754987+59764532
ENSMUSG00000028906	Epb4.1	chr4	-	131937014	131937464	131935738	131935867	131957642	131957819	29,99	53,134	660,1476	8,17	521	85	0	0	0.082,0.108	0.931,0.934	-0.838	http://genome.ucsc.edu/cgi-bin/hgTracks?db=mm10&position=chr4+131935733+131957824
ENSMUSG00000030766	Arhgap17	chr7	-	123294471	123294705	123292035	123292205	123296409	123296566	58,219	9,23	20,37	36,100	305	85	0	0	0.642,0.726	0.134,0.093	0.57	http://genome.ucsc.edu/cgi-bin/hgTracks?db=mm10&position=chr7+123292030+123296571
ENSMUSG00000032122	Slc37a2	chr9	-	37233052	37233109	37230315	37231656	37233309	37233374	6,2	86,136	182,347	11,14	73	58	0	0	0.053,0.012	0.929,0.952	-0.908	http://genome.ucsc.edu/cgi-bin/hgTracks?db=mm10&position=chr9+37230310+37233379
ENSMUSG00000025278	Flnb	chr14	+	7922674	7922746	7919109	7919357	7923454	7923557	0,0	7,59	17,83	3,0	130	85	0	0	0.0,0.0	0.787,1.0	-0.893	http://genome.ucsc.edu/cgi-bin/hgTracks?db=mm10&position=chr14+7919104+7923562
ENSMUSG00000025278	Flnb	chr14	+	7934563	7934701	7933713	7933980	7935933	7936049	90,229	0,0	63,211	33,99	209	85	0	0	1.0,1.0	0.437,0.464	0.549	http://genome.ucsc.edu/cgi-bin/hgTracks?db=mm10&position=chr14+7933708+7936054
ENSMUSG00000018417	Myo1b	chr1	-	51766821	51766908	51763889	51763964	51769003	51769090	47,85	4,6	27,17	48,48	138	63	0	0	0.843,0.866	0.204,0.139	0.683	http://genome.ucsc.edu/cgi-bin/hgTracks?db=mm10&position=chr1+51763884+51769095
ENSMUSG00000020656	Grhl1	chr12	+	24582884	24582961	24581327	24581718	24584304	24584461	13,30	30,82	504,1427	0,0	140	85	0	0	0.208,0.182	1.0,1.0	-0.805	http://genome.ucsc.edu/cgi-bin/hgTracks?db=mm10&position=chr12+24581322+24584466
ENSMUSG00000020566	Atp6v1c2	chr12	-	17307470	17307500	17301120	17301215	17308271	17308357	68,59	160,199	165,181	1,0	40	79	0	0	0.456,0.369	0.997,1.0	-0.586	http://genome.ucsc.edu/cgi-bin/hgTracks?db=mm10&position=chr12+17301115+17308362
ENSMUSG00000020566	Atp6v1c2	chr12	-	17288995	17289133	17288082	17288180	17291428	17291522	74,91	1021,851	2356,2597	9,3	209	85	0	0	0.029,0.042	0.991,0.997	-0.959	http://genome.ucsc.edu/cgi-bin/hgTracks?db=mm10&position=chr12+17288077+17291527
ENSMUSG00000031158	Timm17b	chrX	+	7900960	7901060	7899356	7899469	7903672	7903736	377,566	1,1	175,243	64,90	143	57	0	0	0.993,0.996	0.522,0.518	0.474	http://genome.ucsc.edu/cgi-bin/hgTracks?db=mm10&position=chrX+7899351+7903741
ENSMUSG00000025060	Slk	chr19	+	47627647	47627740	47625304	47625484	47635468	47635598	1,0	87,186	186,486	9,21	170	85	0	0	0.006,0.0	0.912,0.92	-0.913	http://genome.ucsc.edu/cgi-bin/hgTracks?db=mm10&position=chr19+47625299+47635603
ENSMUSG00000027111	Itga6	chr2	+	71853533	71853663	71849380	71849506	71855853	71856758	90,440	31,140	287,538	4,16	201	85	0	0	0.551,0.571	0.968,0.934	-0.39	http://genome.ucsc.edu/cgi-bin/hgTracks?db=mm10&position=chr2+71849375+71856763
ENSMUSG00000044103	Il1f9	chr2	+	24188621	24188761	24187700	24187808	24192586	24193568	551,865	136,252	1619,3029	96,149	211	85	0	0	0.62,0.58	0.872,0.891	-0.281	http://genome.ucsc.edu/cgi-bin/hgTracks?db=mm10&position=chr2+24187695+24193573
ENSMUSG00000001247	Lsr	chr7	-	30962097	30962244	30959152	30959314	30965968	30966088	193,394	8,18	209,432	66,179	218	85	0	0	0.904,0.895	0.553,0.485	0.38	http://genome.ucsc.edu/cgi-bin/hgTracks?db=mm10&position=chr7+30959147+30966093
ENSMUSG00000009563	Tor2a	chr2	+	32759526	32759702	32757275	32758936	32760588	32760716	332,438	0,4	283,515	33,67	247	85	0	0	1.0,0.974	0.747,0.726	0.251	http://genome.ucsc.edu/cgi-bin/hgTracks?db=mm10&position=chr2+32757270+32760721
ENSMUSG00000022568	Scrib	chr15	-	76061738	76061801	76061133	76061223	76062669	76063047	39,121	1,7	30,40	91,181	110	83	0	0	0.967,0.929	0.199,0.143	0.777	http://genome.ucsc.edu/cgi-bin/hgTracks?db=mm10&position=chr15+76061128+76063052
ENSMUSG00000040268	Plekha1	chr7	+	130909587	130909628	130908335	130908425	130910831	130910901	17,61	5,18	12,24	94,257	44	61	0	0	0.825,0.825	0.15,0.115	0.692	http://genome.ucsc.edu/cgi-bin/hgTracks?db=mm10&position=chr7+130908330+130910906
ENSMUSG00000040268	Plekha1	chr7	+	130909587	130909735	130908335	130908425	130910831	130913312	7,50	5,18	15,16	94,257	217	83	0	0	0.349,0.515	0.058,0.023	0.392	http://genome.ucsc.edu/cgi-bin/hgTracks?db=mm10&position=chr7+130908330+130913317
ENSMUSG00000040268	Plekha1	chr7	+	130909587	130909658	130908335	130908425	130910831	130911163	6,36	5,18	5,8	94,257	126	83	0	0	0.441,0.568	0.034,0.02	0.477	http://genome.ucsc.edu/cgi-bin/hgTracks?db=mm10&position=chr7+130908330+130911168
ENSMUSG00000042286	Stab1	chr14	-	31139506	31139653	31139296	31139413	31139743	31139848	1044,1210	0,0	221,260	26,32	218	85	0	0	1.0,1.0	0.768,0.76	0.236	http://genome.ucsc.edu/cgi-bin/hgTracks?db=mm10&position=chr14+31139291+31139853
ENSMUSG00000054252	Fgfr3	chr5	+	33732116	33732261	33730143	33730334	33732721	33732912	59,227	1,0	22,46	13,32	216	85	0	0	0.959,1.0	0.4,0.361	0.599	http://genome.ucsc.edu/cgi-bin/hgTracks?db=mm10&position=chr5+33730138+33732917
ENSMUSG00000028649	Macf1	chr4	-	123364056	123364074	123360909	123361027	123365272	123365347	1,1	60,120	17,23	15,25	11	68	0	0	0.093,0.049	0.875,0.85	-0.792	http://genome.ucsc.edu/cgi-bin/hgTracks?db=mm10&position=chr4+123360904+123365352
ENSMUSG00000028649	Macf1	chr4	-	123354478	123354580	123351821	123351951	123355055	123355267	36,55	139,343	162,275	126,157	173	85	0	0	0.113,0.073	0.387,0.463	-0.332	http://genome.ucsc.edu/cgi-bin/hgTracks?db=mm10&position=chr4+123351816+123355272
ENSMUSG00000036087	Slain2	chr5	+	72965803	72965881	72958148	72958286	72974530	72974702	54,121	42,62	238,589	19,34	142	85	0	0	0.435,0.539	0.882,0.912	-0.41	http://genome.ucsc.edu/cgi-bin/hgTracks?db=mm10&position=chr5+72958143+72974707
ENSMUSG00000005087	Cd44	chr2	-	102831329	102831536	102828541	102828610	102853014	102853236	4,26	15,87	277,717	1,7	255	62	0	0	0.061,0.068	0.985,0.961	-0.908	http://genome.ucsc.edu/cgi-bin/hgTracks?db=mm10&position=chr2+102828536+102853241
ENSMUSG00000020917	Acly	chr11	-	100503159	100503189	100498620	100498762	100504202	100504293	25,90	45,200	119,418	42,164	45	84	0	0	0.509,0.457	0.841,0.826	-0.35	http://genome.ucsc.edu/cgi-bin/hgTracks?db=mm10&position=chr11+100498615+100504298
ENSMUSG00000041977	Arhgef11	chr3	+	87734423	87734552	87733147	87733504	87735344	87735571	87,265	12,41	14,11	48,95	200	85	0	0	0.755,0.733	0.11,0.047	0.665	http://genome.ucsc.edu/cgi-bin/hgTracks?db=mm10&position=chr3+87733142+87735576
ENSMUSG00000032612	Usp4	chr9	+	108365829	108365970	108362836	108362898	108366760	108366878	107,301	0,17	94,299	99,244	182	55	0	0	1.0,0.843	0.223,0.27	0.675	http://genome.ucsc.edu/cgi-bin/hgTracks?db=mm10&position=chr9+108362831+108366883
ENSMUSG00000040728	Esrp1	chr4	-	11338721	11338831	11332037	11333473	11353294	11353463	76,206	77,232	598,1249	171,418	181	85	0	0	0.317,0.294	0.622,0.584	-0.297	http://genome.ucsc.edu/cgi-bin/hgTracks?db=mm10&position=chr4+11332032+11353468
ENSMUSG00000040728	Esrp1	chr4	-	11344111	11344262	11338721	11338831	11353294	11353463	77,125	18,41	875,1983	27,78	222	85	0	0	0.621,0.539	0.925,0.907	-0.336	http://genome.ucsc.edu/cgi-bin/hgTracks?db=mm10&position=chr4+11338716+11353468
ENSMUSG00000040728	Esrp1	chr4	-	11344111	11344262	11331932	11333473	11353294	11353463	54,93	77,232	608,1396	171,418	222	85	0	0	0.212,0.133	0.577,0.561	-0.396	http://genome.ucsc.edu/cgi-bin/hgTracks?db=mm10&position=chr4+11331927+11353468
ENSMUSG00000040648	Ppip5k2	chr1	-	97721105	97721279	97719833	97719906	97723669	97723834	7,17	40,45	81,308	31,67	226	66	0	0	0.049,0.099	0.433,0.573	-0.429	http://genome.ucsc.edu/cgi-bin/hgTracks?db=mm10&position=chr1+97719828+97723839
ENSMUSG00000040964	Arhgef10l	chr4	-	140568755	140568770	140568338	140568520	140570256	140570402	0,2	33,86	42,94	6,5	16	85	0	0	0.0,0.11	0.974,0.99	-0.927	http://genome.ucsc.edu/cgi-bin/hgTracks?db=mm10&position=chr4+140568333+140570407
ENSMUSG00000024958	Gpr137	chr19	-	6939528	6939754	6939260	6939410	6940351	6940482	77,118	47,67	24,19	84,143	297	85	0	0	0.319,0.335	0.076,0.037	0.271	http://genome.ucsc.edu/cgi-bin/hgTracks?db=mm10&position=chr19+6939255+6940487
ENSMUSG00000025372	Baiap2	chr11	+	120003037	120003085	120000551	120000586	120006358	120006782	33,38	109,133	147,353	42,67	41	28	0	0	0.171,0.163	0.705,0.783	-0.577	http://genome.ucsc.edu/cgi-bin/hgTracks?db=mm10&position=chr11+120000546+120006787
ENSMUSG00000025558	Dock9	chr14	-	121577346	121577424	121575912	121576019	121578154	121578212	6,3	8,24	75,167	2,9	108	51	0	0	0.262,0.056	0.947,0.898	-0.763	http://genome.ucsc.edu/cgi-bin/hgTracks?db=mm10&position=chr14+121575907+121578217
ENSMUSG00000031565	Fgfr1	chr8	+	25563373	25563524	25562137	25562328	25564339	25564484	0,6	6,87	21,50	5,5	222	85	0	0	0.0,0.026	0.617,0.793	-0.692	http://genome.ucsc.edu/cgi-bin/hgTracks?db=mm10&position=chr8+25562132+25564489
ENSMUSG00000034101	Ctnnd1	chr2	-	84624269	84624558	84622010	84622082	84650405	84650510	113,301	9,21	178,583	95,412	340	65	0	0	0.706,0.733	0.264,0.213	0.481	http://genome.ucsc.edu/cgi-bin/hgTracks?db=mm10&position=chr2+84622005+84650515
ENSMUSG00000034101	Ctnnd1	chr2	-	84624269	84624449	84622010	84622082	84650405	84650745	35,125	9,21	76,205	95,412	231	65	0	0	0.523,0.626	0.184,0.123	0.421	http://genome.ucsc.edu/cgi-bin/hgTracks?db=mm10&position=chr2+84622005+84650750
ENSMUSG00000033577	Myo6	chr9	+	80303272	80303299	80300534	80300666	80306959	80307178	0,3	66,58	53,73	6,21	40	85	0	0	0.0,0.099	0.949,0.881	-0.866	http://genome.ucsc.edu/cgi-bin/hgTracks?db=mm10&position=chr9+80300529+80307183
ENSMUSG00000027750	Postn	chr3	+	54380411	54380492	54377560	54377606	54383387	54383477	238,238	317,513	248,712	156,324	100	37	2.22045e-16	1.04065e-13	0.217,0.147	0.37,0.448	-0.227	http://genome.ucsc.edu/cgi-bin/hgTracks?db=mm10&position=chr3+54377555+54383482
ENSMUSG00000026594	Ralgps2	chr1	-	156821386	156821464	156819812	156819918	156823990	156824045	5,13	26,41	40,118	3,26	105	48	4.10783e-15	1.88591e-12	0.081,0.127	0.859,0.675	-0.663	http://genome.ucsc.edu/cgi-bin/hgTracks?db=mm10&position=chr1+156819807+156824050
ENSMUSG00000026670	Uap1	chr1	-	170147995	170148046	170143396	170143463	170149270	170149459	12,25	54,74	30,54	4,18	63	60	1.06581e-14	4.70129e-12	0.175,0.243	0.877,0.741	-0.6	http://genome.ucsc.edu/cgi-bin/hgTracks?db=mm10&position=chr1+170143391+170149464
ENSMUSG00000024038	Ndufv3	chr17	+	31527309	31528401	31521568	31521692	31531109	31531321	780,1094	1288,1271	1046,2438	728,1274	1163	85	1.59872e-14	6.91631e-12	0.042,0.059	0.095,0.123	-0.058	http://genome.ucsc.edu/cgi-bin/hgTracks?db=mm10&position=chr17+31521563+31531326
ENSMUSG00000055762	Eef1d	chr15	-	75900690	75900762	75896819	75896919	75901131	75901255	1808,3045	494,815	1420,2486	916,1469	130	85	2.87548e-14	1.2205e-11	0.705,0.71	0.503,0.525	0.194	http://genome.ucsc.edu/cgi-bin/hgTracks?db=mm10&position=chr15+75896814+75901260
ENSMUSG00000022111	Uchl3	chr14	+	101668528	101668576	101666991	101667077	101690571	101690647	527,644	7,15	464,734	40,89	60	63	1.20348e-13	5.01362e-11	0.988,0.978	0.924,0.896	0.073	http://genome.ucsc.edu/cgi-bin/hgTracks?db=mm10&position=chr14+101666986+101690652
ENSMUSG00000029462	Vps29	chr5	+	122356793	122356805	122354384	122354476	122360012	122360204	21,21	104,206	0,2	199,450	10	85	8.98503e-13	3.67504e-10	0.632,0.464	0.0,0.036	0.53	http://genome.ucsc.edu/cgi-bin/hgTracks?db=mm10&position=chr5+122354379+122360209
ENSMUSG00000028906	Epb4.1	chr4	-	131962923	131962986	131957642	131957819	131967787	131967975	11,47	27,66	89,224	22,64	112	85	3.13682e-12	1.26011e-09	0.236,0.351	0.754,0.726	-0.447	http://genome.ucsc.edu/cgi-bin/hgTracks?db=mm10&position=chr4+131957637+131967980
ENSMUSG00000025856	Pdgfa	chr5	-	138978621	138978690	138976515	138977227	138979145	138979272	25,84	309,788	71,104	233,328	124	85	4.85056e-12	1.91436e-09	0.053,0.068	0.173,0.179	-0.115	http://genome.ucsc.edu/cgi-bin/hgTracks?db=mm10&position=chr5+138976510+138979277
ENSMUSG00000031565	Fgfr1	chr8	+	25564339	25564484	25563373	25563524	25566710	25566907	21,119	0,4	16,21	10,20	216	85	1.51399e-11	5.87219e-09	1.0,0.921	0.386,0.292	0.622	http://genome.ucsc.edu/cgi-bin/hgTracks?db=mm10&position=chr8+25563368+25566912
ENSMUSG00000046434	Hnrnpa1	chr15	+	103242921	103243080	103242205	103242298	103243624	103243780	98,285	0,0	140,197	13,37	230	85	1.69322e-11	6.45606e-09	1.0,1.0	0.799,0.663	0.269	http://genome.ucsc.edu/cgi-bin/hgTracks?db=mm10&position=chr15+103242200+103243785
ENSMUSG00000035325	Sec31a	chr5	-	100388533	100388611	100386127	100386203	100390758	100390833	16,64	1,8	14,39	16,60	109	52	1.89282e-11	7.09681e-09	0.884,0.792	0.294,0.237	0.573	http://genome.ucsc.edu/cgi-bin/hgTracks?db=mm10&position=chr5+100386122+100390838
ENSMUSG00000024150	Mcfd2	chr17	-	87258749	87258881	87257927	87258089	87265834	87265895	27,92	36,68	19,21	63,146	172	54	2.81832e-11	1.0226e-08	0.191,0.298	0.086,0.043	0.18	http://genome.ucsc.edu/cgi-bin/hgTracks?db=mm10&position=chr17+87257922+87265900
ENSMUSG00000045962	Wnk1	chr6	-	119962396	119963632	119960643	119960724	119968475	119968663	45,42	27,30	37,31	46,175	1296	74	5.77711e-11	2.06289e-08	0.087,0.074	0.044,0.01	0.053	http://genome.ucsc.edu/cgi-bin/hgTracks?db=mm10&position=chr6+119960638+119968668
ENSMUSG00000030265	Kras	chr6	-	145225073	145225197	145220244	145220724	145232094	145232254	0,8	49,152	35,72	97,207	195	85	7.19408e-11	2.52872e-08	0.0,0.022	0.136,0.132	-0.123	http://genome.ucsc.edu/cgi-bin/hgTracks?db=mm10&position=chr6+145220239+145232259
ENSMUSG00000027575	Arfgap1	chr2	+	180971573	180971683	180971013	180971114	180971983	180972155	60,131	0,0	45,117	12,28	181	85	7.93565e-11	2.71262e-08	1.0,1.0	0.638,0.662	0.35	http://genome.ucsc.edu/cgi-bin/hgTracks?db=mm10&position=chr2+180971008+180972160
ENSMUSG00000021870	Slmap	chr14	-	26416202	26416292	26414729	26414988	26418112	26418247	81,221	8,16	116,250	47,93	166	85	8.35123e-11	2.80402e-08	0.838,0.876	0.558,0.579	0.288	http://genome.ucsc.edu/cgi-bin/hgTracks?db=mm10&position=chr14+26414724+26418252
ENSMUSG00000032570	Atp2c1	chr9	-	105494414	105494597	105470036	105470147	105494892	105495105	39,58	0,1	39,92	21,44	254	85	1.09697e-10	3.62903e-08	1.0,0.951	0.383,0.412	0.578	http://genome.ucsc.edu/cgi-bin/hgTracks?db=mm10&position=chr9+105470031+105495110
ENSMUSG00000030605	Mfge8	chr7	-	79143277	79143388	79142868	79143050	79145246	79145378	4,22	18,86	29,36	16,20	182	85	2.29289e-10	7.47549e-08	0.094,0.107	0.458,0.457	-0.357	http://genome.ucsc.edu/cgi-bin/hgTracks?db=mm10&position=chr7+79142863+79145383
ENSMUSG00000042529	Kcnj12	chr11	+	61066665	61066950	61065803	61065977	61069127	61071131	40,127	9,15	337,628	3,8	356	85	3.80304e-10	1.22219e-07	0.515,0.669	0.964,0.949	-0.364	http://genome.ucsc.edu/cgi-bin/hgTracks?db=mm10&position=chr11+61065798+61071136
ENSMUSG00000026983	Il1f5	chr2	+	24277248	24277374	24276953	24277123	24277477	24277530	780,1001	123,207	869,1600	323,665	158	46	4.84638e-10	1.53555e-07	0.649,0.585	0.439,0.412	0.192	http://genome.ucsc.edu/cgi-bin/hgTracks?db=mm10&position=chr2+24276948+24277535
ENSMUSG00000058835	Abi1	chr2	-	22953434	22953611	22950183	22950270	22957017	22957118	124,363	0,2	218,576	26,45	243	80	5.2599e-10	1.64343e-07	1.0,0.984	0.734,0.808	0.221	http://genome.ucsc.edu/cgi-bin/hgTracks?db=mm10&position=chr2+22950178+22957123
ENSMUSG00000040728	Esrp1	chr4	-	11366907	11366962	11360953	11361255	11367084	11367183	47,152	6,9	222,724	0,0	96	85	1.19479e-09	3.68192e-07	0.874,0.937	1.0,1.0	-0.095	http://genome.ucsc.edu/cgi-bin/hgTracks?db=mm10&position=chr4+11360948+11367188
ENSMUSG00000058835	Abi1	chr2	-	22953434	22953608	22950225	22950270	22957017	22957118	118,364	0,2	224,581	26,45	198	38	1.23475e-09	3.75365e-07	1.0,0.972	0.623,0.712	0.319	http://genome.ucsc.edu/cgi-bin/hgTracks?db=mm10&position=chr2+22950220+22957123
ENSMUSG00000057738	Spna2	chr2	+	30014157	30014172	30013675	30013838	30015588	30015720	0,5	80,284	17,54	133,268	16	85	1.41111e-09	4.23258e-07	0.0,0.086	0.404,0.517	-0.418	http://genome.ucsc.edu/cgi-bin/hgTracks?db=mm10&position=chr2+30013670+30015725
ENSMUSG00000059900	Tmem40	chr6	-	115741540	115741672	115736382	115736436	115742309	115742387	730,644	124,139	1153,2387	104,191	151	33	1.65005e-09	4.88415e-07	0.563,0.503	0.708,0.732	-0.187	http://genome.ucsc.edu/cgi-bin/hgTracks?db=mm10&position=chr6+115736377+115742392
ENSMUSG00000095041	AC149090.1	chrUn_JH584304	-	56985	57151	55111	55701	58563	59690	194,1088	6,42	285,476	33,67	237	85	2.35981e-09	6.89433e-07	0.921,0.903	0.756,0.718	0.175	http://genome.ucsc.edu/cgi-bin/hgTracks?db=mm10&position=chrUn_JH584304+55106+59695
ENSMUSG00000031667	Aktip	chr8	-	91131922	91132003	91131040	91131152	91133899	91133942	0,1	23,49	81,104	108,238	99	36	3.02145e-09	8.71417e-07	0.0,0.007	0.214,0.137	-0.172	http://genome.ucsc.edu/cgi-bin/hgTracks?db=mm10&position=chr8+91131035+91133947
ENSMUSG00000066043	Phactr4	chr4	-	132383281	132383362	132378404	132378563	132386891	132387065	1,15	2,22	27,104	3,12	148	85	3.20269e-09	9.11997e-07	0.223,0.281	0.838,0.833	-0.583	http://genome.ucsc.edu/cgi-bin/hgTracks?db=mm10&position=chr4+132378399+132387070
ENSMUSG00000068328	Aup1	chr6	+	83055897	83055970	83055505	83055690	83056367	83056434	127,217	0,0	120,198	8,25	107	60	8.80434e-09	2.44522e-06	1.0,1.0	0.894,0.816	0.145	http://genome.ucsc.edu/cgi-bin/hgTracks?db=mm10&position=chr6+83055500+83056439
ENSMUSG00000028284	Map3k7	chr4	+	31994873	31994954	31992386	31992516	32002088	32002153	23,35	16,43	85,241	15,47	121	58	1.05481e-08	2.89378e-06	0.408,0.281	0.731,0.711	-0.376	http://genome.ucsc.edu/cgi-bin/hgTracks?db=mm10&position=chr4+31992381+32002158
ENSMUSG00000075415	Fnbp1	chr2	-	31044881	31044896	31040404	31040514	31054023	31054218	0,1	13,23	12,16	4,8	16	85	1.08081e-08	2.9294e-06	0.0,0.188	0.941,0.914	-0.834	http://genome.ucsc.edu/cgi-bin/hgTracks?db=mm10&position=chr2+31040399+31054223
ENSMUSG00000028284	Map3k7	chr4	+	31994873	31995010	31992472	31992516	32002088	32002153	14,29	16,43	61,152	15,47	133	10	1.30597e-08	3.45636e-06	0.062,0.048	0.234,0.196	-0.16	http://genome.ucsc.edu/cgi-bin/hgTracks?db=mm10&position=chr4+31992467+32002158
ENSMUSG00000030792	Dkkl1	chr7	-	45211400	45211570	45210330	45210471	45211755	45211883	2143,1881	111,106	3336,8069	92,186	241	85	1.76413e-08	4.61462e-06	0.872,0.862	0.927,0.939	-0.066	http://genome.ucsc.edu/cgi-bin/hgTracks?db=mm10&position=chr7+45210325+45211888
ENSMUSG00000026924	Sec16a	chr2	-	26413678	26413738	26412835	26412913	26414370	26414445	15,12	25,52	51,112	26,32	75	54	1.95194e-08	5.04723e-06	0.302,0.142	0.585,0.716	-0.428	http://genome.ucsc.edu/cgi-bin/hgTracks?db=mm10&position=chr2+26412830+26414450
ENSMUSG00000046434	Hnrnpa1	chr15	+	103242643	103242718	103242205	103242298	103243624	103243780	25,117	0,0	55,162	13,37	136	85	2.12329e-08	5.42791e-06	1.0,1.0	0.726,0.732	0.271	http://genome.ucsc.edu/cgi-bin/hgTracks?db=mm10&position=chr15+103242200+103243785
ENSMUSG00000079437	Tmem179b	chr19	-	8773504	8773692	8773027	8773106	8774334	8774467	113,212	38,39	93,98	75,109	246	72	2.5127e-08	6.3512e-06	0.465,0.614	0.266,0.208	0.302	http://genome.ucsc.edu/cgi-bin/hgTracks?db=mm10&position=chr19+8773022+8774472
ENSMUSG00000036617	Etl4	chr2	+	20805584	20805662	20801541	20801661	20807901	20808190	2,8	13,32	8,19	0,3	142	85	2.57234e-08	6.42969e-06	0.084,0.13	1.0,0.791	-0.788	http://genome.ucsc.edu/cgi-bin/hgTracks?db=mm10&position=chr2+20801536+20808195
ENSMUSG00000004207	Psap	chr10	+	60297536	60297545	60295945	60296002	60299097	60299229	0,0	300,601	12,32	442,814	2	50	2.68091e-08	6.62744e-06	0.0,0.0	0.404,0.496	-0.45	http://genome.ucsc.edu/cgi-bin/hgTracks?db=mm10&position=chr10+60295940+60299234
ENSMUSG00000010080	Epn3	chr11	-	94494092	94494173	94493772	94493904	94494933	94495052	118,184	3,14	225,507	0,0	148	85	3.80898e-08	9.21364e-06	0.958,0.883	1.0,1.0	-0.08	http://genome.ucsc.edu/cgi-bin/hgTracks?db=mm10&position=chr11+94493767+94495057
ENSMUSG00000022744	Cldn25	chr16	+	58729157	58729223	58728047	58728084	58729437	58729747	28,66	39,125	35,77	130,455	63	30	4.72254e-08	1.13019e-05	0.255,0.201	0.114,0.075	0.134	http://genome.ucsc.edu/cgi-bin/hgTracks?db=mm10&position=chr16+58728042+58729752
ENSMUSG00000091376	Aadacl2	chr3	+	60010469	60010692	60006742	60007115	60019042	60019214	141,158	7,9	473,1414	2,9	294	85	4.95157e-08	1.17253e-05	0.853,0.835	0.986,0.978	-0.138	http://genome.ucsc.edu/cgi-bin/hgTracks?db=mm10&position=chr3+60006737+60019219
ENSMUSG00000000631	Myo18a	chr11	+	77854677	77854722	77853751	77853891	77857722	77857845	25,63	143,293	116,251	244,496	76	85	7.73738e-08	1.81313e-05	0.164,0.194	0.347,0.361	-0.175	http://genome.ucsc.edu/cgi-bin/hgTracks?db=mm10&position=chr11+77853746+77857850
ENSMUSG00000032570	Atp2c1	chr9	-	105494414	105494482	105470036	105470147	105494892	105495094	19,27	0,1	26,54	21,44	122	85	7.82088e-08	1.8138e-05	1.0,0.95	0.463,0.461	0.513	http://genome.ucsc.edu/cgi-bin/hgTracks?db=mm10&position=chr9+105470031+105495099
ENSMUSG00000091376	Aadacl2	chr3	+	60017374	60017444	60006742	60007115	60019042	60019214	31,56	7,9	135,424	2,9	126	85	8.39455e-08	1.92698e-05	0.749,0.808	0.979,0.969	-0.196	http://genome.ucsc.edu/cgi-bin/hgTracks?db=mm10&position=chr3+60006737+60019219
ENSMUSG00000063450	Syne2	chr12	+	76100027	76100096	76099229	76099512	76100991	76101131	22,76	12,38	25,30	41,78	124	85	9.78655e-08	2.22382e-05	0.557,0.578	0.295,0.209	0.316	http://genome.ucsc.edu/cgi-bin/hgTracks?db=mm10&position=chr12+76099224+76101136
ENSMUSG00000079437	Tmem179b	chr19	-	8773289	8773424	8773027	8773106	8774334	8774467	133,194	38,39	113,160	75,109	193	72	1.12175e-07	2.52348e-05	0.566,0.65	0.36,0.354	0.251	http://genome.ucsc.edu/cgi-bin/hgTracks?db=mm10&position=chr19+8773022+8774472
ENSMUSG00000027985	Lef1	chr3	+	131191022	131191106	131189334	131189425	131193128	131193251	42,157	10,47	72,110	2,5	153	84	1.41423e-07	3.14995e-05	0.698,0.647	0.952,0.924	-0.265	http://genome.ucsc.edu/cgi-bin/hgTracks?db=mm10&position=chr3+131189329+131193256
ENSMUSG00000028917	Plekhm2	chr4	-	141637424	141637484	141634252	141634478	141639675	141639862	5,23	7,36	35,107	11,29	106	85	1.44212e-07	3.18058e-05	0.364,0.339	0.718,0.747	-0.381	http://genome.ucsc.edu/cgi-bin/hgTracks?db=mm10&position=chr4+141634247+141639867
ENSMUSG00000058835	Abi1	chr2	-	22953434	22953611	22946575	22946761	22957017	22957118	97,277	8,19	205,556	42,171	248	85	1.79376e-07	3.91771e-05	0.806,0.833	0.626,0.527	0.243	http://genome.ucsc.edu/cgi-bin/hgTracks?db=mm10&position=chr2+22946570+22957123
ENSMUSG00000029328	Hnrpdl	chr5	-	100035634	100035739	100034827	100034984	100036103	100036195	330,563	298,355	459,722	155,272	176	85	2.18097e-07	4.70668e-05	0.348,0.434	0.589,0.562	-0.184	http://genome.ucsc.edu/cgi-bin/hgTracks?db=mm10&position=chr5+100034822+100036200
ENSMUSG00000031505	Carkd	chr8	+	11511876	11511997	11510226	11510347	11512894	11513287	551,649	32,49	645,1178	9,31	192	85	2.19684e-07	4.70668e-05	0.884,0.854	0.969,0.944	-0.087	http://genome.ucsc.edu/cgi-bin/hgTracks?db=mm10&position=chr8+11510221+11513292
ENSMUSG00000040990	Sh3kbp1	chrX	+	159961764	159961893	159958212	159958322	159966213	159966482	546,961	39,60	787,1524	12,44	200	85	2.46114e-07	5.22318e-05	0.856,0.872	0.965,0.936	-0.087	http://genome.ucsc.edu/cgi-bin/hgTracks?db=mm10&position=chrX+159958207+159966487
ENSMUSG00000021223	Papln	chr12	+	83775848	83775914	83775342	83775469	83776353	83776561	0,0	3,30	8,29	8,15	118	85	2.53995e-07	5.31921e-05	0.0,0.0	0.419,0.582	-0.5	http://genome.ucsc.edu/cgi-bin/hgTracks?db=mm10&position=chr12+83775337+83776566
ENSMUSG00000068036	Mllt4	chr17	+	13848354	13848375	13846433	13846639	13849107	13849253	3,16	4,18	23,50	2,5	28	85	2.55368e-07	5.31921e-05	0.695,0.73	0.972,0.968	-0.258	http://genome.ucsc.edu/cgi-bin/hgTracks?db=mm10&position=chr17+13846428+13849258
ENSMUSG00000030629	Zfand6	chr7	-	84652881	84653042	84634238	84634409	84679309	84679351	18,23	32,53	67,200	40,121	182	35	3.33748e-07	6.88807e-05	0.098,0.077	0.244,0.241	-0.155	http://genome.ucsc.edu/cgi-bin/hgTracks?db=mm10&position=chr7+84634233+84679356
ENSMUSG00000064302	Clasp1	chr1	+	118512174	118512222	118510205	118510376	118521826	118521934	1,1	3,22	27,79	9,30	82	85	3.50928e-07	7.17679e-05	0.257,0.045	0.757,0.732	-0.593	http://genome.ucsc.edu/cgi-bin/hgTracks?db=mm10&position=chr1+118510200+118521939
ENSMUSG00000001247	Lsr	chr7	-	30962810	30962867	30959152	30959314	30965968	30966088	31,39	8,18	50,87	66,179	100	85	4.40482e-07	8.9271e-05	0.767,0.648	0.392,0.292	0.366	http://genome.ucsc.edu/cgi-bin/hgTracks?db=mm10&position=chr7+30959147+30966093
ENSMUSG00000058835	Abi1	chr2	-	22953434	22953608	22946575	22946761	22957017	22957118	91,278	8,19	211,561	42,171	245	85	5.42594e-07	0.000108984	0.798,0.835	0.635,0.532	0.233	http://genome.ucsc.edu/cgi-bin/hgTracks?db=mm10&position=chr2+22946570+22957123
ENSMUSG00000059900	Tmem40	chr6	-	115738947	115739022	115736382	115736436	115742309	115742387	262,207	124,139	417,707	104,191	84	33	9.21839e-07	0.000183519	0.454,0.369	0.612,0.593	-0.191	http://genome.ucsc.edu/cgi-bin/hgTracks?db=mm10&position=chr6+115736377+115742392
ENSMUSG00000005968	Tuft1	chr3	-	94639394	94639469	94638924	94639026	94658724	94658871	194,294	69,168	732,1482	130,308	136	85	1.08899e-06	0.000214894	0.637,0.522	0.779,0.75	-0.185	http://genome.ucsc.edu/cgi-bin/hgTracks?db=mm10&position=chr3+94638919+94658876
ENSMUSG00000040154	Wfdc5	chr2	-	164178476	164178641	164176326	164178165	164178735	164178879	533,445	70,70	1253,2204	95,139	236	85	1.16497e-06	0.000227888	0.733,0.696	0.826,0.851	-0.124	http://genome.ucsc.edu/cgi-bin/hgTracks?db=mm10&position=chr2+164176321+164178884
ENSMUSG00000024969	Mark2	chr19	-	7279985	7280012	7278041	7278086	7280997	7281255	4,12	39,60	20,46	23,56	20	38	1.20768e-06	0.000234206	0.163,0.275	0.623,0.609	-0.397	http://genome.ucsc.edu/cgi-bin/hgTracks?db=mm10&position=chr19+7278036+7281260
ENSMUSG00000018736	Ndel1	chr11	-	68826169	68826204	68822109	68822665	68829914	68830066	33,55	253,462	90,179	321,653	56	85	1.3376e-06	0.000257185	0.165,0.153	0.299,0.294	-0.137	http://genome.ucsc.edu/cgi-bin/hgTracks?db=mm10&position=chr11+68822104+68830071
ENSMUSG00000029780	Nt5c3	chr6	-	56897774	56897829	56892789	56892888	56923671	56923819	247,197	27,53	764,1868	53,114	96	85	1.74197e-06	0.000332097	0.89,0.767	0.927,0.936	-0.103	http://genome.ucsc.edu/cgi-bin/hgTracks?db=mm10&position=chr6+56892784+56923824
ENSMUSG00000037263	1700055N04Rik	chr19	+	3966371	3966538	3965632	3966019	3968441	3968541	294,457	5,13	796,1039	50,105	238	85	1.88101e-06	0.00035559	0.955,0.926	0.85,0.779	0.126	http://genome.ucsc.edu/cgi-bin/hgTracks?db=mm10&position=chr19+3965627+3968546
ENSMUSG00000038618	Rassf7	chr7	+	141217028	141217712	141216720	141216851	141217885	141218000	2245,3394	16,16	3348,5442	57,82	755	85	1.95808e-06	0.000367076	0.94,0.96	0.869,0.882	0.075	http://genome.ucsc.edu/cgi-bin/hgTracks?db=mm10&position=chr7+141216715+141218005
ENSMUSG00000022744	Cldn25	chr16	+	58729172	58729223	58727924	58728084	58729437	58729747	34,67	40,125	39,86	130,455	88	85	2.11941e-06	0.000394035	0.451,0.341	0.225,0.154	0.207	http://genome.ucsc.edu/cgi-bin/hgTracks?db=mm10&position=chr16+58727919+58729752
ENSMUSG00000011958	Bnip2	chr9	+	70004305	70004341	70003568	70003667	70007063	70008317	25,71	56,220	16,18	114,188	58	85	2.31483e-06	0.00042684	0.395,0.321	0.171,0.123	0.211	http://genome.ucsc.edu/cgi-bin/hgTracks?db=mm10&position=chr9+70003563+70008322
ENSMUSG00000029154	Cwh43	chr5	+	73417943	73418201	73416707	73416796	73421453	73421579	81,393	0,0	211,445	5,34	326	82	2.59965e-06	0.000475462	1.0,1.0	0.914,0.767	0.159	http://genome.ucsc.edu/cgi-bin/hgTracks?db=mm10&position=chr5+73416702+73421584
ENSMUSG00000075415	Fnbp1	chr2	-	31044881	31044896	31040404	31040514	31052984	31053080	0,1	31,94	13,17	36,87	16	85	3.01781e-06	0.000543682	0.0,0.053	0.657,0.509	-0.556	http://genome.ucsc.edu/cgi-bin/hgTracks?db=mm10&position=chr2+31040399+31053085
ENSMUSG00000031750	Il34	chr8	-	110746817	110746935	110742643	110742779	110748242	110748404	19,13	121,223	84,142	309,551	189	85	3.02099e-06	0.000543682	0.066,0.026	0.109,0.104	-0.06	http://genome.ucsc.edu/cgi-bin/hgTracks?db=mm10&position=chr8+110742638+110748409
ENSMUSG00000038618	Rassf7	chr7	+	141216999	141217712	141216720	141216851	141217885	141218017	2600,3972	16,16	3964,6467	57,82	784	85	3.06683e-06	0.000547551	0.946,0.964	0.883,0.895	0.066	http://genome.ucsc.edu/cgi-bin/hgTracks?db=mm10&position=chr7+141216715+141218022
ENSMUSG00000029490	Mfsd7a	chr5	-	108443438	108443596	108443023	108443133	108443854	108444007	104,127	0,0	114,158	9,19	229	85	3.26893e-06	0.000574943	1.0,1.0	0.825,0.755	0.21	http://genome.ucsc.edu/cgi-bin/hgTracks?db=mm10&position=chr5+108443018+108444012
ENSMUSG00000020566	Atp6v1c2	chr12	-	17288995	17289133	17285112	17285245	17291428	17291522	44,57	3,2	1328,1461	5,4	209	85	3.27137e-06	0.000574943	0.856,0.921	0.991,0.993	-0.103	http://genome.ucsc.edu/cgi-bin/hgTracks?db=mm10&position=chr12+17285107+17291527
ENSMUSG00000021610	Clptm1l	chr13	+	73618401	73618517	73617718	73617763	73620032	73620639	573,885	0,1	452,853	7,17	140	38	3.53259e-06	0.000616039	1.0,0.996	0.946,0.932	0.059	http://genome.ucsc.edu/cgi-bin/hgTracks?db=mm10&position=chr13+73617713+73620644
ENSMUSG00000015889	Lta4h	chr10	+	93482249	93482332	93480690	93480786	93482961	93483066	723,801	81,131	541,992	44,55	152	85	4.71805e-06	0.00081644	0.833,0.774	0.873,0.91	-0.088	http://genome.ucsc.edu/cgi-bin/hgTracks?db=mm10&position=chr10+93480685+93483071
ENSMUSG00000037679	Inf2	chr12	+	112612547	112612604	112611409	112612036	112614894	112615556	20,40	6,9	39,75	0,0	100	85	4.75644e-06	0.000816801	0.739,0.791	1.0,1.0	-0.235	http://genome.ucsc.edu/cgi-bin/hgTracks?db=mm10&position=chr12+112611404+112615561
ENSMUSG00000034243	Golgb1	chr16	+	36893315	36893438	36891366	36891492	36894830	36894944	2,3	9,5	19,112	5,18	194	85	4.9073e-06	0.000836323	0.089,0.208	0.625,0.732	-0.53	http://genome.ucsc.edu/cgi-bin/hgTracks?db=mm10&position=chr16+36891361+36894949
ENSMUSG00000022744	Cldn25	chr16	+	58729179	58729223	58728038	58728084	58729437	58729747	28,64	39,125	39,78	130,455	37	39	5.05961e-06	0.000855797	0.431,0.351	0.24,0.153	0.195	http://genome.ucsc.edu/cgi-bin/hgTracks?db=mm10&position=chr16+58728033+58729752
ENSMUSG00000026670	Uap1	chr1	-	170147995	170148043	170143396	170143463	170149270	170149459	6,18	54,74	20,19	4,18	57	60	5.39706e-06	0.000906061	0.105,0.204	0.84,0.526	-0.529	http://genome.ucsc.edu/cgi-bin/hgTracks?db=mm10&position=chr1+170143391+170149464
ENSMUSG00000026171	Rnf25	chr1	-	74595208	74595301	74594559	74594694	74595630	74595768	221,320	1,1	308,405	14,22	170	85	5.87165e-06	0.00097516	0.991,0.994	0.917,0.902	0.083	http://genome.ucsc.edu/cgi-bin/hgTracks?db=mm10&position=chr1+74594554+74595773
ENSMUSG00000039585	Myo9a	chr9	+	59875201	59875414	59874601	59874683	59884479	59884592	4,6	3,4	43,143	2,3	274	75	5.89535e-06	0.00097516	0.267,0.291	0.855,0.929	-0.613	http://genome.ucsc.edu/cgi-bin/hgTracks?db=mm10&position=chr9+59874596+59884597
ENSMUSG00000049550	Clip1	chr5	-	123635173	123635278	123630224	123631169	123640493	123640554	6,11	14,15	5,4	37,84	145	54	6.50505e-06	0.00106816	0.138,0.215	0.048,0.017	0.144	http://genome.ucsc.edu/cgi-bin/hgTracks?db=mm10&position=chr5+123630219+123640559
ENSMUSG00000021282	Eif5	chr12	+	111542679	111542841	111542151	111542310	111543099	111543264	1639,2269	64,55	1757,3744	120,203	233	85	7.06198e-06	0.00114816	0.903,0.938	0.842,0.871	0.064	http://genome.ucsc.edu/cgi-bin/hgTracks?db=mm10&position=chr12+111542146+111543269
ENSMUSG00000026171	Rnf25	chr1	-	74595208	74595298	74594559	74594694	74595630	74595768	140,214	1,1	176,291	14,22	166	85	7.09434e-06	0.00114816	0.986,0.991	0.866,0.871	0.12	http://genome.ucsc.edu/cgi-bin/hgTracks?db=mm10&position=chr1+74594554+74595773
ENSMUSG00000020859	Spag9	chr11	+	94113262	94113301	94112032	94112146	94114172	94114349	4,22	45,83	4,6	100,250	64	85	8.15342e-06	0.00131014	0.106,0.26	0.05,0.031	0.142	http://genome.ucsc.edu/cgi-bin/hgTracks?db=mm10&position=chr11+94112027+94114354
ENSMUSG00000042216	Sgsm1	chr5	-	113277508	113277673	113276033	113276172	113279132	113279265	0,0	8,5	12,17	2,0	236	85	8.23294e-06	0.00131353	0.0,0.0	0.684,1.0	-0.842	http://genome.ucsc.edu/cgi-bin/hgTracks?db=mm10&position=chr5+113276028+113279270
ENSMUSG00000053110	Yap1	chr9	-	7950491	7950539	7938407	7938538	7952952	7953134	45,113	28,138	143,410	54,106	82	85	8.37289e-06	0.00132645	0.625,0.459	0.733,0.8	-0.224	http://genome.ucsc.edu/cgi-bin/hgTracks?db=mm10&position=chr9+7938402+7953139
ENSMUSG00000089789	Rdh1	chr10	+	127764681	127764845	127762964	127763223	127765320	127768297	48,94	1,6	243,547	0,1	235	85	1.05094e-05	0.00165328	0.946,0.85	1.0,0.995	-0.1	http://genome.ucsc.edu/cgi-bin/hgTracks?db=mm10&position=chr10+127762959+127768302
ENSMUSG00000000326	Comt	chr16	-	18424303	18424360	18411689	18411957	18426355	18426385	49,59	14,27	97,211	10,20	50	23	1.15554e-05	0.00179276	0.617,0.501	0.817,0.829	-0.264	http://genome.ucsc.edu/cgi-bin/hgTracks?db=mm10&position=chr16+18411684+18426390
ENSMUSG00000032212	Sltm	chr9	+	70583931	70584112	70581300	70581464	70584752	70584877	854,1637	104,217	1170,1856	102,106	252	85	1.22466e-05	0.00185922	0.735,0.718	0.795,0.855	-0.099	http://genome.ucsc.edu/cgi-bin/hgTracks?db=mm10&position=chr9+70581295+70584882
ENSMUSG00000025505	Tmem80	chr7	+	141334010	141334103	141333647	141333731	141335844	141336811	23,42	3,3	17,26	17,16	162	77	1.23144e-05	0.00185922	0.785,0.869	0.322,0.436	0.448	http://genome.ucsc.edu/cgi-bin/hgTracks?db=mm10&position=chr7+141333642+141336816
ENSMUSG00000030516	Tjp1	chr7	-	65314092	65314332	65312554	65313424	65314658	65315009	11,16	18,76	7,22	81,306	311	85	1.32914e-05	0.00199336	0.143,0.054	0.023,0.019	0.077	http://genome.ucsc.edu/cgi-bin/hgTracks?db=mm10&position=chr7+65312549+65315014
ENSMUSG00000028809	Srrm1	chr4	-	135345195	135345477	135344527	135344669	135346734	135346857	34,67	10,100	20,47	72,242	353	85	1.46096e-05	0.00217654	0.45,0.139	0.063,0.045	0.24	http://genome.ucsc.edu/cgi-bin/hgTracks?db=mm10&position=chr4+135344522+135346862
ENSMUSG00000038346	Zfp384	chr6	+	125031670	125032612	125030797	125031022	125033239	125033318	49,140	14,66	53,93	47,102	1000	72	1.60236e-05	0.002356	0.201,0.132	0.075,0.062	0.098	http://genome.ucsc.edu/cgi-bin/hgTracks?db=mm10&position=chr6+125030792+125033323
ENSMUSG00000002949	Timm44	chr8	-	4265225	4265276	4261907	4261997	4266555	4266680	168,272	1,3	159,307	16,17	86	83	1.64212e-05	0.00239878	0.994,0.989	0.906,0.946	0.066	http://genome.ucsc.edu/cgi-bin/hgTracks?db=mm10&position=chr8+4261902+4266685
ENSMUSG00000075415	Fnbp1	chr2	-	31052984	31053167	31040404	31040514	31054023	31054218	56,187	13,23	110,286	4,8	254	85	1.65582e-05	0.00240318	0.59,0.731	0.902,0.923	-0.252	http://genome.ucsc.edu/cgi-bin/hgTracks?db=mm10&position=chr2+31040399+31054223
ENSMUSG00000030852	Tacc2	chr7	+	130731530	130731566	130728522	130729828	130733505	130733566	3,9	50,100	24,24	42,77	29	54	1.79028e-05	0.00256523	0.1,0.144	0.516,0.367	-0.32	http://genome.ucsc.edu/cgi-bin/hgTracks?db=mm10&position=chr7+130728517+130733571
ENSMUSG00000017677	Wsb1	chr11	-	79243399	79243575	79241983	79242156	79244462	79244563	51,130	55,152	137,247	67,147	247	85	2.10102e-05	0.00299047	0.242,0.227	0.413,0.366	-0.155	http://genome.ucsc.edu/cgi-bin/hgTracks?db=mm10&position=chr11+79241978+79244568
ENSMUSG00000016495	5033414D02Rik	chr19	-	29351043	29351174	29350359	29350469	29358316	29358403	455,769	26,19	485,1069	6,10	197	80	2.23178e-05	0.00313789	0.877,0.943	0.97,0.977	-0.064	http://genome.ucsc.edu/cgi-bin/hgTracks?db=mm10&position=chr19+29350354+29358408
ENSMUSG00000039648	Ccbl1	chr2	-	30197956	30198159	30194053	30194112	30205632	30205801	35,39	7,13	38,54	27,77	241	52	2.63812e-05	0.0036634	0.519,0.393	0.233,0.131	0.274	http://genome.ucsc.edu/cgi-bin/hgTracks?db=mm10&position=chr2+30194048+30205806
ENSMUSG00000045962	Wnk1	chr6	-	119953770	119954232	119952684	119952969	119956070	119956196	34,40	18,20	45,84	47,140	533	85	2.80187e-05	0.00384335	0.231,0.242	0.132,0.087	0.127	http://genome.ucsc.edu/cgi-bin/hgTracks?db=mm10&position=chr6+119952679+119956201
ENSMUSG00000021553	Slc28a3	chr13	-	58597427	58597855	58588181	58588271	58610696	58610877	15,13	6,13	10,17	19,76	497	83	3.48897e-05	0.00475685	0.295,0.143	0.081,0.036	0.16	http://genome.ucsc.edu/cgi-bin/hgTracks?db=mm10&position=chr13+58588176+58610882
ENSMUSG00000046971	Pla2g4f	chr2	-	120311016	120311083	120308204	120308368	120311478	120311521	48,102	4,12	198,632	8,11	71	36	3.65841e-05	0.00495781	0.859,0.812	0.926,0.967	-0.111	http://genome.ucsc.edu/cgi-bin/hgTracks?db=mm10&position=chr2+120308199+120311526
ENSMUSG00000039108	Lsm14b	chr2	+	180028957	180029074	180027899	180028035	180031360	180031528	18,64	20,62	22,52	67,126	188	85	3.68435e-05	0.00496306	0.289,0.318	0.129,0.157	0.16	http://genome.ucsc.edu/cgi-bin/hgTracks?db=mm10&position=chr2+180027894+180031533
ENSMUSG00000006342	Susd2	chr10	-	75642462	75642670	75642124	75642276	75643873	75644008	74,155	2,6	410,1172	2,4	279	85	3.71738e-05	0.00497775	0.919,0.887	0.984,0.989	-0.083	http://genome.ucsc.edu/cgi-bin/hgTracks?db=mm10&position=chr10+75642119+75644013
ENSMUSG00000040407	Akap9	chr5	+	4004802	4004943	4003560	4003782	4005409	4005513	23,32	12,4	11,22	15,75	212	85	3.85861e-05	0.00513629	0.435,0.762	0.227,0.105	0.432	http://genome.ucsc.edu/cgi-bin/hgTracks?db=mm10&position=chr5+4003555+4005518
ENSMUSG00000005968	Tuft1	chr3	-	94639386	94639469	94638924	94639026	94658724	94658803	104,138	69,168	373,709	130,308	139	72	4.25276e-05	0.00554186	0.438,0.298	0.598,0.544	-0.203	http://genome.ucsc.edu/cgi-bin/hgTracks?db=mm10&position=chr3+94638919+94658808
ENSMUSG00000001247	Lsr	chr7	-	30962810	30962867	30962097	30962244	30965968	30966088	57,82	107,166	82,150	79,144	100	85	4.26038e-05	0.00554186	0.312,0.296	0.469,0.47	-0.165	http://genome.ucsc.edu/cgi-bin/hgTracks?db=mm10&position=chr7+30962092+30966093
ENSMUSG00000008435	Rdh13	chr7	-	4444977	4445122	4444202	4444321	4445446	4445642	4,35	9,26	22,28	56,192	216	85	4.4021e-05	0.00564427	0.149,0.346	0.134,0.054	0.153	http://genome.ucsc.edu/cgi-bin/hgTracks?db=mm10&position=chr7+4444197+4445647
ENSMUSG00000049755	Zfp672	chr11	-	58319866	58319954	58319323	58319590	58322568	58322729	92,83	0,7	87,181	17,43	162	85	4.43436e-05	0.00564427	1.0,0.862	0.729,0.688	0.223	http://genome.ucsc.edu/cgi-bin/hgTracks?db=mm10&position=chr11+58319318+58322734
ENSMUSG00000020893	Per1	chr11	+	69104633	69104813	69104290	69104421	69105389	69106458	64,240	3,7	195,606	1,0	251	85	4.47779e-05	0.0056526	0.878,0.921	0.985,1.0	-0.093	http://genome.ucsc.edu/cgi-bin/hgTracks?db=mm10&position=chr11+69104285+69106463
ENSMUSG00000074604	Mgst2	chr3	+	51677564	51677635	51664510	51664610	51681796	51681807	2123,1421	32,20	973,1646	27,67	64	4	4.50562e-05	0.0056526	0.806,0.816	0.693,0.606	0.161	http://genome.ucsc.edu/cgi-bin/hgTracks?db=mm10&position=chr3+51664505+51681812
ENSMUSG00000000326	Comt	chr16	-	18411689	18411957	18411126	18411320	18424303	18424360	252,352	0,0	395,787	8,26	304	50	4.52288e-05	0.0056526	1.0,1.0	0.89,0.833	0.139	http://genome.ucsc.edu/cgi-bin/hgTracks?db=mm10&position=chr16+18411121+18424365
ENSMUSG00000032577	Mapkapk3	chr9	-	107257414	107257500	107257061	107257142	107258329	107258454	244,451	14,16	446,1036	4,14	147	74	4.60661e-05	0.00572543	0.898,0.934	0.982,0.974	-0.062	http://genome.ucsc.edu/cgi-bin/hgTracks?db=mm10&position=chr9+107257056+107258459
ENSMUSG00000025934	Gsta3	chr1	+	21244937	21245032	21240606	21240659	21249750	21249858	17,23	14,14	1,5	14,19	131	46	4.65567e-05	0.00575461	0.299,0.366	0.024,0.085	0.278	http://genome.ucsc.edu/cgi-bin/hgTracks?db=mm10&position=chr1+21240601+21249863
ENSMUSG00000003435	Supt5h	chr7	-	28317736	28317821	28317392	28317500	28318738	28318864	171,342	5,12	249,433	0,1	156	85	4.73194e-05	0.00581693	0.949,0.939	1.0,0.996	-0.054	http://genome.ucsc.edu/cgi-bin/hgTracks?db=mm10&position=chr7+28317387+28318869
ENSMUSG00000021910	Nisch	chr14	-	31182498	31182640	31180821	31180949	31184941	31185050	18,64	22,85	23,53	47,216	213	85	5.023e-05	0.00614116	0.246,0.231	0.163,0.089	0.112	http://genome.ucsc.edu/cgi-bin/hgTracks?db=mm10&position=chr14+31180816+31185055
ENSMUSG00000026193	Fn1	chr1	-	71603659	71603929	71602309	71602497	71604969	71605083	26,180	16,75	112,214	23,34	341	85	5.1086e-05	0.00621206	0.288,0.374	0.548,0.611	-0.249	http://genome.ucsc.edu/cgi-bin/hgTracks?db=mm10&position=chr1+71602304+71605088
ENSMUSG00000018796	Acsl1	chr8	+	46521267	46521345	46518960	46519034	46524942	46525077	119,246	0,0	93,195	5,10	124	67	5.67148e-05	0.00678647	1.0,1.0	0.91,0.913	0.089	http://genome.ucsc.edu/cgi-bin/hgTracks?db=mm10&position=chr8+46518955+46525082
ENSMUSG00000027244	Atg13	chr2	-	91679919	91679997	91679386	91679429	91680342	91680457	111,234	2,9	234,429	27,52	93	36	5.70493e-05	0.00679038	0.956,0.91	0.77,0.762	0.167	http://genome.ucsc.edu/cgi-bin/hgTracks?db=mm10&position=chr2+91679381+91680462
ENSMUSG00000052423	B4galt3	chr1	+	171270582	171270689	171270342	171270414	171271202	171271373	0,9	12,23	0,0	35,68	158	65	5.9841e-05	0.00708517	0.0,0.139	0.0,0.0	0.07	http://genome.ucsc.edu/cgi-bin/hgTracks?db=mm10&position=chr1+171270337+171271378
ENSMUSG00000031781	Ciapin1	chr8	-	94826634	94826708	94825215	94825331	94828276	94828439	87,135	7,17	199,332	3,11	134	85	6.72706e-05	0.00792314	0.887,0.834	0.977,0.95	-0.103	http://genome.ucsc.edu/cgi-bin/hgTracks?db=mm10&position=chr8+94825210+94828444
ENSMUSG00000062949	Atp11c	chrX	-	60229147	60229252	60223289	60225793	60236556	60236710	1,34	4,17	31,65	0,3	176	85	6.87816e-05	0.0079906	0.108,0.491	1.0,0.913	-0.657	http://genome.ucsc.edu/cgi-bin/hgTracks?db=mm10&position=chrX+60223284+60236715
ENSMUSG00000038695	Josd2	chr7	+	44469982	44470172	44468806	44468969	44470411	44470488	105,181	131,202	77,110	151,262	246	70	6.90742e-05	0.0079906	0.186,0.203	0.127,0.107	0.078	http://genome.ucsc.edu/cgi-bin/hgTracks?db=mm10&position=chr7+44468801+44470493
ENSMUSG00000024446	Rpp21	chr17	-	36257605	36257706	36257441	36257524	36257782	36258069	394,382	27,29	334,619	7,17	163	76	6.92642e-05	0.0079906	0.872,0.86	0.957,0.944	-0.084	http://genome.ucsc.edu/cgi-bin/hgTracks?db=mm10&position=chr17+36257436+36258074
ENSMUSG00000075415	Fnbp1	chr2	-	31052984	31053137	31040404	31040514	31054023	31054218	46,124	13,23	66,174	4,8	224	85	7.00342e-05	0.00803821	0.573,0.672	0.862,0.892	-0.254	http://genome.ucsc.edu/cgi-bin/hgTracks?db=mm10&position=chr2+31040399+31054223
ENSMUSG00000034863	Ano8	chr8	-	71482506	71482659	71482283	71482410	71482979	71483141	133,189	2,10	300,443	0,2	224	85	7.69824e-05	0.00879084	0.962,0.878	1.0,0.988	-0.074	http://genome.ucsc.edu/cgi-bin/hgTracks?db=mm10&position=chr8+71482278+71483146
ENSMUSG00000004980	Hnrnpa2b1	chr6	-	51464427	51464547	51464088	51464211	51465178	51465241	2125,4264	130,338	2548,2970	267,367	162	56	7.8852e-05	0.00895886	0.85,0.813	0.767,0.737	0.079	http://genome.ucsc.edu/cgi-bin/hgTracks?db=mm10&position=chr6+51464083+51465246
ENSMUSG00000058835	Abi1	chr2	-	22950183	22950270	22946575	22946761	22957017	22957118	66,185	8,19	169,301	42,171	160	85	8.48241e-05	0.00958896	0.814,0.838	0.681,0.483	0.244	http://genome.ucsc.edu/cgi-bin/hgTracks?db=mm10&position=chr2+22946570+22957123
ENSMUSG00000016495	5033414D02Rik	chr19	-	29351043	29351174	29348704	29349005	29358316	29358403	197,361	44,45	228,480	17,27	197	80	9.06155e-05	0.0101924	0.645,0.765	0.845,0.878	-0.156	http://genome.ucsc.edu/cgi-bin/hgTracks?db=mm10&position=chr19+29348699+29358408
ENSMUSG00000035325	Sec31a	chr5	-	100389067	100389106	100386127	100386203	100390758	100390833	3,25	1,8	10,31	16,60	31	52	9.1433e-05	0.0102332	0.834,0.84	0.512,0.464	0.349	http://genome.ucsc.edu/cgi-bin/hgTracks?db=mm10&position=chr5+100386122+100390838
ENSMUSG00000031488	Rab11fip1	chr8	-	27151596	27153159	27150694	27150803	27154145	27154935	400,601	19,46	1675,3273	45,85	1634	85	9.20758e-05	0.0102541	0.523,0.405	0.659,0.667	-0.199	http://genome.ucsc.edu/cgi-bin/hgTracks?db=mm10&position=chr8+27150689+27154940
ENSMUSG00000092607	Scnm1-ps	chr3	-	95130163	95130358	95129719	95129883	95132824	95132913	826,857	33,16	640,839	4,8	263	82	9.71137e-05	0.0107619	0.886,0.944	0.98,0.97	-0.06	http://genome.ucsc.edu/cgi-bin/hgTracks?db=mm10&position=chr3+95129714+95132918
ENSMUSG00000000325	Arvcf	chr16	+	18405101	18405221	18404459	18404545	18405606	18407076	208,219	34,35	275,352	79,168	185	79	0.000108823	0.0119419	0.723,0.728	0.598,0.472	0.191	http://genome.ucsc.edu/cgi-bin/hgTracks?db=mm10&position=chr16+18404454+18407081
ENSMUSG00000059900	Tmem40	chr6	-	115738947	115739022	115736382	115736436	115741540	115741672	397,358	79,85	799,1468	98,181	98	47	0.000113708	0.0124173	0.707,0.669	0.796,0.795	-0.108	http://genome.ucsc.edu/cgi-bin/hgTracks?db=mm10&position=chr6+115736377+115741677
ENSMUSG00000034109	Golim4	chr3	-	75902400	75902484	75897970	75898132	75903246	75903329	28,86	3,14	41,64	17,46	145	76	0.000116415	0.0126516	0.83,0.763	0.558,0.422	0.306	http://genome.ucsc.edu/cgi-bin/hgTracks?db=mm10&position=chr3+75897965+75903334
ENSMUSG00000030846	Tial1	chr7	-	128446730	128447107	128446194	128446270	128448120	128448208	19,59	28,46	12,43	52,85	428	65	0.000125343	0.0133005	0.093,0.163	0.034,0.071	0.076	http://genome.ucsc.edu/cgi-bin/hgTracks?db=mm10&position=chr7+128446189+128448213
ENSMUSG00000028329	Xpa	chr4	-	46180206	46180398	46175221	46175415	46183117	46183235	27,53	123,147	46,113	102,144	263	85	0.000132808	0.013961	0.066,0.104	0.127,0.202	-0.08	http://genome.ucsc.edu/cgi-bin/hgTracks?db=mm10&position=chr4+46175216+46183240
ENSMUSG00000017390	Aldoc	chr11	+	78325934	78326134	78325641	78325816	78326261	78326760	724,820	7,4	529,1467	17,34	271	85	0.000134118	0.0140332	0.97,0.985	0.907,0.931	0.058	http://genome.ucsc.edu/cgi-bin/hgTracks?db=mm10&position=chr11+78325636+78326765
ENSMUSG00000038733	Wdr26	chr1	-	181180465	181180648	181177674	181177831	181181303	181181489	207,201	143,271	205,256	323,607	254	85	0.000137238	0.0142931	0.326,0.199	0.175,0.124	0.113	http://genome.ucsc.edu/cgi-bin/hgTracks?db=mm10&position=chr1+181177669+181181494
ENSMUSG00000025404	R3hdm2	chr10	+	127482498	127482607	127481692	127481794	127483975	127484153	3,1	3,2	0,0	12,38	180	85	0.000137939	0.0142999	0.321,0.191	0.0,0.0	0.256	http://genome.ucsc.edu/cgi-bin/hgTracks?db=mm10&position=chr10+127481687+127484158
ENSMUSG00000070868	Skint3	chr4	+	112253755	112254103	112235735	112235816	112255618	112255900	98,107	4,3	353,1527	2,7	408	74	0.000143066	0.0147634	0.816,0.866	0.97,0.975	-0.131	http://genome.ucsc.edu/cgi-bin/hgTracks?db=mm10&position=chr4+112235730+112255905
ENSMUSG00000015755	Tab2	chr10	-	7933067	7933208	7924684	7924872	7955800	7955893	6,16	8,9	16,18	36,107	212	85	0.000146306	0.0150287	0.231,0.416	0.151,0.063	0.217	http://genome.ucsc.edu/cgi-bin/hgTracks?db=mm10&position=chr10+7924679+7955898
ENSMUSG00000027639	Samhd1	chr2	-	157101320	157101443	157099400	157099503	157101720	157101858	36,24	52,67	40,95	38,57	194	85	0.000161076	0.0164708	0.233,0.136	0.316,0.422	-0.184	http://genome.ucsc.edu/cgi-bin/hgTracks?db=mm10&position=chr2+157099395+157101863
ENSMUSG00000032786	Alas1	chr9	-	106238074	106238236	106236439	106236708	106238642	106238822	270,483	0,0	243,376	3,11	233	85	0.000165484	0.016769	1.0,1.0	0.967,0.926	0.053	http://genome.ucsc.edu/cgi-bin/hgTracks?db=mm10&position=chr9+106236434+106238827
ENSMUSG00000062054	Iah1	chr12	+	21321333	21321455	21319769	21319931	21323288	21323605	293,347	4,1	176,344	7,17	193	85	0.000175477	0.017702	0.97,0.993	0.917,0.899	0.074	http://genome.ucsc.edu/cgi-bin/hgTracks?db=mm10&position=chr12+21319764+21323610
ENSMUSG00000055436	Srsf11	chr3	-	158031990	158032066	158031451	158031648	158036515	158036615	0,1	24,98	10,21	66,133	138	85	0.000185749	0.0186545	0.0,0.006	0.085,0.089	-0.084	http://genome.ucsc.edu/cgi-bin/hgTracks?db=mm10&position=chr3+158031446+158036620
ENSMUSG00000016495	5033414D02Rik	chr19	-	29350359	29350469	29348598	29349005	29358316	29358403	407,447	44,45	314,636	17,27	176	80	0.000188533	0.0187742	0.808,0.819	0.894,0.915	-0.091	http://genome.ucsc.edu/cgi-bin/hgTracks?db=mm10&position=chr19+29348593+29358408
ENSMUSG00000025157	Zdhhc16	chr19	+	41938022	41938217	41937602	41937850	41938363	41938452	126,298	0,0	147,293	3,14	263	82	0.00018861	0.0187742	1.0,1.0	0.939,0.867	0.097	http://genome.ucsc.edu/cgi-bin/hgTracks?db=mm10&position=chr19+41937597+41938457
ENSMUSG00000015165	Hnrnpl	chr7	+	28817334	28817404	28815279	28815352	28818460	28818532	57,79	193,517	89,166	268,435	87	46	0.000200524	0.019785	0.135,0.075	0.149,0.168	-0.053	http://genome.ucsc.edu/cgi-bin/hgTracks?db=mm10&position=chr7+28815274+28818537
ENSMUSG00000020393	Kremen1	chr11	-	5209938	5210092	5201696	5202029	5238410	5238502	22,76	2,5	95,334	1,1	225	85	0.000207361	0.0203664	0.806,0.852	0.973,0.992	-0.153	http://genome.ucsc.edu/cgi-bin/hgTracks?db=mm10&position=chr11+5201691+5238507
ENSMUSG00000026463	Atp2b4	chr1	-	133736615	133736651	133735047	133735209	133737989	133738118	9,24	0,12	31,159	0,6	58	85	0.000208575	0.0203664	1.0,0.746	1.0,0.975	-0.115	http://genome.ucsc.edu/cgi-bin/hgTracks?db=mm10&position=chr1+133735042+133738123
ENSMUSG00000054046	Klk13	chr7	+	43713791	43713882	43712566	43712704	43720966	43721156	123,145	30,20	240,567	24,34	168	85	0.000209132	0.0203664	0.675,0.786	0.835,0.894	-0.134	http://genome.ucsc.edu/cgi-bin/hgTracks?db=mm10&position=chr7+43712561+43721161
ENSMUSG00000026073	Il1r2	chr1	+	40105263	40105522	40102388	40102537	40111954	40112135	233,246	0,0	213,701	9,19	330	85	0.00021201	0.0205577	1.0,1.0	0.859,0.905	0.118	http://genome.ucsc.edu/cgi-bin/hgTracks?db=mm10&position=chr1+40102383+40112140
ENSMUSG00000031534	AI316807	chr8	-	22471448	22471573	22462614	22463375	22473441	22473580	126,192	5,7	154,280	0,0	196	85	0.000243702	0.0232301	0.916,0.922	1.0,1.0	-0.081	http://genome.ucsc.edu/cgi-bin/hgTracks?db=mm10&position=chr8+22462609+22473585
ENSMUSG00000030352	Tspan9	chr6	-	128034165	128034245	127967165	127967272	128083381	128083481	37,92	0,7	143,484	0,3	146	85	0.000249518	0.0235285	1.0,0.884	1.0,0.989	-0.052	http://genome.ucsc.edu/cgi-bin/hgTracks?db=mm10&position=chr6+127967160+128083486
ENSMUSG00000017119	Nbr1	chr11	+	101577193	101577251	101576302	101576409	101580584	101581951	44,115	3,17	128,228	3,7	102	85	0.00024997	0.0235285	0.924,0.849	0.973,0.964	-0.082	http://genome.ucsc.edu/cgi-bin/hgTracks?db=mm10&position=chr11+101576297+101581956
ENSMUSG00000023055	Calcoco1	chr15	-	102708280	102708352	102706971	102707546	102708545	102708652	18,24	178,237	51,67	214,315	130	85	0.000253405	0.0237525	0.062,0.062	0.135,0.122	-0.067	http://genome.ucsc.edu/cgi-bin/hgTracks?db=mm10&position=chr15+102706966+102708657
ENSMUSG00000024150	Mcfd2	chr17	-	87264140	87264365	87258782	87258881	87265834	87265863	14,48	10,23	18,68	3,6	233	22	0.00026854	0.0250667	0.117,0.165	0.362,0.517	-0.298	http://genome.ucsc.edu/cgi-bin/hgTracks?db=mm10&position=chr17+87258777+87265868
ENSMUSG00000028115	Bnipl	chr3	-	95250166	95250262	95249805	95249870	95250964	95251193	544,914	35,80	1000,2164	49,83	143	58	0.00028163	0.0261799	0.863,0.823	0.892,0.914	-0.06	http://genome.ucsc.edu/cgi-bin/hgTracks?db=mm10&position=chr3+95249800+95251198
ENSMUSG00000026556	Vangl2	chr1	-	172008798	172008918	172008506	172008643	172009440	172010048	9,9	27,97	0,5	54,155	191	85	0.000283931	0.0262852	0.129,0.04	0.0,0.014	0.077	http://genome.ucsc.edu/cgi-bin/hgTracks?db=mm10&position=chr1+172008501+172010053
ENSMUSG00000060621	Nkpd1	chr7	+	19519801	19520251	19518730	19518821	19521933	19522065	134,205	12,24	719,1521	28,75	520	84	0.00028638	0.0264033	0.643,0.58	0.806,0.766	-0.175	http://genome.ucsc.edu/cgi-bin/hgTracks?db=mm10&position=chr7+19518725+19522070
ENSMUSG00000019854	Reps1	chr10	+	18107667	18107748	18104153	18104275	18114398	18114486	79,94	17,37	152,253	10,34	144	81	0.000288919	0.0265286	0.723,0.588	0.895,0.807	-0.196	http://genome.ucsc.edu/cgi-bin/hgTracks?db=mm10&position=chr10+18104148+18114491
ENSMUSG00000025521	Tmem192	chr8	+	64964197	64964332	64959344	64959609	64965538	64965641	215,287	22,25	203,379	4,15	206	85	0.000303124	0.027336	0.801,0.826	0.954,0.912	-0.12	http://genome.ucsc.edu/cgi-bin/hgTracks?db=mm10&position=chr8+64959339+64965646
ENSMUSG00000039648	Ccbl1	chr2	-	30187186	30187307	30186832	30186909	30187688	30187817	93,129	8,34	246,358	14,12	177	70	0.000305412	0.0273727	0.821,0.6	0.874,0.922	-0.188	http://genome.ucsc.edu/cgi-bin/hgTracks?db=mm10&position=chr2+30186827+30187822
ENSMUSG00000031328	Flna	chrX	-	74232966	74232990	74230505	74230753	74233148	74233338	12,77	10,127	28,61	100,246	34	85	0.000312451	0.0277822	0.75,0.603	0.412,0.383	0.279	http://genome.ucsc.edu/cgi-bin/hgTracks?db=mm10&position=chrX+74230500+74233343
ENSMUSG00000043587	Acpl2	chr9	-	96860790	96861008	96856367	96856499	96889358	96889413	2,4	2,5	1,4	23,38	252	48	0.000338875	0.0300131	0.16,0.132	0.008,0.02	0.132	http://genome.ucsc.edu/cgi-bin/hgTracks?db=mm10&position=chr9+96856362+96889418
ENSMUSG00000015702	Anxa9	chr3	-	95302665	95302779	95302334	95302425	95302985	95303080	417,449	29,16	1150,1775	23,47	184	84	0.000350357	0.0306678	0.868,0.928	0.958,0.945	-0.053	http://genome.ucsc.edu/cgi-bin/hgTracks?db=mm10&position=chr3+95302329+95303085
ENSMUSG00000040728	Esrp1	chr4	-	11344111	11344262	11331932	11333473	11357471	11357658	33,43	0,5	240,543	2,2	222	85	0.00035312	0.0306839	1.0,0.767	0.979,0.99	-0.101	http://genome.ucsc.edu/cgi-bin/hgTracks?db=mm10&position=chr4+11331927+11357663
ENSMUSG00000021244	Ylpm1	chr12	+	85060262	85060314	85057221	85057302	85064970	85065101	59,136	1,3	68,60	10,8	79	74	0.000353269	0.0306839	0.982,0.977	0.864,0.875	0.11	http://genome.ucsc.edu/cgi-bin/hgTracks?db=mm10&position=chr12+85057216+85065106
ENSMUSG00000028382	Rod1	chr4	-	59546148	59546182	59524394	59524476	59549147	59549295	3,11	2,30	5,13	51,241	44	75	0.000373558	0.0321975	0.719,0.385	0.143,0.084	0.439	http://genome.ucsc.edu/cgi-bin/hgTracks?db=mm10&position=chr4+59524389+59549300
ENSMUSG00000031078	Cttn	chr7	-	144450977	144451088	144449559	144449615	144452026	144452137	19,57	35,131	72,264	81,279	146	49	0.000393244	0.0333827	0.154,0.127	0.23,0.241	-0.095	http://genome.ucsc.edu/cgi-bin/hgTracks?db=mm10&position=chr7+144449554+144452142
ENSMUSG00000032786	Alas1	chr9	-	106237968	106238239	106236439	106236708	106238642	106238730	252,526	0,0	270,463	3,11	338	81	0.000395967	0.0334875	1.0,1.0	0.956,0.91	0.067	http://genome.ucsc.edu/cgi-bin/hgTracks?db=mm10&position=chr9+106236434+106238735
ENSMUSG00000021709	Erbb2ip	chr13	-	103830187	103830331	103823313	103823406	103833497	103835028	50,108	10,36	121,351	17,28	215	85	0.000414992	0.034965	0.664,0.543	0.738,0.832	-0.181	http://genome.ucsc.edu/cgi-bin/hgTracks?db=mm10&position=chr13+103823308+103835033
ENSMUSG00000016487	Ppfibp1	chr6	+	147016860	147016893	147016221	147016393	147019033	147019181	8,15	18,60	5,12	53,168	52	85	0.000419889	0.0352456	0.421,0.29	0.134,0.105	0.236	http://genome.ucsc.edu/cgi-bin/hgTracks?db=mm10&position=chr6+147016216+147019186
ENSMUSG00000040006	Ginm1	chr10	-	7773947	7774104	7773297	7773431	7775217	7775369	130,257	3,5	267,574	0,0	228	85	0.00042252	0.0353346	0.942,0.95	1.0,1.0	-0.054	http://genome.ucsc.edu/cgi-bin/hgTracks?db=mm10&position=chr10+7773292+7775374
ENSMUSG00000025290	Rps24	chr14	+	24491749	24491815	24490680	24490758	24493382	24493493	269,386	26,25	193,373	31,62	104	71	0.000435546	0.036289	0.876,0.913	0.81,0.804	0.088	http://genome.ucsc.edu/cgi-bin/hgTracks?db=mm10&position=chr14+24490675+24493498
ENSMUSG00000058835	Abi1	chr2	-	22950183	22950270	22946575	22946761	22953434	22953611	113,324	20,55	219,427	63,151	160	85	0.000446156	0.0370359	0.75,0.758	0.649,0.6	0.129	http://genome.ucsc.edu/cgi-bin/hgTracks?db=mm10&position=chr2+22946570+22953616
ENSMUSG00000035232	Pdk3	chrX	-	93788893	93788971	93783779	93783856	93800113	93800203	64,111	6,0	181,352	0,0	125	68	0.00047957	0.039518	0.853,1.0	1.0,1.0	-0.074	http://genome.ucsc.edu/cgi-bin/hgTracks?db=mm10&position=chrX+93783774+93800208
ENSMUSG00000055436	Srsf11	chr3	-	158024122	158024231	158022840	158022950	158026724	158026858	16,54	35,128	18,44	83,236	180	85	0.000498869	0.0408093	0.178,0.166	0.093,0.081	0.085	http://genome.ucsc.edu/cgi-bin/hgTracks?db=mm10&position=chr3+158022835+158026863
ENSMUSG00000002948	Map2k7	chr8	+	4240687	4240735	4238864	4239033	4243303	4243445	2,25	1,24	8,23	38,82	82	85	0.000519756	0.0423639	0.675,0.519	0.179,0.225	0.395	http://genome.ucsc.edu/cgi-bin/hgTracks?db=mm10&position=chr8+4238859+4243450
ENSMUSG00000054514	2610204G22Rik	chr4	+	155761384	155761777	155761220	155761286	155763369	155763560	13,13	21,18	23,40	11,16	438	59	0.000537051	0.0436155	0.077,0.089	0.22,0.252	-0.153	http://genome.ucsc.edu/cgi-bin/hgTracks?db=mm10&position=chr4+155761215+155763565
ENSMUSG00000026319	2310035C23Rik	chr1	+	105692211	105692303	105691905	105692109	105692883	105693177	15,21	4,11	42,214	2,21	170	85	0.000546299	0.0440486	0.652,0.488	0.913,0.836	-0.304	http://genome.ucsc.edu/cgi-bin/hgTracks?db=mm10&position=chr1+105691900+105693182
ENSMUSG00000034101	Ctnnd1	chr2	-	84612531	84612549	84612023	84612092	84612935	84613089	3,13	37,138	6,9	148,535	11	62	0.000552286	0.0443722	0.314,0.347	0.186,0.087	0.194	http://genome.ucsc.edu/cgi-bin/hgTracks?db=mm10&position=chr2+84612018+84613094
ENSMUSG00000019854	Reps1	chr10	+	18107670	18107748	18104153	18104275	18114398	18114486	44,50	17,37	84,153	10,34	138	81	0.000572542	0.0456734	0.603,0.442	0.831,0.725	-0.256	http://genome.ucsc.edu/cgi-bin/hgTracks?db=mm10&position=chr10+18104148+18114491
ENSMUSG00000031996	Aplp2	chr9	-	31167560	31167728	31164542	31164673	31168707	31168916	119,474	43,120	410,811	61,133	239	85	0.00059074	0.0467932	0.496,0.584	0.705,0.684	-0.154	http://genome.ucsc.edu/cgi-bin/hgTracks?db=mm10&position=chr9+31164537+31168921
ENSMUSG00000046434	Hnrnpa1	chr15	+	103242643	103242718	103242205	103242298	103242921	103243080	106,331	0,0	144,141	1,9	136	85	0.000606575	0.0476281	1.0,1.0	0.989,0.907	0.052	http://genome.ucsc.edu/cgi-bin/hgTracks?db=mm10&position=chr15+103242200+103243085
ENSMUSG00000038346	Zfp384	chr6	+	125031670	125031853	125030797	125031022	125033239	125033318	47,136	14,66	48,110	47,102	241	72	0.00060763	0.0476281	0.501,0.381	0.234,0.244	0.202	http://genome.ucsc.edu/cgi-bin/hgTracks?db=mm10&position=chr6+125030792+125033323
ENSMUSG00000056952	Tatdn2	chr6	+	113709459	113709643	113707265	113707393	113710040	113710214	435,561	13,25	566,880	8,12	255	85	0.000614966	0.0480356	0.918,0.882	0.959,0.961	-0.06	http://genome.ucsc.edu/cgi-bin/hgTracks?db=mm10&position=chr6+113707260+113710219
GeneID	geneSymbol	chr	strand	exonStart_0base	exonEnd	upstreamES	upstreamEE	downstreamES	downstreamEE	IC_SAMPLE_1	SC_SAMPLE_1	IC_SAMPLE_2	SC_SAMPLE_2	IncFormLen	SkipFormLen	PValue	FDR	PSI_KH	PSI_WT	deltaPSI	UCSC_link
ENSMUSG00000034101	Ctnnd1	chr2	-	84624269	84624449	84622010	84622082	84650405	84650745	228,89	82,39	76,205	95,412	231	65	0	0	0.439,0.391	0.184,0.123	0.262	http://genome.ucsc.edu/cgi-bin/hgTracks?db=mm10&position=chr2+84622005+84650750
ENSMUSG00000029059	2810405K02Rik	chr4	-	154897348	154897424	154897039	154897158	154897505	154897569	1491,1787	3,0	1575,2134	257,395	110	57	0	0	0.996,1.0	0.761,0.737	0.249	http://genome.ucsc.edu/cgi-bin/hgTracks?db=mm10&position=chr4+154897034+154897574
ENSMUSG00000025162	Csnk1d	chr11	-	120964947	120965010	120963647	120963906	120967994	120968134	314,127	144,52	253,549	27,51	112	85	0	0	0.623,0.65	0.877,0.891	-0.247	http://genome.ucsc.edu/cgi-bin/hgTracks?db=mm10&position=chr11+120963642+120968139
ENSMUSG00000033295	Ptprf	chr4	-	118227818	118227845	118226453	118226571	118230694	118230888	7,4	374,107	72,263	77,193	40	85	0	0	0.038,0.074	0.665,0.743	-0.648	http://genome.ucsc.edu/cgi-bin/hgTracks?db=mm10&position=chr4+118226448+118230893
ENSMUSG00000030766	Arhgap17	chr7	-	123294471	123294705	123292035	123292205	123296409	123296566	161,107	33,15	20,37	36,100	305	85	0	0	0.576,0.665	0.134,0.093	0.507	http://genome.ucsc.edu/cgi-bin/hgTracks?db=mm10&position=chr7+123292030+123296571
ENSMUSG00000032122	Slc37a2	chr9	-	37233052	37233109	37230315	37231656	37233309	37233374	45,31	77,110	182,347	11,14	73	58	0	0	0.317,0.183	0.929,0.952	-0.691	http://genome.ucsc.edu/cgi-bin/hgTracks?db=mm10&position=chr9+37230310+37233379
ENSMUSG00000025278	Flnb	chr14	+	7922674	7922746	7919109	7919357	7923454	7923557	9,2	49,13	17,83	3,0	130	85	0	0	0.107,0.091	0.787,1.0	-0.794	http://genome.ucsc.edu/cgi-bin/hgTracks?db=mm10&position=chr14+7919104+7923562
ENSMUSG00000025278	Flnb	chr14	+	7934563	7934701	7933713	7933980	7935933	7936049	235,93	9,7	63,211	33,99	209	85	0	0	0.914,0.844	0.437,0.464	0.428	http://genome.ucsc.edu/cgi-bin/hgTracks?db=mm10&position=chr14+7933708+7936054
ENSMUSG00000031158	Timm17b	chrX	+	7900960	7901060	7899356	7899469	7903672	7903736	536,342	3,3	175,243	64,90	143	57	0	0	0.986,0.978	0.522,0.518	0.462	http://genome.ucsc.edu/cgi-bin/hgTracks?db=mm10&position=chrX+7899351+7903741
ENSMUSG00000025060	Slk	chr19	+	47627647	47627740	47625304	47625484	47635468	47635598	87,113	122,80	186,486	9,21	170	85	0	0	0.263,0.414	0.912,0.92	-0.578	http://genome.ucsc.edu/cgi-bin/hgTracks?db=mm10&position=chr19+47625299+47635603
ENSMUSG00000009563	Tor2a	chr2	+	32759526	32759702	32757275	32758936	32760588	32760716	477,328	2,5	283,515	33,67	247	85	0	0	0.988,0.958	0.747,0.726	0.237	http://genome.ucsc.edu/cgi-bin/hgTracks?db=mm10&position=chr2+32757270+32760721
ENSMUSG00000022568	Scrib	chr15	-	76061738	76061801	76061133	76061223	76062669	76063047	115,75	61,48	30,40	91,181	110	83	0	0	0.587,0.541	0.199,0.143	0.393	http://genome.ucsc.edu/cgi-bin/hgTracks?db=mm10&position=chr15+76061128+76063052
ENSMUSG00000042286	Stab1	chr14	-	31139506	31139653	31139296	31139413	31139743	31139848	354,774	0,1	221,260	26,32	218	85	0	0	1.0,0.997	0.768,0.76	0.234	http://genome.ucsc.edu/cgi-bin/hgTracks?db=mm10&position=chr14+31139291+31139853
ENSMUSG00000020917	Acly	chr11	-	100503159	100503189	100498620	100498762	100504202	100504293	146,56	285,86	119,418	42,164	45	84	0	0	0.489,0.549	0.841,0.826	-0.314	http://genome.ucsc.edu/cgi-bin/hgTracks?db=mm10&position=chr11+100498615+100504298
ENSMUSG00000032612	Usp4	chr9	+	108365829	108365970	108362836	108362898	108366760	108366878	318,124	64,31	94,299	99,244	182	55	0	0	0.6,0.547	0.223,0.27	0.327	http://genome.ucsc.edu/cgi-bin/hgTracks?db=mm10&position=chr9+108362831+108366883
ENSMUSG00000040728	Esrp1	chr4	-	11366907	11366962	11360953	11361255	11367084	11367183	115,146	22,11	222,724	0,0	96	85	0	0	0.822,0.922	1.0,1.0	-0.128	http://genome.ucsc.edu/cgi-bin/hgTracks?db=mm10&position=chr4+11360948+11367188
ENSMUSG00000040728	Esrp1	chr4	-	11344111	11344262	11338721	11338831	11353294	11353463	105,154	24,42	875,1983	27,78	222	85	0	0	0.626,0.584	0.925,0.907	-0.311	http://genome.ucsc.edu/cgi-bin/hgTracks?db=mm10&position=chr4+11338716+11353468
ENSMUSG00000040728	Esrp1	chr4	-	11344111	11344262	11331932	11333473	11353294	11353463	75,134	99,215	608,1396	171,418	222	85	0	0	0.225,0.193	0.577,0.561	-0.36	http://genome.ucsc.edu/cgi-bin/hgTracks?db=mm10&position=chr4+11331927+11353468
ENSMUSG00000031565	Fgfr1	chr8	+	25563373	25563524	25562137	25562328	25564339	25564484	8,4	100,16	21,50	5,5	222	85	0	0	0.03,0.087	0.617,0.793	-0.647	http://genome.ucsc.edu/cgi-bin/hgTracks?db=mm10&position=chr8+25562132+25564489
ENSMUSG00000005087	Cd44	chr2	-	102848656	102848782	102839357	102839477	102853014	102853236	4,1	24,8	40,156	3,23	197	85	1.11022e-16	1.3039e-13	0.067,0.051	0.852,0.745	-0.74	http://genome.ucsc.edu/cgi-bin/hgTracks?db=mm10&position=chr2+102839352+102853241
ENSMUSG00000025372	Baiap2	chr11	+	120003037	120003085	120000551	120000586	120006358	120006782	83,112	96,101	147,353	42,67	41	28	2.22045e-16	2.48362e-13	0.371,0.431	0.705,0.783	-0.343	http://genome.ucsc.edu/cgi-bin/hgTracks?db=mm10&position=chr11+120000546+120006787
ENSMUSG00000054252	Fgfr3	chr5	+	33732116	33732261	33730143	33730334	33732721	33732912	122,95	5,2	22,46	13,32	216	85	1.22125e-15	1.3039e-12	0.906,0.949	0.4,0.361	0.547	http://genome.ucsc.edu/cgi-bin/hgTracks?db=mm10&position=chr5+33730138+33732917
ENSMUSG00000040728	Esrp1	chr4	-	11338721	11338831	11332037	11333473	11353294	11353463	124,189	99,215	598,1249	171,418	181	85	1.65423e-14	1.61901e-11	0.37,0.292	0.622,0.584	-0.272	http://genome.ucsc.edu/cgi-bin/hgTracks?db=mm10&position=chr4+11332032+11353468
ENSMUSG00000034101	Ctnnd1	chr2	-	84624269	84624558	84622010	84622082	84650405	84650510	539,179	82,39	178,583	95,412	340	65	2.9643e-14	2.78513e-11	0.557,0.467	0.264,0.213	0.274	http://genome.ucsc.edu/cgi-bin/hgTracks?db=mm10&position=chr2+84622005+84650515
ENSMUSG00000064302	Clasp1	chr1	+	118512174	118512222	118510205	118510376	118521826	118521934	9,2	42,16	27,79	9,30	82	85	1.56763e-13	1.41624e-10	0.182,0.115	0.757,0.732	-0.596	http://genome.ucsc.edu/cgi-bin/hgTracks?db=mm10&position=chr1+118510200+118521939
ENSMUSG00000032570	Atp2c1	chr9	-	105494414	105494597	105470036	105470147	105494892	105495105	149,76	4,5	39,92	21,44	254	85	3.16969e-13	2.69442e-10	0.926,0.836	0.383,0.412	0.484	http://genome.ucsc.edu/cgi-bin/hgTracks?db=mm10&position=chr9+105470031+105495110
ENSMUSG00000040964	Arhgef10l	chr4	-	140568755	140568770	140568338	140568520	140570256	140570402	21,25	22,27	42,94	6,5	16	85	3.21188e-13	2.69442e-10	0.835,0.831	0.974,0.99	-0.149	http://genome.ucsc.edu/cgi-bin/hgTracks?db=mm10&position=chr4+140568333+140570407
ENSMUSG00000005087	Cd44	chr2	-	102831329	102831536	102828541	102828610	102853014	102853236	177,195	40,17	277,717	1,7	255	62	8.97726e-12	7.0289e-09	0.518,0.736	0.985,0.961	-0.346	http://genome.ucsc.edu/cgi-bin/hgTracks?db=mm10&position=chr2+102828536+102853241
ENSMUSG00000024958	Gpr137	chr19	-	6939528	6939754	6939260	6939410	6940351	6940482	51,65	60,69	24,19	84,143	297	85	1.04361e-11	7.83539e-09	0.196,0.212	0.076,0.037	0.148	http://genome.ucsc.edu/cgi-bin/hgTracks?db=mm10&position=chr19+6939255+6940487
ENSMUSG00000040648	Ppip5k2	chr1	-	97721105	97721279	97719833	97719906	97723669	97723834	50,17	83,28	81,308	31,67	226	66	1.06745e-11	7.83539e-09	0.15,0.151	0.433,0.573	-0.353	http://genome.ucsc.edu/cgi-bin/hgTracks?db=mm10&position=chr1+97719828+97723839
ENSMUSG00000046434	Hnrnpa1	chr15	+	103242921	103243080	103242205	103242298	103243624	103243780	282,99	0,0	140,197	13,37	230	85	1.85298e-11	1.31893e-08	1.0,1.0	0.799,0.663	0.269	http://genome.ucsc.edu/cgi-bin/hgTracks?db=mm10&position=chr15+103242200+103243785
ENSMUSG00000039108	Lsm14b	chr2	+	180031793	180031871	180031360	180031528	180032060	180032222	177,50	36,31	25,44	81,178	142	85	2.61807e-11	1.8087e-08	0.746,0.491	0.156,0.129	0.476	http://genome.ucsc.edu/cgi-bin/hgTracks?db=mm10&position=chr2+180031355+180032227
ENSMUSG00000032570	Atp2c1	chr9	-	105494414	105494482	105470036	105470147	105494892	105495094	76,40	4,5	26,54	21,44	122	85	9.86587e-11	6.62113e-08	0.93,0.848	0.463,0.461	0.427	http://genome.ucsc.edu/cgi-bin/hgTracks?db=mm10&position=chr9+105470031+105495099
ENSMUSG00000030189	Csda	chr6	-	131375973	131376180	131370322	131370414	131379357	131379480	1866,1426	1238,1498	968,1862	1770,3685	278	85	1.22765e-10	8.01009e-08	0.315,0.225	0.143,0.134	0.132	http://genome.ucsc.edu/cgi-bin/hgTracks?db=mm10&position=chr6+131370317+131379485
ENSMUSG00000026594	Ralgps2	chr1	-	156821386	156821464	156819812	156819918	156823990	156824045	24,18	44,27	40,118	3,26	105	48	2.1887e-10	1.38947e-07	0.2,0.234	0.859,0.675	-0.55	http://genome.ucsc.edu/cgi-bin/hgTracks?db=mm10&position=chr1+156819807+156824050
ENSMUSG00000040268	Plekha1	chr7	+	130909587	130909628	130908335	130908425	130910831	130910901	43,24	60,53	12,24	94,257	44	61	2.67821e-10	1.65549e-07	0.498,0.386	0.15,0.115	0.309	http://genome.ucsc.edu/cgi-bin/hgTracks?db=mm10&position=chr7+130908330+130910906
ENSMUSG00000028649	Macf1	chr4	-	123354478	123354580	123351821	123351951	123355055	123355267	85,113	228,170	162,275	126,157	173	85	2.90991e-10	1.75259e-07	0.155,0.246	0.387,0.463	-0.225	http://genome.ucsc.edu/cgi-bin/hgTracks?db=mm10&position=chr4+123351816+123355272
ENSMUSG00000053110	Yap1	chr9	-	7950491	7950539	7938407	7938538	7952952	7953134	204,84	203,61	143,410	54,106	82	85	3.51853e-10	2.06617e-07	0.51,0.588	0.733,0.8	-0.218	http://genome.ucsc.edu/cgi-bin/hgTracks?db=mm10&position=chr9+7938402+7953139
ENSMUSG00000009073	Nf2	chr11	-	4780577	4780622	4767664	4768273	4782186	4782352	110,35	51,16	79,161	10,9	76	85	8.475e-10	4.62952e-07	0.707,0.71	0.898,0.952	-0.217	http://genome.ucsc.edu/cgi-bin/hgTracks?db=mm10&position=chr11+4767659+4782357
ENSMUSG00000004207	Psap	chr10	+	60297536	60297545	60295945	60296002	60299097	60299229	1,0	832,406	12,32	442,814	2	50	1.01489e-09	5.40842e-07	0.029,0.0	0.404,0.496	-0.435	http://genome.ucsc.edu/cgi-bin/hgTracks?db=mm10&position=chr10+60295940+60299234
ENSMUSG00000040268	Plekha1	chr7	+	130909587	130909735	130908335	130908425	130910831	130913312	27,25	60,53	15,16	94,257	217	83	1.03614e-09	5.40842e-07	0.147,0.153	0.058,0.023	0.109	http://genome.ucsc.edu/cgi-bin/hgTracks?db=mm10&position=chr7+130908330+130913317
ENSMUSG00000025856	Pdgfa	chr5	-	138978621	138978690	138976515	138977227	138979145	138979272	97,29	941,205	71,104	233,328	124	85	1.08086e-09	5.51918e-07	0.066,0.088	0.173,0.179	-0.099	http://genome.ucsc.edu/cgi-bin/hgTracks?db=mm10&position=chr5+138976510+138979277
ENSMUSG00000041977	Arhgef11	chr3	+	87734423	87734552	87733147	87733504	87735344	87735571	62,32	56,43	14,11	48,95	200	85	1.59392e-09	7.93709e-07	0.32,0.24	0.11,0.047	0.202	http://genome.ucsc.edu/cgi-bin/hgTracks?db=mm10&position=chr3+87733142+87735576
ENSMUSG00000026924	Sec16a	chr2	-	26413678	26413738	26412835	26412913	26414370	26414445	33,16	59,42	51,112	26,32	75	54	1.62195e-09	7.93709e-07	0.287,0.215	0.585,0.716	-0.399	http://genome.ucsc.edu/cgi-bin/hgTracks?db=mm10&position=chr2+26412830+26414450
ENSMUSG00000033577	Myo6	chr9	+	80303272	80303299	80300534	80300666	80306959	80307178	16,26	43,33	53,73	6,21	40	85	2.03032e-09	9.73269e-07	0.442,0.626	0.949,0.881	-0.381	http://genome.ucsc.edu/cgi-bin/hgTracks?db=mm10&position=chr9+80300529+80307183
ENSMUSG00000024150	Mcfd2	chr17	-	87258749	87258881	87257927	87258089	87265834	87265895	66,33	78,45	19,21	63,146	172	54	2.7588e-09	1.29603e-06	0.21,0.187	0.086,0.043	0.134	http://genome.ucsc.edu/cgi-bin/hgTracks?db=mm10&position=chr17+87257922+87265900
ENSMUSG00000000631	Myo18a	chr11	+	77854677	77854722	77853751	77853891	77857722	77857845	64,27	282,231	116,251	244,496	76	85	4.05176e-09	1.86612e-06	0.202,0.116	0.347,0.361	-0.195	http://genome.ucsc.edu/cgi-bin/hgTracks?db=mm10&position=chr11+77853746+77857850
ENSMUSG00000005087	Cd44	chr2	-	102845284	102845410	102839357	102839477	102853014	102853236	4,4	24,8	11,81	3,23	197	85	1.05366e-08	4.75952e-06	0.067,0.177	0.613,0.603	-0.486	http://genome.ucsc.edu/cgi-bin/hgTracks?db=mm10&position=chr2+102839352+102853241
ENSMUSG00000021223	Papln	chr12	+	83775848	83775914	83775342	83775469	83776353	83776561	0,3	44,16	8,29	8,15	118	85	1.56448e-08	6.93358e-06	0.0,0.119	0.419,0.582	-0.441	http://genome.ucsc.edu/cgi-bin/hgTracks?db=mm10&position=chr12+83775337+83776566
ENSMUSG00000031565	Fgfr1	chr8	+	25564339	25564484	25563373	25563524	25566710	25566907	153,30	15,1	16,21	10,20	216	85	3.51162e-08	1.52693e-05	0.801,0.922	0.386,0.292	0.523	http://genome.ucsc.edu/cgi-bin/hgTracks?db=mm10&position=chr8+25563368+25566912
ENSMUSG00000027575	Arfgap1	chr2	+	180971573	180971683	180971013	180971114	180971983	180972155	168,76	3,4	45,117	12,28	181	85	3.57534e-08	1.52693e-05	0.963,0.899	0.638,0.662	0.281	http://genome.ucsc.edu/cgi-bin/hgTracks?db=mm10&position=chr2+180971008+180972160
ENSMUSG00000028906	Epb4.1	chr4	-	131937014	131937464	131935738	131935867	131957642	131957819	384,445	110,30	660,1476	8,17	521	85	4.70306e-08	1.97268e-05	0.363,0.708	0.931,0.934	-0.397	http://genome.ucsc.edu/cgi-bin/hgTracks?db=mm10&position=chr4+131935733+131957824
ENSMUSG00000005087	Cd44	chr2	-	102834233	102834335	102832482	102832572	102853014	102853236	90,77	17,3	111,391	0,1	171	83	6.34297e-08	2.61386e-05	0.72,0.926	1.0,0.995	-0.175	http://genome.ucsc.edu/cgi-bin/hgTracks?db=mm10&position=chr2+102832477+102853241
ENSMUSG00000068328	Aup1	chr6	+	83055897	83055970	83055505	83055690	83056367	83056434	128,168	0,0	120,198	8,25	107	60	7.58325e-08	3.07108e-05	1.0,1.0	0.894,0.816	0.145	http://genome.ucsc.edu/cgi-bin/hgTracks?db=mm10&position=chr6+83055500+83056439
ENSMUSG00000000326	Comt	chr16	-	18411689	18411957	18411126	18411320	18424303	18424360	539,447	0,0	395,787	8,26	304	50	9.81186e-08	3.90629e-05	1.0,1.0	0.89,0.833	0.139	http://genome.ucsc.edu/cgi-bin/hgTracks?db=mm10&position=chr16+18411121+18424365
ENSMUSG00000005087	Cd44	chr2	-	102839357	102839477	102837812	102837938	102853014	102853236	90,52	18,6	132,452	3,10	191	85	1.08162e-07	4.23437e-05	0.69,0.794	0.951,0.953	-0.21	http://genome.ucsc.edu/cgi-bin/hgTracks?db=mm10&position=chr2+102837807+102853241
ENSMUSG00000005087	Cd44	chr2	-	102845284	102845410	102837812	102837938	102853014	102853236	3,4	18,6	11,83	3,10	197	85	1.22546e-07	4.71883e-05	0.067,0.223	0.613,0.782	-0.552	http://genome.ucsc.edu/cgi-bin/hgTracks?db=mm10&position=chr2+102837807+102853241
ENSMUSG00000005087	Cd44	chr2	-	102842260	102842377	102839357	102839477	102853014	102853236	36,31	24,8	141,355	3,23	188	85	1.73543e-07	6.57477e-05	0.404,0.637	0.955,0.875	-0.395	http://genome.ucsc.edu/cgi-bin/hgTracks?db=mm10&position=chr2+102839352+102853241
ENSMUSG00000005087	Cd44	chr2	-	102842835	102842949	102839357	102839477	102853014	102853236	17,12	24,8	54,156	3,23	185	85	1.83719e-07	6.84982e-05	0.246,0.408	0.892,0.757	-0.498	http://genome.ucsc.edu/cgi-bin/hgTracks?db=mm10&position=chr2+102839352+102853241
ENSMUSG00000059900	Tmem40	chr6	-	115738947	115739022	115736382	115736436	115742309	115742387	276,302	144,167	417,707	104,191	84	33	2.34756e-07	8.61591e-05	0.43,0.415	0.612,0.593	-0.18	http://genome.ucsc.edu/cgi-bin/hgTracks?db=mm10&position=chr6+115736377+115742392
ENSMUSG00000018796	Acsl1	chr8	+	46521267	46521345	46518960	46519034	46524942	46525077	517,232	1,0	93,195	5,10	124	67	3.20448e-07	0.0001158	0.996,1.0	0.91,0.913	0.087	http://genome.ucsc.edu/cgi-bin/hgTracks?db=mm10&position=chr8+46518955+46525082
ENSMUSG00000030265	Kras	chr6	-	145225073	145225197	145220244	145220724	145232094	145232254	13,12	159,98	35,72	97,207	195	85	3.44194e-07	0.000122497	0.034,0.051	0.136,0.132	-0.092	http://genome.ucsc.edu/cgi-bin/hgTracks?db=mm10&position=chr6+145220239+145232259
ENSMUSG00000003534	Ddr1	chr17	-	35686480	35686591	35685305	35685550	35687144	35687310	312,127	68,29	245,697	16,63	182	85	4.2446e-07	0.000148808	0.682,0.672	0.877,0.838	-0.18	http://genome.ucsc.edu/cgi-bin/hgTracks?db=mm10&position=chr17+35685300+35687315
ENSMUSG00000040268	Plekha1	chr7	+	130909587	130909658	130908335	130908425	130910831	130911163	18,8	60,53	5,8	94,257	126	83	5.48518e-07	0.000189473	0.165,0.09	0.034,0.02	0.101	http://genome.ucsc.edu/cgi-bin/hgTracks?db=mm10&position=chr7+130908330+130911168
ENSMUSG00000079437	Tmem179b	chr19	-	8773504	8773692	8773027	8773106	8774334	8774467	141,149	59,39	93,98	75,109	246	72	1.09642e-06	0.000373244	0.412,0.528	0.266,0.208	0.233	http://genome.ucsc.edu/cgi-bin/hgTracks?db=mm10&position=chr19+8773022+8774472
ENSMUSG00000026193	Fn1	chr1	-	71603659	71603929	71602309	71602497	71604969	71605083	239,32	114,17	112,214	23,34	341	85	1.24861e-06	0.000413079	0.343,0.319	0.548,0.611	-0.248	http://genome.ucsc.edu/cgi-bin/hgTracks?db=mm10&position=chr1+71602304+71605088
ENSMUSG00000057738	Spna2	chr2	+	30014157	30014172	30013675	30013838	30015588	30015720	13,6	291,166	17,54	133,268	16	85	2.24268e-06	0.000711869	0.192,0.161	0.404,0.517	-0.284	http://genome.ucsc.edu/cgi-bin/hgTracks?db=mm10&position=chr2+30013670+30015725
ENSMUSG00000057738	Spna2	chr2	+	30001099	30001159	29999913	30000062	30002230	30002429	121,47	87,41	125,343	41,109	106	85	2.36365e-06	0.000740265	0.527,0.479	0.71,0.716	-0.21	http://genome.ucsc.edu/cgi-bin/hgTracks?db=mm10&position=chr2+29999908+30002434
ENSMUSG00000028917	Plekhm2	chr4	-	141637424	141637484	141634252	141634478	141639675	141639862	35,27	44,23	35,107	11,29	106	85	3.07969e-06	0.000951827	0.389,0.485	0.718,0.747	-0.295	http://genome.ucsc.edu/cgi-bin/hgTracks?db=mm10&position=chr4+141634247+141639867
ENSMUSG00000058835	Abi1	chr2	-	22953434	22953611	22946575	22946761	22957017	22957118	332,185	32,19	205,556	42,171	248	85	4.71698e-06	0.00143892	0.781,0.769	0.626,0.527	0.199	http://genome.ucsc.edu/cgi-bin/hgTracks?db=mm10&position=chr2+22946570+22957123
ENSMUSG00000028284	Map3k7	chr4	+	31994873	31994954	31992386	31992516	32002088	32002153	100,51	56,24	85,241	15,47	121	58	5.14484e-06	0.00154932	0.461,0.505	0.731,0.711	-0.238	http://genome.ucsc.edu/cgi-bin/hgTracks?db=mm10&position=chr4+31992381+32002158
ENSMUSG00000031505	Carkd	chr8	+	11511876	11511997	11510226	11510347	11512894	11513287	640,638	47,29	645,1178	9,31	192	85	5.37796e-06	0.00159902	0.858,0.907	0.969,0.944	-0.074	http://genome.ucsc.edu/cgi-bin/hgTracks?db=mm10&position=chr8+11510221+11513292
ENSMUSG00000058835	Abi1	chr2	-	22953434	22953608	22946575	22946761	22957017	22957118	361,169	32,19	211,561	42,171	245	85	6.42266e-06	0.00188577	0.796,0.755	0.635,0.532	0.192	http://genome.ucsc.edu/cgi-bin/hgTracks?db=mm10&position=chr2+22946570+22957123
ENSMUSG00000035325	Sec31a	chr5	-	100388533	100388611	100386127	100386203	100390758	100390833	77,19	12,8	14,39	16,60	109	52	9.65477e-06	0.00278472	0.754,0.531	0.294,0.237	0.377	http://genome.ucsc.edu/cgi-bin/hgTracks?db=mm10&position=chr5+100386122+100390838
ENSMUSG00000026171	Rnf25	chr1	-	74595208	74595301	74594559	74594694	74595630	74595768	265,369	1,3	308,405	14,22	170	85	9.72144e-06	0.00278472	0.993,0.984	0.917,0.902	0.079	http://genome.ucsc.edu/cgi-bin/hgTracks?db=mm10&position=chr1+74594554+74595773
ENSMUSG00000002546	Golga2	chr2	+	32293314	32293395	32292092	32292215	32296625	32296721	25,10	72,43	4,29	69,310	148	85	1.09164e-05	0.00308934	0.166,0.118	0.032,0.051	0.101	http://genome.ucsc.edu/cgi-bin/hgTracks?db=mm10&position=chr2+32292087+32296726
ENSMUSG00000026171	Rnf25	chr1	-	74595208	74595298	74594559	74594694	74595630	74595768	178,229	1,3	176,291	14,22	166	85	1.39247e-05	0.00389379	0.989,0.975	0.866,0.871	0.113	http://genome.ucsc.edu/cgi-bin/hgTracks?db=mm10&position=chr1+74594554+74595773
ENSMUSG00000005968	Tuft1	chr3	-	94639394	94639469	94638924	94639026	94658724	94658871	549,525	173,193	732,1482	130,308	136	85	1.46924e-05	0.0040601	0.665,0.63	0.779,0.75	-0.117	http://genome.ucsc.edu/cgi-bin/hgTracks?db=mm10&position=chr3+94638919+94658876
ENSMUSG00000059900	Tmem40	chr6	-	115741540	115741672	115736382	115736436	115742309	115742387	876,1226	144,167	1153,2387	104,191	151	33	1.83546e-05	0.00501315	0.571,0.616	0.708,0.732	-0.127	http://genome.ucsc.edu/cgi-bin/hgTracks?db=mm10&position=chr6+115736377+115742392
ENSMUSG00000029490	Mfsd7a	chr5	-	108443438	108443596	108443023	108443133	108443854	108444007	48,152	0,0	114,158	9,19	229	85	1.9683e-05	0.00531417	1.0,1.0	0.825,0.755	0.21	http://genome.ucsc.edu/cgi-bin/hgTracks?db=mm10&position=chr5+108443018+108444012
ENSMUSG00000021709	Erbb2ip	chr13	-	103824719	103824848	103823313	103823406	103833497	103835028	248,208	48,26	277,477	17,28	200	85	2.02661e-05	0.00540942	0.687,0.773	0.874,0.879	-0.147	http://genome.ucsc.edu/cgi-bin/hgTracks?db=mm10&position=chr13+103823308+103835033
ENSMUSG00000030720	Cln3	chr7	-	126580792	126580864	126580332	126580412	126581645	126581742	40,42	8,5	60,94	0,0	118	73	2.34321e-05	0.00618423	0.756,0.839	1.0,1.0	-0.203	http://genome.ucsc.edu/cgi-bin/hgTracks?db=mm10&position=chr7+126580327+126581747
ENSMUSG00000028284	Map3k7	chr4	+	31994873	31995010	31992472	31992516	32002088	32002153	57,45	56,24	61,152	15,47	133	10	2.54649e-05	0.00664604	0.071,0.124	0.234,0.196	-0.118	http://genome.ucsc.edu/cgi-bin/hgTracks?db=mm10&position=chr4+31992467+32002158
ENSMUSG00000021709	Erbb2ip	chr13	-	103824719	103824926	103823313	103823406	103833497	103835028	400,326	48,26	405,740	17,28	278	85	2.67796e-05	0.00691239	0.718,0.793	0.879,0.89	-0.129	http://genome.ucsc.edu/cgi-bin/hgTracks?db=mm10&position=chr13+103823308+103835033
ENSMUSG00000022892	App	chr16	-	84971407	84971461	84965669	84965770	84978063	84978285	489,256	471,269	377,728	206,463	94	85	3.02995e-05	0.00764099	0.484,0.463	0.623,0.587	-0.131	http://genome.ucsc.edu/cgi-bin/hgTracks?db=mm10&position=chr16+84965664+84978290
ENSMUSG00000075415	Fnbp1	chr2	-	31044881	31044896	31040404	31040514	31052984	31053080	2,2	93,50	13,17	36,87	16	85	3.05296e-05	0.00764099	0.103,0.175	0.657,0.509	-0.444	http://genome.ucsc.edu/cgi-bin/hgTracks?db=mm10&position=chr2+31040399+31053085
ENSMUSG00000029462	Vps29	chr5	+	122356793	122356805	122354384	122354476	122360012	122360204	15,5	290,169	0,2	199,450	10	85	3.27495e-05	0.00809741	0.305,0.201	0.0,0.036	0.235	http://genome.ucsc.edu/cgi-bin/hgTracks?db=mm10&position=chr5+122354379+122360209
ENSMUSG00000005087	Cd44	chr2	-	102842260	102842377	102837812	102837938	102853014	102853236	9,8	18,6	23,55	3,10	188	85	3.45563e-05	0.00845514	0.184,0.376	0.776,0.713	-0.464	http://genome.ucsc.edu/cgi-bin/hgTracks?db=mm10&position=chr2+102837807+102853241
ENSMUSG00000025157	Zdhhc16	chr19	+	41938022	41938217	41937602	41937850	41938363	41938452	328,184	0,0	147,293	3,14	263	82	3.56622e-05	0.00863578	1.0,1.0	0.939,0.867	0.097	http://genome.ucsc.edu/cgi-bin/hgTracks?db=mm10&position=chr19+41937597+41938457
ENSMUSG00000058835	Abi1	chr2	-	22953434	22953611	22950183	22950270	22957017	22957118	433,227	17,2	218,576	26,45	243	80	4.14775e-05	0.00994147	0.893,0.974	0.734,0.808	0.162	http://genome.ucsc.edu/cgi-bin/hgTracks?db=mm10&position=chr2+22950178+22957123
ENSMUSG00000075415	Fnbp1	chr2	-	31044881	31044896	31040404	31040514	31054023	31054218	2,2	7,25	12,16	4,8	16	85	4.49161e-05	0.0106569	0.603,0.298	0.941,0.914	-0.477	http://genome.ucsc.edu/cgi-bin/hgTracks?db=mm10&position=chr2+31040399+31054223
ENSMUSG00000021610	Clptm1l	chr13	+	73618401	73618517	73617718	73617763	73620032	73620639	707,573	0,2	452,853	7,17	140	38	5.56809e-05	0.0130789	1.0,0.987	0.946,0.932	0.054	http://genome.ucsc.edu/cgi-bin/hgTracks?db=mm10&position=chr13+73617713+73620644
ENSMUSG00000000374	Trappc10	chr10	-	78211475	78211622	78210763	78210878	78214567	78214815	179,51	0,0	102,246	6,21	218	85	6.76542e-05	0.0155854	1.0,1.0	0.869,0.82	0.155	http://genome.ucsc.edu/cgi-bin/hgTracks?db=mm10&position=chr10+78210758+78214820
ENSMUSG00000032278	Paqr5	chr9	-	61976071	61976199	61968780	61968907	61988992	61989138	232,155	64,36	231,671	34,75	199	85	6.76788e-05	0.0155854	0.608,0.648	0.744,0.793	-0.14	http://genome.ucsc.edu/cgi-bin/hgTracks?db=mm10&position=chr9+61968775+61989143
ENSMUSG00000002949	Timm44	chr8	-	4265225	4265276	4261907	4261997	4266555	4266680	254,170	5,0	159,307	16,17	86	83	6.89669e-05	0.0157172	0.98,1.0	0.906,0.946	0.064	http://genome.ucsc.edu/cgi-bin/hgTracks?db=mm10&position=chr8+4261902+4266685
ENSMUSG00000029106	Add1	chr5	+	34620831	34620918	34620044	34620134	34625278	34625435	112,26	314,125	23,73	188,456	158	83	6.95894e-05	0.0157172	0.158,0.099	0.06,0.078	0.059	http://genome.ucsc.edu/cgi-bin/hgTracks?db=mm10&position=chr5+34620039+34625440
ENSMUSG00000024150	Mcfd2	chr17	-	87258749	87258881	87257927	87258089	87265791	87265880	48,30	6,1	16,17	8,17	200	82	7.50448e-05	0.0164741	0.766,0.925	0.451,0.291	0.475	http://genome.ucsc.edu/cgi-bin/hgTracks?db=mm10&position=chr17+87257922+87265885
ENSMUSG00000028329	Xpa	chr4	-	46180206	46180398	46175221	46175415	46183117	46183235	32,33	112,121	46,113	102,144	263	85	9.14934e-05	0.0194224	0.085,0.081	0.127,0.202	-0.082	http://genome.ucsc.edu/cgi-bin/hgTracks?db=mm10&position=chr4+46175216+46183240
ENSMUSG00000036435	Exoc1	chr5	+	76557818	76557863	76554099	76554205	76559003	76559167	31,25	37,14	35,88	6,19	76	85	9.17828e-05	0.0194224	0.484,0.666	0.867,0.838	-0.278	http://genome.ucsc.edu/cgi-bin/hgTracks?db=mm10&position=chr5+76554094+76559172
ENSMUSG00000091618	H60c	chr10	-	3259271	3259409	3256207	3258200	3259708	3259972	451,212	46,21	890,3110	40,162	209	85	0.000103087	0.0216198	0.799,0.804	0.9,0.886	-0.091	http://genome.ucsc.edu/cgi-bin/hgTracks?db=mm10&position=chr10+3256202+3259977
ENSMUSG00000000326	Comt	chr16	-	18424303	18424360	18411689	18411957	18426355	18426385	98,80	40,18	97,211	10,20	50	23	0.000105294	0.0218872	0.53,0.672	0.817,0.829	-0.222	http://genome.ucsc.edu/cgi-bin/hgTracks?db=mm10&position=chr16+18411684+18426390
ENSMUSG00000058835	Abi1	chr2	-	22953434	22953608	22950225	22950270	22957017	22957118	462,211	17,2	224,581	26,45	198	38	0.000107054	0.0220153	0.839,0.953	0.623,0.712	0.228	http://genome.ucsc.edu/cgi-bin/hgTracks?db=mm10&position=chr2+22950220+22957123
ENSMUSG00000001445	Mrpl10	chr11	+	97044527	97044697	97041559	97041652	97047029	97047194	372,178	30,9	289,568	3,16	241	85	0.000108312	0.0220153	0.814,0.875	0.971,0.926	-0.104	http://genome.ucsc.edu/cgi-bin/hgTracks?db=mm10&position=chr11+97041554+97047199
ENSMUSG00000005087	Cd44	chr2	-	102839357	102839477	102832482	102832572	102853014	102853236	36,20	17,3	20,83	0,1	189	83	0.000108722	0.0220153	0.482,0.745	1.0,0.973	-0.373	http://genome.ucsc.edu/cgi-bin/hgTracks?db=mm10&position=chr2+102832477+102853241
ENSMUSG00000020859	Spag9	chr11	+	94113262	94113301	94112032	94112146	94114172	94114349	15,8	109,67	4,6	100,250	64	85	0.000115034	0.0230943	0.155,0.137	0.05,0.031	0.106	http://genome.ucsc.edu/cgi-bin/hgTracks?db=mm10&position=chr11+94112027+94114354
ENSMUSG00000029428	Stx2	chr5	-	128987717	128987842	128986154	128986430	128988801	128989158	33,17	0,0	7,6	3,14	196	85	0.000123842	0.0246519	1.0,1.0	0.503,0.157	0.67	http://genome.ucsc.edu/cgi-bin/hgTracks?db=mm10&position=chr5+128986149+128989163
ENSMUSG00000005968	Tuft1	chr3	-	94639386	94639469	94638924	94639026	94658724	94658803	283,268	173,193	373,709	130,308	139	72	0.000125905	0.0248519	0.459,0.418	0.598,0.544	-0.132	http://genome.ucsc.edu/cgi-bin/hgTracks?db=mm10&position=chr3+94638919+94658808
ENSMUSG00000089832	Shkbp1	chr7	-	27347001	27347172	27345172	27345328	27348331	27348448	270,169	12,6	207,435	2,1	242	85	0.000132875	0.0260092	0.888,0.908	0.973,0.993	-0.085	http://genome.ucsc.edu/cgi-bin/hgTracks?db=mm10&position=chr7+27345167+27348453
ENSMUSG00000025404	R3hdm2	chr10	+	127481692	127481794	127476519	127476698	127483975	127484218	16,7	87,40	20,63	43,110	173	85	0.000134531	0.0261157	0.083,0.079	0.186,0.22	-0.122	http://genome.ucsc.edu/cgi-bin/hgTracks?db=mm10&position=chr10+127476514+127484223
ENSMUSG00000031328	Flna	chrX	-	74232966	74232990	74230505	74230753	74233148	74233338	100,20	131,44	28,61	100,246	34	85	0.000162923	0.0308621	0.656,0.532	0.412,0.383	0.197	http://genome.ucsc.edu/cgi-bin/hgTracks?db=mm10&position=chrX+74230500+74233343
ENSMUSG00000096965	RP23-251I6.1	chr17	+	5801198	5801341	5799490	5799993	5802712	5803240	149,255	64,160	106,198	119,191	214	85	0.000167121	0.031404	0.48,0.388	0.261,0.292	0.158	http://genome.ucsc.edu/cgi-bin/hgTracks?db=mm10&position=chr17+5799485+5803245
ENSMUSG00000015889	Lta4h	chr10	+	93482249	93482332	93480690	93480786	93482961	93483066	604,475	101,44	541,992	44,55	152	85	0.000204	0.0380298	0.77,0.858	0.873,0.91	-0.077	http://genome.ucsc.edu/cgi-bin/hgTracks?db=mm10&position=chr10+93480685+93483071
ENSMUSG00000071454	Dtnb	chr12	+	3754095	3754116	3751810	3751907	3772586	3772746	9,4	91,66	0,0	92,129	28	85	0.000209681	0.0387811	0.231,0.155	0.0,0.0	0.193	http://genome.ucsc.edu/cgi-bin/hgTracks?db=mm10&position=chr12+3751805+3772751
ENSMUSG00000032278	Paqr5	chr9	-	61972625	61972831	61968780	61968907	61988992	61989138	570,431	64,36	644,1478	34,75	277	85	0.000222521	0.0408344	0.732,0.786	0.853,0.858	-0.096	http://genome.ucsc.edu/cgi-bin/hgTracks?db=mm10&position=chr9+61968775+61989143
ENSMUSG00000011958	Bnip2	chr9	+	70004305	70004341	70003568	70003667	70007063	70008317	44,33	170,109	16,18	114,188	58	85	0.000240164	0.043394	0.275,0.307	0.171,0.123	0.144	http://genome.ucsc.edu/cgi-bin/hgTracks?db=mm10&position=chr9+70003563+70008322
ENSMUSG00000021843	Ktn1	chr14	+	47726470	47726554	47726225	47726309	47730339	47730423	345,266	88,63	285,542	42,66	138	69	0.000243552	0.0436702	0.662,0.679	0.772,0.804	-0.117	http://genome.ucsc.edu/cgi-bin/hgTracks?db=mm10&position=chr14+47726220+47730428
GeneID	geneSymbol	chr	strand	exonStart_0base	exonEnd	upstreamES	upstreamEE	downstreamES	downstreamEE	IC_SAMPLE_1	SC_SAMPLE_1	IC_SAMPLE_2	SC_SAMPLE_2	IncFormLen	SkipFormLen	PValue	FDR	PSI_KO	PSI_WT	deltaPSI	UCSC_link
ENSMUSG00000046434	Hnrnpa1	chr15	+	103242921	103243080	103242205	103242298	103243624	103243780	252,181,396	0,0,0	140,197	13,37	230	85	0	0	1.0,1.0,1.0	0.799,0.663	0.269	http://genome.ucsc.edu/cgi-bin/hgTracks?db=mm10&position=chr15+103242200+103243785
ENSMUSG00000029059	2810405K02Rik	chr4	-	154897348	154897424	154897039	154897158	154897505	154897569	1563,1975,5307	32,46,131	1575,2134	257,395	110	57	0	0	0.962,0.957,0.955	0.761,0.737	0.209	http://genome.ucsc.edu/cgi-bin/hgTracks?db=mm10&position=chr4+154897034+154897574
ENSMUSG00000039108	Lsm14b	chr2	+	180031793	180031871	180031360	180031528	180032060	180032222	125,29,240	51,16,189	25,44	81,178	142	85	0	0	0.595,0.52,0.432	0.156,0.129	0.373	http://genome.ucsc.edu/cgi-bin/hgTracks?db=mm10&position=chr2+180031355+180032227
ENSMUSG00000031158	Timm17b	chrX	+	7900960	7901060	7899356	7899469	7903672	7903736	504,363,1344	10,13,53	175,243	64,90	143	57	0	0	0.953,0.918,0.91	0.522,0.518	0.407	http://genome.ucsc.edu/cgi-bin/hgTracks?db=mm10&position=chrX+7899351+7903741
ENSMUSG00000042286	Stab1	chr14	-	31139506	31139653	31139296	31139413	31139743	31139848	496,566,1242	1,4,8	221,260	26,32	218	85	0	0	0.995,0.982,0.984	0.768,0.76	0.223	http://genome.ucsc.edu/cgi-bin/hgTracks?db=mm10&position=chr14+31139291+31139853
ENSMUSG00000040728	Esrp1	chr4	-	11366907	11366962	11360953	11361255	11367084	11367178	99,34,374	10,1,41	222,724	0,0	96	85	0	0	0.898,0.968,0.89	1.0,1.0	-0.081	http://genome.ucsc.edu/cgi-bin/hgTracks?db=mm10&position=chr4+11360948+11367183
ENSMUSG00000032122	Slc37a2	chr9	-	37233052	37233109	37230315	37231656	37233309	37233374	61,54,507	22,16,141	182,347	11,14	73	58	4.44089e-16	1.55415e-12	0.688,0.728,0.741	0.929,0.952	-0.222	http://genome.ucsc.edu/cgi-bin/hgTracks?db=mm10&position=chr9+37230310+37233379
ENSMUSG00000020917	Acly	chr11	-	100503159	100503189	100498620	100498762	100504202	100504293	76,21,652	111,33,728	119,418	42,164	45	84	1.33227e-15	4.14439e-12	0.561,0.543,0.626	0.841,0.826	-0.257	http://genome.ucsc.edu/cgi-bin/hgTracks?db=mm10&position=chr11+100498615+100504298
ENSMUSG00000025856	Pdgfa	chr5	-	138978621	138978690	138976515	138977227	138979145	138979272	98,34,95	867,387,1062	71,104	233,328	124	85	2.33147e-15	6.52741e-12	0.072,0.057,0.058	0.173,0.179	-0.114	http://genome.ucsc.edu/cgi-bin/hgTracks?db=mm10&position=chr5+138976510+138979277
ENSMUSG00000032570	Atp2c1	chr9	-	105494414	105494597	105470036	105470147	105494892	105495105	93,24,391	5,2,28	39,92	21,44	254	85	5.55112e-15	1.41286e-11	0.862,0.801,0.824	0.383,0.412	0.432	http://genome.ucsc.edu/cgi-bin/hgTracks?db=mm10&position=chr9+105470031+105495110
ENSMUSG00000009563	Tor2a	chr2	+	32759526	32759702	32757275	32758936	32760588	32760716	355,304,1418	6,7,52	283,515	33,67	247	85	2.77556e-13	6.47561e-10	0.953,0.937,0.904	0.747,0.726	0.195	http://genome.ucsc.edu/cgi-bin/hgTracks?db=mm10&position=chr2+32757270+32760721
ENSMUSG00000025278	Flnb	chr14	+	7934563	7934701	7933713	7933980	7935933	7936049	151,33,567	7,4,70	63,211	33,99	209	85	1.85063e-12	3.98555e-09	0.898,0.77,0.767	0.437,0.464	0.361	http://genome.ucsc.edu/cgi-bin/hgTracks?db=mm10&position=chr14+7933708+7936054
ENSMUSG00000068328	Aup1	chr6	+	83055897	83055970	83055505	83055690	83056367	83056434	152,125,439	0,0,2	120,198	8,25	107	60	5.12868e-12	1.02563e-08	1.0,1.0,0.992	0.894,0.816	0.142	http://genome.ucsc.edu/cgi-bin/hgTracks?db=mm10&position=chr6+83055500+83056439
ENSMUSG00000004207	Psap	chr10	+	60297536	60297545	60295945	60296002	60299097	60299229	3,0,6	589,327,2248	12,32	442,814	2	50	5.69234e-12	1.06246e-08	0.113,0.0,0.063	0.404,0.496	-0.391	http://genome.ucsc.edu/cgi-bin/hgTracks?db=mm10&position=chr10+60295940+60299234
ENSMUSG00000040728	Esrp1	chr4	-	11338721	11338831	11332037	11333473	11353294	11353463	108,55,386	131,47,258	598,1249	171,418	181	85	3.37398e-11	5.90383e-08	0.279,0.355,0.413	0.622,0.584	-0.254	http://genome.ucsc.edu/cgi-bin/hgTracks?db=mm10&position=chr4+11332032+11353468
ENSMUSG00000000631	Myo18a	chr11	+	77854677	77854722	77853751	77853891	77857722	77857845	39,35,250	185,183,1236	116,251	244,496	76	85	3.66119e-11	6.02956e-08	0.191,0.176,0.184	0.347,0.361	-0.17	http://genome.ucsc.edu/cgi-bin/hgTracks?db=mm10&position=chr11+77853746+77857850
ENSMUSG00000028906	Epb4.1	chr4	-	131937014	131937464	131935738	131935867	131957642	131957819	386,131,2167	52,7,123	660,1476	8,17	521	85	4.73047e-11	7.35772e-08	0.548,0.753,0.742	0.931,0.934	-0.252	http://genome.ucsc.edu/cgi-bin/hgTracks?db=mm10&position=chr4+131935733+131957824
ENSMUSG00000025060	Slk	chr19	+	47627647	47627740	47625304	47625484	47635468	47635598	89,80,558	86,40,113	186,486	9,21	170	85	5.32175e-11	7.84174e-08	0.341,0.5,0.712	0.912,0.92	-0.398	http://genome.ucsc.edu/cgi-bin/hgTracks?db=mm10&position=chr19+47625299+47635603
ENSMUSG00000040728	Esrp1	chr4	-	11344111	11344262	11331932	11333473	11353294	11353463	105,49,433	131,47,258	608,1396	171,418	222	85	1.1347e-10	1.58841e-07	0.235,0.285,0.391	0.577,0.561	-0.265	http://genome.ucsc.edu/cgi-bin/hgTracks?db=mm10&position=chr4+11331927+11353468
ENSMUSG00000032570	Atp2c1	chr9	-	105494414	105494482	105470036	105470147	105494892	105495094	53,8,221	5,2,28	26,54	21,44	122	85	2.75092e-10	3.50079e-07	0.881,0.736,0.846	0.463,0.461	0.359	http://genome.ucsc.edu/cgi-bin/hgTracks?db=mm10&position=chr9+105470031+105495099
ENSMUSG00000033295	Ptprf	chr4	-	118227818	118227845	118226453	118226571	118230694	118230888	36,3,235	187,16,571	72,263	77,193	40	85	1.09933e-09	1.33817e-06	0.29,0.285,0.467	0.665,0.743	-0.357	http://genome.ucsc.edu/cgi-bin/hgTracks?db=mm10&position=chr4+118226448+118230893
ENSMUSG00000030766	Arhgap17	chr7	-	123294471	123294705	123292035	123292205	123296409	123296566	120,42,226	23,12,161	20,37	36,100	305	85	5.95206e-09	6.94332e-06	0.593,0.494,0.281	0.134,0.093	0.342	http://genome.ucsc.edu/cgi-bin/hgTracks?db=mm10&position=chr7+123292030+123296571
ENSMUSG00000005087	Cd44	chr2	-	102848656	102848782	102837812	102837938	102853014	102853236	5,0,67	14,1,48	39,156	3,10	197	85	8.2038e-09	9.18728e-06	0.134,0.0,0.376	0.849,0.871	-0.69	http://genome.ucsc.edu/cgi-bin/hgTracks?db=mm10&position=chr2+102837807+102853241
ENSMUSG00000005087	Cd44	chr2	-	102831329	102831536	102828541	102828610	102853014	102853236	229,84,886	29,4,42	277,717	1,7	255	62	1.03452e-08	1.11398e-05	0.658,0.836,0.837	0.985,0.961	-0.196	http://genome.ucsc.edu/cgi-bin/hgTracks?db=mm10&position=chr2+102828536+102853241
ENSMUSG00000026594	Ralgps2	chr1	-	156821386	156821464	156819812	156819918	156823990	156824045	20,14,92	30,16,91	40,118	3,26	105	48	1.27279e-08	1.31979e-05	0.234,0.286,0.316	0.859,0.675	-0.488	http://genome.ucsc.edu/cgi-bin/hgTracks?db=mm10&position=chr1+156819807+156824050
ENSMUSG00000032612	Usp4	chr9	+	108365829	108365970	108362836	108362898	108366760	108366878	139,41,917	59,21,325	94,299	99,244	182	55	1.59424e-08	1.59407e-05	0.416,0.371,0.46	0.223,0.27	0.169	http://genome.ucsc.edu/cgi-bin/hgTracks?db=mm10&position=chr9+108362831+108366883
ENSMUSG00000030189	Csda	chr6	-	131375973	131376180	131370322	131370414	131379357	131379480	1565,1151,5996	1337,1477,7419	968,1862	1770,3685	278	85	2.79347e-08	2.62443e-05	0.264,0.192,0.198	0.143,0.134	0.079	http://genome.ucsc.edu/cgi-bin/hgTracks?db=mm10&position=chr6+131370317+131379485
ENSMUSG00000005087	Cd44	chr2	-	102848656	102848782	102839357	102839477	102853014	102853236	5,0,65	14,2,62	40,156	3,23	197	85	2.81219e-08	2.62443e-05	0.134,0.0,0.311	0.852,0.745	-0.65	http://genome.ucsc.edu/cgi-bin/hgTracks?db=mm10&position=chr2+102839352+102853241
ENSMUSG00000027947	Il6ra	chr3	-	89876808	89876908	89869323	89871386	89877843	89877913	59,18,536	0,0,2	80,306	3,27	149	63	1.06048e-07	9.57754e-05	1.0,1.0,0.991	0.919,0.827	0.124	http://genome.ucsc.edu/cgi-bin/hgTracks?db=mm10&position=chr3+89869318+89877918
ENSMUSG00000024958	Gpr137	chr19	-	6939528	6939754	6939260	6939410	6940351	6940482	40,28,119	86,70,154	24,19	84,143	297	85	1.39989e-07	0.000122477	0.117,0.103,0.181	0.076,0.037	0.077	http://genome.ucsc.edu/cgi-bin/hgTracks?db=mm10&position=chr19+6939255+6940487
ENSMUSG00000005087	Cd44	chr2	-	102834233	102834335	102832482	102832572	102853014	102853236	93,26,379	8,1,22	111,391	0,1	171	83	1.66576e-07	0.000141322	0.849,0.927,0.893	1.0,0.995	-0.108	http://genome.ucsc.edu/cgi-bin/hgTracks?db=mm10&position=chr2+102832477+102853241
ENSMUSG00000029177	Cenpa	chr5	+	30668998	30669052	30666911	30667113	30669691	30669828	2,3,6	124,102,254	7,15	58,67	94	85	1.93467e-07	0.000159309	0.014,0.026,0.021	0.098,0.168	-0.113	http://genome.ucsc.edu/cgi-bin/hgTracks?db=mm10&position=chr5+30666906+30669833
ENSMUSG00000030265	Kras	chr6	-	145225073	145225197	145220244	145220724	145232094	145232254	9,17,47	124,70,388	35,72	97,207	195	85	2.10595e-07	0.000168458	0.031,0.096,0.05	0.136,0.132	-0.075	http://genome.ucsc.edu/cgi-bin/hgTracks?db=mm10&position=chr6+145220239+145232259
ENSMUSG00000040648	Ppip5k2	chr1	-	97721105	97721279	97719833	97719906	97723669	97723834	51,6,240	60,22,180	81,308	31,67	226	66	5.09536e-07	0.000396264	0.199,0.074,0.28	0.433,0.573	-0.319	http://genome.ucsc.edu/cgi-bin/hgTracks?db=mm10&position=chr1+97719828+97723839
ENSMUSG00000037266	D4Wsu53e	chr4	+	134925776	134925821	134925292	134925432	134926734	134926818	22,25,60	390,326,1256	51,53	302,484	68	77	5.4831e-07	0.000414892	0.06,0.08,0.051	0.161,0.11	-0.072	http://genome.ucsc.edu/cgi-bin/hgTracks?db=mm10&position=chr4+134925287+134926823
ENSMUSG00000005087	Cd44	chr2	-	102842260	102842377	102839357	102839477	102853014	102853236	39,16,242	14,2,62	141,355	3,23	188	85	5.78687e-07	0.000426355	0.557,0.783,0.638	0.955,0.875	-0.256	http://genome.ucsc.edu/cgi-bin/hgTracks?db=mm10&position=chr2+102839352+102853241
ENSMUSG00000079437	Tmem179b	chr19	-	8773504	8773692	8773027	8773106	8774334	8774467	141,132,397	38,51,189	93,98	75,109	246	72	6.49666e-07	0.000466377	0.521,0.431,0.381	0.266,0.208	0.207	http://genome.ucsc.edu/cgi-bin/hgTracks?db=mm10&position=chr19+8773022+8774472
ENSMUSG00000015889	Lta4h	chr10	+	93482249	93482332	93480690	93480786	93482961	93483066	596,756,1524	103,104,174	541,992	44,55	152	85	7.64698e-07	0.000535231	0.764,0.803,0.83	0.873,0.91	-0.092	http://genome.ucsc.edu/cgi-bin/hgTracks?db=mm10&position=chr10+93480685+93483071
ENSMUSG00000022568	Scrib	chr15	-	76061738	76061801	76061133	76061223	76062669	76063047	97,17,177	60,19,296	30,40	91,181	110	83	9.79558e-07	0.000652969	0.55,0.403,0.311	0.199,0.143	0.25	http://genome.ucsc.edu/cgi-bin/hgTracks?db=mm10&position=chr15+76061128+76063052
ENSMUSG00000021223	Papln	chr12	+	83775848	83775914	83775342	83775469	83776353	83776561	7,0,10	28,3,70	8,29	8,15	118	85	1.06326e-06	0.000692281	0.153,0.0,0.093	0.419,0.582	-0.418	http://genome.ucsc.edu/cgi-bin/hgTracks?db=mm10&position=chr12+83775337+83776566
ENSMUSG00000025162	Csnk1d	chr11	-	120964947	120965010	120963647	120963906	120967994	120968134	284,149,977	110,30,189	253,549	27,51	112	85	1.29166e-06	0.000821878	0.662,0.79,0.797	0.877,0.891	-0.134	http://genome.ucsc.edu/cgi-bin/hgTracks?db=mm10&position=chr11+120963642+120968139
ENSMUSG00000054252	Fgfr3	chr5	+	33732116	33732261	33730143	33730334	33732721	33732912	93,11,136	13,2,27	22,46	13,32	216	85	2.00597e-06	0.00122229	0.738,0.684,0.665	0.4,0.361	0.315	http://genome.ucsc.edu/cgi-bin/hgTracks?db=mm10&position=chr5+33730138+33732917
ENSMUSG00000091618	H60c	chr10	-	3259271	3259409	3256207	3258200	3259708	3259972	389,176,2653	47,16,240	890,3110	40,162	209	85	2.00827e-06	0.00122229	0.771,0.817,0.818	0.9,0.886	-0.091	http://genome.ucsc.edu/cgi-bin/hgTracks?db=mm10&position=chr10+3256202+3259977
ENSMUSG00000031996	Aplp2	chr9	-	31167560	31167728	31164542	31164673	31168707	31168916	462,165,1379	124,43,448	410,811	61,133	239	85	2.99642e-06	0.00174772	0.57,0.577,0.523	0.705,0.684	-0.138	http://genome.ucsc.edu/cgi-bin/hgTracks?db=mm10&position=chr9+31164537+31168921
ENSMUSG00000031565	Fgfr1	chr8	+	25564339	25564484	25563373	25563524	25566710	25566907	99,21,135	22,4,14	16,21	10,20	216	85	5.15044e-06	0.00286726	0.639,0.674,0.791	0.386,0.292	0.362	http://genome.ucsc.edu/cgi-bin/hgTracks?db=mm10&position=chr8+25563368+25566912
ENSMUSG00000020776	Fbf1	chr11	-	116157291	116157498	116155957	116156035	116157688	116157827	23,3,21	24,3,65	1,3	26,46	264	71	5.20238e-06	0.00286726	0.205,0.212,0.08	0.01,0.017	0.152	http://genome.ucsc.edu/cgi-bin/hgTracks?db=mm10&position=chr11+116155952+116157832
ENSMUSG00000025278	Flnb	chr14	+	7922674	7922746	7919109	7919357	7923454	7923557	10,6,93	30,2,61	17,83	3,0	130	85	5.22306e-06	0.00286726	0.179,0.662,0.499	0.787,1.0	-0.447	http://genome.ucsc.edu/cgi-bin/hgTracks?db=mm10&position=chr14+7919104+7923562
ENSMUSG00000030605	Mfge8	chr7	-	79143277	79143388	79142868	79143050	79145246	79145378	25,7,66	50,13,112	29,36	16,20	182	85	5.71339e-06	0.00307611	0.189,0.201,0.216	0.458,0.457	-0.256	http://genome.ucsc.edu/cgi-bin/hgTracks?db=mm10&position=chr7+79142863+79145383
ENSMUSG00000046434	Hnrnpa1	chr15	+	103242921	103243080	103242379	103242472	103243624	103243780	252,181,396	0,0,0	139,191	1,12	230	85	6.62096e-06	0.00349749	1.0,1.0,1.0	0.981,0.855	0.082	http://genome.ucsc.edu/cgi-bin/hgTracks?db=mm10&position=chr15+103242374+103243785
ENSMUSG00000029490	Mfsd7a	chr5	-	108443438	108443596	108443023	108443133	108443854	108444007	72,67,266	0,2,3	114,158	9,19	229	85	7.00183e-06	0.00363019	1.0,0.926,0.971	0.825,0.755	0.176	http://genome.ucsc.edu/cgi-bin/hgTracks?db=mm10&position=chr5+108443018+108444012
ENSMUSG00000005087	Cd44	chr2	-	102839357	102839477	102837812	102837938	102853014	102853236	85,31,474	14,1,48	132,452	3,10	191	85	8.4321e-06	0.00429225	0.73,0.932,0.815	0.951,0.953	-0.126	http://genome.ucsc.edu/cgi-bin/hgTracks?db=mm10&position=chr2+102837807+102853241
ENSMUSG00000057738	Spna2	chr2	+	30001099	30001159	29999913	30000062	30002230	30002429	106,40,451	79,27,262	125,343	41,109	106	85	9.57833e-06	0.00467621	0.518,0.543,0.58	0.71,0.716	-0.166	http://genome.ucsc.edu/cgi-bin/hgTracks?db=mm10&position=chr2+29999908+30002434
ENSMUSG00000040728	Esrp1	chr4	-	11344111	11344262	11338721	11338831	11353294	11353463	139,62,524	22,2,59	875,1983	27,78	222	85	9.88194e-06	0.00467621	0.708,0.922,0.773	0.925,0.907	-0.115	http://genome.ucsc.edu/cgi-bin/hgTracks?db=mm10&position=chr4+11338716+11353468
ENSMUSG00000029106	Add1	chr5	+	34620831	34620918	34620044	34620134	34625278	34625435	79,19,239	214,80,848	23,73	188,456	158	83	1.00215e-05	0.00467621	0.162,0.111,0.129	0.06,0.078	0.065	http://genome.ucsc.edu/cgi-bin/hgTracks?db=mm10&position=chr5+34620039+34625440
ENSMUSG00000027247	Arhgap1	chr2	+	91655361	91655391	91654435	91654531	91662297	91662385	0,0,0	105,40,570	3,12	115,272	42	81	1.06553e-05	0.0048574	0.0,0.0,0.0	0.048,0.078	-0.063	http://genome.ucsc.edu/cgi-bin/hgTracks?db=mm10&position=chr2+91654430+91662390
ENSMUSG00000055436	Srsf11	chr3	-	158031990	158032066	158031451	158031648	158036515	158036615	5,0,4	89,23,220	10,21	66,133	138	85	1.07568e-05	0.0048574	0.033,0.0,0.011	0.085,0.089	-0.072	http://genome.ucsc.edu/cgi-bin/hgTracks?db=mm10&position=chr3+158031446+158036620
ENSMUSG00000024150	Mcfd2	chr17	-	87258749	87258881	87257927	87258089	87265834	87265895	26,19,107	50,22,236	19,21	63,146	172	54	1.69878e-05	0.00754933	0.14,0.213,0.125	0.086,0.043	0.095	http://genome.ucsc.edu/cgi-bin/hgTracks?db=mm10&position=chr17+87257922+87265900
ENSMUSG00000005087	Cd44	chr2	-	102842835	102842949	102839357	102839477	102853014	102853236	11,4,132	14,2,62	54,156	3,23	185	85	1.76581e-05	0.0077246	0.265,0.479,0.494	0.892,0.757	-0.412	http://genome.ucsc.edu/cgi-bin/hgTracks?db=mm10&position=chr2+102839352+102853241
ENSMUSG00000032786	Alas1	chr9	-	106238074	106238236	106236439	106236708	106238642	106238822	299,214,660	0,0,0	243,376	3,11	233	85	1.7986e-05	0.00774698	1.0,1.0,1.0	0.967,0.926	0.053	http://genome.ucsc.edu/cgi-bin/hgTracks?db=mm10&position=chr9+106236434+106238827
ENSMUSG00000041977	Arhgef11	chr3	+	87734423	87734552	87733147	87733504	87735344	87735571	37,25,89	53,22,221	14,11	48,95	200	85	1.83395e-05	0.00777955	0.229,0.326,0.146	0.11,0.047	0.155	http://genome.ucsc.edu/cgi-bin/hgTracks?db=mm10&position=chr3+87733142+87735576
ENSMUSG00000018796	Acsl1	chr8	+	46521267	46521345	46518960	46519034	46524942	46525077	154,63,1151	3,0,9	93,195	5,10	124	67	1.90047e-05	0.00794141	0.965,1.0,0.986	0.91,0.913	0.072	http://genome.ucsc.edu/cgi-bin/hgTracks?db=mm10&position=chr8+46518955+46525082
ENSMUSG00000034908	Sidt2	chr9	-	45948214	45948308	45946983	45947055	45949775	45949841	87,22,271	0,0,5	67,165	8,16	124	39	2.0241e-05	0.00833362	1.0,1.0,0.945	0.725,0.764	0.237	http://genome.ucsc.edu/cgi-bin/hgTracks?db=mm10&position=chr9+45946978+45949846
ENSMUSG00000035325	Sec31a	chr5	-	100388533	100388611	100386127	100386203	100390758	100390833	41,8,130	11,4,64	14,39	16,60	109	52	2.12946e-05	0.00864035	0.64,0.488,0.492	0.294,0.237	0.275	http://genome.ucsc.edu/cgi-bin/hgTracks?db=mm10&position=chr5+100386122+100390838
ENSMUSG00000040268	Plekha1	chr7	+	130909587	130909628	130908335	130908425	130910831	130910901	39,7,93	71,32,345	12,24	94,257	44	61	2.19001e-05	0.00871582	0.432,0.233,0.272	0.15,0.115	0.18	http://genome.ucsc.edu/cgi-bin/hgTracks?db=mm10&position=chr7+130908330+130910906
ENSMUSG00000027575	Arfgap1	chr2	+	180971573	180971683	180971013	180971114	180971983	180972155	98,40,327	3,2,31	45,117	12,28	181	85	2.21032e-05	0.00871582	0.939,0.904,0.832	0.638,0.662	0.242	http://genome.ucsc.edu/cgi-bin/hgTracks?db=mm10&position=chr2+180971008+180972160
ENSMUSG00000032786	Alas1	chr9	-	106237968	106238239	106236439	106236708	106238642	106238730	316,235,732	0,0,0	270,463	3,11	338	81	2.83029e-05	0.0110055	1.0,1.0,1.0	0.956,0.91	0.067	http://genome.ucsc.edu/cgi-bin/hgTracks?db=mm10&position=chr9+106236434+106238735
ENSMUSG00000025157	Zdhhc16	chr19	+	41938022	41938217	41937602	41937850	41938363	41938452	282,129,663	0,0,5	147,293	3,14	263	82	3.04353e-05	0.0115202	1.0,1.0,0.976	0.939,0.867	0.089	http://genome.ucsc.edu/cgi-bin/hgTracks?db=mm10&position=chr19+41937597+41938457
ENSMUSG00000036435	Exoc1	chr5	+	76557818	76557863	76554099	76554205	76559003	76559167	30,15,90	26,6,73	35,88	6,19	76	85	3.04495e-05	0.0115202	0.563,0.737,0.58	0.867,0.838	-0.226	http://genome.ucsc.edu/cgi-bin/hgTracks?db=mm10&position=chr5+76554094+76559172
ENSMUSG00000005087	Cd44	chr2	-	102846402	102846519	102845284	102845410	102853014	102853236	10,8,112	5,2,35	75,255	1,25	188	85	4.01454e-05	0.014986	0.475,0.644,0.591	0.971,0.822	-0.327	http://genome.ucsc.edu/cgi-bin/hgTracks?db=mm10&position=chr2+102845279+102853241
ENSMUSG00000059900	Tmem40	chr6	-	115738947	115739022	115736382	115736436	115742309	115742387	212,349,1290	92,190,492	417,707	104,191	84	33	4.21842e-05	0.0155399	0.475,0.419,0.507	0.612,0.593	-0.136	http://genome.ucsc.edu/cgi-bin/hgTracks?db=mm10&position=chr6+115736377+115742392
ENSMUSG00000017677	Wsb1	chr11	-	79243399	79243575	79241983	79242156	79244462	79244563	113,43,335	136,48,285	137,247	67,147	247	85	5.01463e-05	0.0179993	0.222,0.236,0.288	0.413,0.366	-0.141	http://genome.ucsc.edu/cgi-bin/hgTracks?db=mm10&position=chr11+79241978+79244568
ENSMUSG00000046434	Hnrnpa1	chr15	+	103242643	103242718	103242379	103242472	103243624	103243780	144,58,279	0,0,0	73,192	1,12	136	85	5.98645e-05	0.0212155	1.0,1.0,1.0	0.979,0.909	0.056	http://genome.ucsc.edu/cgi-bin/hgTracks?db=mm10&position=chr15+103242374+103243785
ENSMUSG00000017390	Aldoc	chr11	+	78325934	78326134	78325641	78325816	78326261	78326760	670,616,3185	8,4,34	529,1467	17,34	271	85	7.71475e-05	0.0263402	0.963,0.98,0.967	0.907,0.931	0.051	http://genome.ucsc.edu/cgi-bin/hgTracks?db=mm10&position=chr11+78325636+78326765
ENSMUSG00000005087	Cd44	chr2	-	102837812	102837938	102832482	102832572	102853014	102853236	32,6,134	8,1,22	22,91	0,1	195	83	8.19287e-05	0.0276356	0.63,0.719,0.722	1.0,0.975	-0.297	http://genome.ucsc.edu/cgi-bin/hgTracks?db=mm10&position=chr2+102832477+102853241
ENSMUSG00000005087	Cd44	chr2	-	102845284	102845410	102832482	102832572	102853014	102853236	9,8,65	8,1,22	11,81	0,1	195	83	8.60386e-05	0.0283804	0.324,0.773,0.557	1.0,0.972	-0.435	http://genome.ucsc.edu/cgi-bin/hgTracks?db=mm10&position=chr2+102832477+102853241
ENSMUSG00000034101	Ctnnd1	chr2	-	84624269	84624449	84622010	84622082	84650405	84650745	108,29,492	86,43,440	76,205	95,412	231	65	8.6164e-05	0.0283804	0.261,0.16,0.239	0.184,0.123	0.067	http://genome.ucsc.edu/cgi-bin/hgTracks?db=mm10&position=chr2+84622005+84650750
ENSMUSG00000047036	Zfp445	chr9	-	122857102	122857161	122856698	122856825	122857469	122857638	57,33,155	0,0,2	29,114	2,15	104	85	9.17943e-05	0.0298833	1.0,1.0,0.984	0.922,0.861	0.103	http://genome.ucsc.edu/cgi-bin/hgTracks?db=mm10&position=chr9+122856693+122857643
ENSMUSG00000000374	Trappc10	chr10	-	78211475	78211622	78210763	78210878	78214567	78214815	107,19,409	2,0,6	102,246	6,21	218	85	0.000105703	0.0334413	0.954,1.0,0.964	0.869,0.82	0.128	http://genome.ucsc.edu/cgi-bin/hgTracks?db=mm10&position=chr10+78210758+78214820
ENSMUSG00000025404	R3hdm2	chr10	+	127481692	127481794	127476519	127476698	127483975	127484218	6,3,59	60,18,212	20,63	43,110	173	85	0.000106307	0.0334413	0.047,0.076,0.12	0.186,0.22	-0.122	http://genome.ucsc.edu/cgi-bin/hgTracks?db=mm10&position=chr10+127476514+127484223
ENSMUSG00000029428	Stx2	chr5	-	128987717	128987842	128986154	128986430	128988801	128989158	34,6,35	2,0,2	7,6	3,14	196	85	0.000109164	0.0339584	0.881,1.0,0.884	0.503,0.157	0.592	http://genome.ucsc.edu/cgi-bin/hgTracks?db=mm10&position=chr5+128986149+128989163
ENSMUSG00000040234	Tm7sf3	chr6	-	146609815	146609968	146607578	146607676	146610873	146610954	95,24,202	0,0,0	38,104	4,7	213	74	0.000116585	0.0358347	1.0,1.0,1.0	0.767,0.838	0.198	http://genome.ucsc.edu/cgi-bin/hgTracks?db=mm10&position=chr6+146607573+146610959
ENSMUSG00000040728	Esrp1	chr4	-	11379290	11379405	11360953	11361255	11385646	11385775	8,4,42	0,0,7	36,185	0,0	186	85	0.000119104	0.0358347	1.0,1.0,0.733	1.0,1.0	-0.089	http://genome.ucsc.edu/cgi-bin/hgTracks?db=mm10&position=chr4+11360948+11385780
ENSMUSG00000005087	Cd44	chr2	-	102846402	102846519	102839357	102839477	102853014	102853236	1,2,31	14,2,62	16,50	3,23	188	85	0.000124124	0.0365799	0.031,0.311,0.184	0.707,0.496	-0.426	http://genome.ucsc.edu/cgi-bin/hgTracks?db=mm10&position=chr2+102839352+102853241
ENSMUSG00000005087	Cd44	chr2	-	102839357	102839477	102832482	102832572	102853014	102853236	25,8,117	8,1,22	20,83	0,1	189	83	0.000127097	0.0368801	0.578,0.778,0.7	1.0,0.973	-0.301	http://genome.ucsc.edu/cgi-bin/hgTracks?db=mm10&position=chr2+102832477+102853241
ENSMUSG00000025558	Dock9	chr14	-	121577346	121577424	121575912	121576019	121578154	121578212	32,15,210	18,4,26	75,167	2,9	108	51	0.000140943	0.0397432	0.456,0.639,0.792	0.947,0.898	-0.293	http://genome.ucsc.edu/cgi-bin/hgTracks?db=mm10&position=chr14+121575907+121578217
ENSMUSG00000058835	Abi1	chr2	-	22953434	22953611	22946575	22946761	22957017	22957118	268,103,1151	21,11,182	205,556	42,171	248	85	0.000141955	0.0397432	0.814,0.762,0.684	0.626,0.527	0.177	http://genome.ucsc.edu/cgi-bin/hgTracks?db=mm10&position=chr2+22946570+22957123
ENSMUSG00000039427	Alg1	chr16	+	5236319	5236468	5235162	5235266	5238644	5238734	114,66,418	0,0,4	87,157	4,10	218	83	0.000149843	0.0412496	1.0,1.0,0.975	0.892,0.857	0.117	http://genome.ucsc.edu/cgi-bin/hgTracks?db=mm10&position=chr16+5235157+5238739
ENSMUSG00000075415	Fnbp1	chr2	-	31044881	31044896	31040404	31040514	31052984	31053080	2,0,16	63,15,275	13,17	36,87	16	85	0.00016195	0.0440206	0.144,0.0,0.236	0.657,0.509	-0.456	http://genome.ucsc.edu/cgi-bin/hgTracks?db=mm10&position=chr2+31040399+31053085
ENSMUSG00000017119	Nbr1	chr11	+	101572461	101572572	101571901	101571977	101572807	101572972	128,59,525	38,29,202	116,234	74,180	166	69	0.000166568	0.0448404	0.583,0.458,0.519	0.395,0.351	0.147	http://genome.ucsc.edu/cgi-bin/hgTracks?db=mm10&position=chr11+101571896+101572977

## Sheet: MXE
GeneID	geneSymbol	chr	strand	1stExonStart_0base	1stExonEnd	2ndExonStart_0base	2ndExonEnd	upstreamES	upstreamEE	downstreamES	downstreamEE	IC_SAMPLE_1	SC_SAMPLE_1	IC_SAMPLE_2	SC_SAMPLE_2	IncFormLen	SkipFormLen	PValue	FDR	PSI_DKO	PSI_WT	deltaPSI	UCSC_link
ENSMUSG00000030849	Fgfr2	chr7	-	130198418	130198563	130199757	130199905	130196171	130196374	130200982	130201173	2,21	141,462	241,485	6,7	219	216	0	0	0.014,0.043	0.975,0.986	-0.952	http://genome.ucsc.edu/cgi-bin/hgTracks?db=mm10&position=chr7+130196166+130201178
ENSMUSG00000032366	Tpm1	chr9	-	67031950	67032026	67032465	67032541	67031451	67031514	67032793	67032864	88,120	33,72	97,461	6,18	88	88	0	0	0.727,0.625	0.942,0.962	-0.276	http://genome.ucsc.edu/cgi-bin/hgTracks?db=mm10&position=chr9+67031446+67032869
ENSMUSG00000029059	2810405K02Rik	chr4	-	154897505	154897569	154898127	154898179	154897039	154897158	154898475	154898680	366,403	0,3	960,1471	257,397	90	114	0	0	1.0,0.994	0.826,0.824	0.172	http://genome.ucsc.edu/cgi-bin/hgTracks?db=mm10&position=chr4+154897034+154898685
ENSMUSG00000039108	Lsm14b	chr2	+	180031360	180031528	180031793	180031871	180028957	180029074	180032060	180032222	20,117	21,91	130,269	11,17	239	142	0	0	0.361,0.433	0.875,0.904	-0.492	http://genome.ucsc.edu/cgi-bin/hgTracks?db=mm10&position=chr2+180028952+180032227
ENSMUSG00000039108	Lsm14b	chr2	+	180031360	180031528	180031793	180031871	180027899	180028035	180032060	180032222	31,143	19,92	183,379	11,17	239	142	0	0	0.492,0.48	0.908,0.93	-0.433	http://genome.ucsc.edu/cgi-bin/hgTracks?db=mm10&position=chr2+180027894+180032227
ENSMUSG00000020566	Atp6v1c2	chr12	-	17288082	17288180	17288995	17289133	17285112	17285245	17291428	17291522	44,57	2484,2006	1328,1461	1144,1005	209	170	0	0	0.014,0.023	0.486,0.542	-0.495	http://genome.ucsc.edu/cgi-bin/hgTracks?db=mm10&position=chr12+17285107+17291527
ENSMUSG00000031158	Timm17b	chrX	+	7903672	7903736	7906070	7906199	7899356	7899469	7906280	7906391	3,1	297,386	64,90	212,335	114	200	0	0	0.017,0.005	0.346,0.32	-0.322	http://genome.ucsc.edu/cgi-bin/hgTracks?db=mm10&position=chrX+7899351+7906396
ENSMUSG00000054252	Fgfr3	chr5	+	33731280	33731431	33732116	33732261	33730143	33730334	33732721	33732912	8,49	59,227	293,944	22,46	222	216	0	0	0.117,0.174	0.928,0.952	-0.794	http://genome.ucsc.edu/cgi-bin/hgTracks?db=mm10&position=chr5+33730138+33732917
ENSMUSG00000032612	Usp4	chr9	+	108365829	108365970	108366760	108366878	108362836	108362898	108367818	108367992	59,136	78,231	39,159	345,874	182	159	0	0	0.398,0.34	0.09,0.137	0.256	http://genome.ucsc.edu/cgi-bin/hgTracks?db=mm10&position=chr9+108362831+108367997
ENSMUSG00000018796	Acsl1	chr8	+	46521267	46521345	46521409	46521487	46518960	46519034	46524942	46525077	119,246	8,21	93,195	406,1166	124	124	0	0	0.937,0.921	0.186,0.143	0.765	http://genome.ucsc.edu/cgi-bin/hgTracks?db=mm10&position=chr8+46518955+46525082
ENSMUSG00000031565	Fgfr1	chr8	+	25563373	25563524	25564339	25564484	25562137	25562328	25566710	25566913	0,10	27,206	27,65	17,21	222	216	0	0	0.0,0.045	0.607,0.751	-0.657	http://genome.ucsc.edu/cgi-bin/hgTracks?db=mm10&position=chr8+25562132+25566918
ENSMUSG00000029059	2810405K02Rik	chr4	-	154897348	154897424	154897505	154897569	154897039	154897158	154898127	154898179	140,132	648,591	579,853	1019,1507	74	98	2.66454e-14	5.81313e-12	0.222,0.228	0.429,0.428	-0.203	http://genome.ucsc.edu/cgi-bin/hgTracks?db=mm10&position=chr4+154897034+154898184
ENSMUSG00000033335	Dnm2	chr9	+	21478898	21479037	21480406	21480545	21478280	21478348	21481332	21481419	74,219	44,98	200,722	26,111	181	181	5.19884e-12	1.04697e-09	0.627,0.691	0.885,0.867	-0.217	http://genome.ucsc.edu/cgi-bin/hgTracks?db=mm10&position=chr9+21478275+21481424
ENSMUSG00000030189	Csda	chr6	-	131370322	131370414	131375973	131376180	131368388	131368560	131379357	131379480	720,1324	3433,5069	557,1112	4961,9552	278	170	1.73803e-11	3.25012e-09	0.114,0.138	0.064,0.066	0.061	http://genome.ucsc.edu/cgi-bin/hgTracks?db=mm10&position=chr6+131368383+131379485
ENSMUSG00000025278	Flnb	chr14	+	7933713	7933980	7934563	7934701	7931023	7931146	7935933	7936049	94,306	53,139	217,664	38,104	338	209	3.32289e-11	5.79954e-09	0.523,0.576	0.779,0.798	-0.239	http://genome.ucsc.edu/cgi-bin/hgTracks?db=mm10&position=chr14+7931018+7936054
ENSMUSG00000033808	Tmem87a	chr2	-	120373910	120373979	120374487	120374559	120371523	120371632	120375418	120375512	20,22	30,80	56,165	22,56	130	124	8.21185e-10	1.34366e-07	0.389,0.208	0.708,0.738	-0.424	http://genome.ucsc.edu/cgi-bin/hgTracks?db=mm10&position=chr2+120371518+120375517
ENSMUSG00000040728	Esrp1	chr4	-	11353294	11353463	11357471	11357658	11331932	11333473	11359737	11359956	118,337	185,454	737,2289	565,1314	258	240	1.46304e-09	2.25307e-07	0.372,0.408	0.548,0.618	-0.193	http://genome.ucsc.edu/cgi-bin/hgTracks?db=mm10&position=chr4+11331927+11359961
ENSMUSG00000054252	Fgfr3	chr5	+	33731280	33731431	33732721	33732912	33730143	33730334	33733256	33733402	7,43	68,170	189,529	250,695	222	262	3.50915e-09	5.10386e-07	0.108,0.23	0.472,0.473	-0.303	http://genome.ucsc.edu/cgi-bin/hgTracks?db=mm10&position=chr5+33730138+33733407
ENSMUSG00000030704	Rab6a	chr7	+	100629665	100629771	100629837	100629943	100628403	100628457	100631741	100631853	32,83	75,274	29,72	218,664	139	139	1.22221e-08	1.68408e-06	0.299,0.232	0.117,0.098	0.158	http://genome.ucsc.edu/cgi-bin/hgTracks?db=mm10&position=chr7+100628398+100631858
ENSMUSG00000040728	Esrp1	chr4	-	11344111	11344262	11353294	11353463	11331932	11333473	11357471	11357658	196,469	33,43	858,2224	240,543	240	222	1.21251e-06	0.000158718	0.846,0.91	0.768,0.791	0.098	http://genome.ucsc.edu/cgi-bin/hgTracks?db=mm10&position=chr4+11331927+11357663
ENSMUSG00000030852	Tacc2	chr7	+	130621720	130626841	130674601	130674739	130601836	130601937	130716702	130716839	515,1697	39,113	2366,8771	94,259	5192	209	2.10011e-06	0.000261814	0.347,0.377	0.503,0.577	-0.178	http://genome.ucsc.edu/cgi-bin/hgTracks?db=mm10&position=chr7+130601831+130716844
ENSMUSG00000020456	Ogdh	chr11	+	6316764	6316855	6316977	6317080	6313787	6313979	6334532	6334648	31,105	53,203	147,499	117,464	168	174	3.9612e-06	0.000471383	0.377,0.349	0.565,0.527	-0.183	http://genome.ucsc.edu/cgi-bin/hgTracks?db=mm10&position=chr11+6313782+6334653
ENSMUSG00000074604	Mgst2	chr3	+	51664510	51664610	51677564	51677635	51661178	51661306	51681796	51681878	1292,1029	1045,717	937,1672	458,725	161	118	8.80796e-06	0.00100258	0.475,0.513	0.6,0.628	-0.12	http://genome.ucsc.edu/cgi-bin/hgTracks?db=mm10&position=chr3+51661173+51681883
ENSMUSG00000040728	Esrp1	chr4	-	11344111	11344262	11353294	11353463	11338721	11338831	11357471	11357658	137,278	56,75	714,1884	507,1130	240	222	1.00186e-05	0.00108806	0.694,0.774	0.566,0.607	0.147	http://genome.ucsc.edu/cgi-bin/hgTracks?db=mm10&position=chr4+11338716+11357663
ENSMUSG00000075415	Fnbp1	chr2	-	31044881	31044896	31052984	31053080	31040404	31040514	31054023	31054218	31,96	0,1	40,100	12,16	170	16	1.17998e-05	0.00118815	1.0,0.9	0.239,0.37	0.645	http://genome.ucsc.edu/cgi-bin/hgTracks?db=mm10&position=chr2+31040399+31054223
ENSMUSG00000030759	Far1	chr7	+	113553641	113553813	113554116	113554288	113551934	113552002	113561375	113561505	34,133	0,4	58,123	5,51	219	219	3.03813e-05	0.00284066	1.0,0.971	0.921,0.707	0.171	http://genome.ucsc.edu/cgi-bin/hgTracks?db=mm10&position=chr7+113551929+113561510
ENSMUSG00000061759	1700052N19Rik	chr10	+	4434827	4434933	4439491	4439736	4432466	4432711	4450646	4450809	20,48	21,62	22,55	80,167	177	316	3.77645e-05	0.00340923	0.63,0.58	0.329,0.37	0.255	http://genome.ucsc.edu/cgi-bin/hgTracks?db=mm10&position=chr10+4432461+4450814
ENSMUSG00000034858	BC031353	chr9	+	75023584	75023653	75025650	75025847	75018996	75019155	75031514	75032468	74,95	691,966	232,280	1350,1499	124	268	4.61164e-05	0.00389461	0.188,0.175	0.271,0.288	-0.098	http://genome.ucsc.edu/cgi-bin/hgTracks?db=mm10&position=chr9+75018991+75032473
ENSMUSG00000003955	Fam162a	chr16	-	36049841	36049950	36052285	36052408	36043843	36044091	36071469	36071515	3040,3401	605,660	4025,9109	621,988	148	134	9.06833e-05	0.00741903	0.82,0.823	0.854,0.893	-0.052	http://genome.ucsc.edu/cgi-bin/hgTracks?db=mm10&position=chr16+36043838+36071520
ENSMUSG00000014353	Tmem87b	chr2	+	128839147	128839219	128840731	128840803	128837301	128837395	128841234	128841343	12,13	6,11	34,69	4,7	130	130	9.49688e-05	0.00753419	0.667,0.542	0.895,0.908	-0.297	http://genome.ucsc.edu/cgi-bin/hgTracks?db=mm10&position=chr2+128837296+128841348
ENSMUSG00000075415	Fnbp1	chr2	-	31044881	31044896	31052984	31053137	31040404	31040514	31054023	31054218	46,124	0,1	66,174	12,16	224	16	0.000104693	0.00806139	1.0,0.899	0.282,0.437	0.59	http://genome.ucsc.edu/cgi-bin/hgTracks?db=mm10&position=chr2+31040399+31054223
ENSMUSG00000036817	Sun1	chr5	+	139229752	139229944	139233470	139233569	139226705	139226885	139233900	139233994	18,113	29,102	116,279	31,134	263	170	0.000146077	0.0109265	0.286,0.417	0.707,0.574	-0.289	http://genome.ucsc.edu/cgi-bin/hgTracks?db=mm10&position=chr5+139226700+139233999
ENSMUSG00000006276	Eps15l1	chr8	-	72358312	72358445	72367903	72367986	72345965	72346171	72368711	72368772	72,125	36,63	65,95	73,95	121	173	0.000150556	0.0109488	0.741,0.739	0.56,0.588	0.166	http://genome.ucsc.edu/cgi-bin/hgTracks?db=mm10&position=chr8+72345960+72368777
ENSMUSG00000031516	Dctn6	chr8	-	34098918	34099101	34104985	34105039	34097188	34097294	34106341	34106406	2,9	18,51	9,4	7,0	67	227	0.000158247	0.0111971	0.273,0.374	0.813,1.0	-0.583	http://genome.ucsc.edu/cgi-bin/hgTracks?db=mm10&position=chr8+34097183+34106411
ENSMUSG00000001247	Lsr	chr7	-	30962097	30962244	30965968	30966088	30959152	30959314	30971867	30972212	158,330	86,228	340,787	130,289	191	218	0.000167176	0.0115175	0.677,0.623	0.749,0.757	-0.103	http://genome.ucsc.edu/cgi-bin/hgTracks?db=mm10&position=chr7+30959147+30972217
ENSMUSG00000020088	Sar1a	chr10	+	61686374	61686478	61689773	61689905	61685553	61685619	61691284	61693295	219,392	846,1073	335,807	779,1493	149	177	0.000196429	0.0131859	0.235,0.303	0.338,0.391	-0.096	http://genome.ucsc.edu/cgi-bin/hgTracks?db=mm10&position=chr10+61685548+61693300
ENSMUSG00000033955	Tnks1bp1	chr2	+	85061887	85064016	85069987	85070357	85058158	85059487	85070606	85070757	4096,9812	1362,2177	8964,19561	1665,2910	2200	441	0.000236744	0.0153782	0.376,0.475	0.519,0.574	-0.121	http://genome.ucsc.edu/cgi-bin/hgTracks?db=mm10&position=chr2+85058153+85070762
ENSMUSG00000029146	Snx17	chr5	+	31196176	31196264	31196480	31196550	31196049	31196079	31196982	31197075	0,0	61,136	12,10	86,195	100	64	0.000240835	0.0153782	0.0,0.0	0.082,0.032	-0.057	http://genome.ucsc.edu/cgi-bin/hgTracks?db=mm10&position=chr5+31196044+31197080
ENSMUSG00000031799	Tpm4	chr8	+	72143449	72143567	72144677	72144748	72138587	72138721	72146451	72146527	410,1032	168,426	834,2139	238,536	173	112	0.000290347	0.0180983	0.612,0.611	0.694,0.721	-0.096	http://genome.ucsc.edu/cgi-bin/hgTracks?db=mm10&position=chr8+72138582+72146532
ENSMUSG00000075415	Fnbp1	chr2	-	31044881	31044896	31052984	31053167	31040404	31040514	31054023	31054218	56,187	0,1	110,286	12,16	254	16	0.000351127	0.0213779	1.0,0.922	0.366,0.53	0.513	http://genome.ucsc.edu/cgi-bin/hgTracks?db=mm10&position=chr2+31040399+31054223
ENSMUSG00000054434	Tmem120b	chr5	+	123099836	123099953	123101624	123101684	123098174	123098293	123104421	123104511	24,29	2,4	63,111	0,0	186	104	0.000436258	0.0259574	0.87,0.802	1.0,1.0	-0.164	http://genome.ucsc.edu/cgi-bin/hgTracks?db=mm10&position=chr5+123098169+123104516
ENSMUSG00000055762	Eef1d	chr15	-	75896819	75896919	75900690	75900762	75896639	75896740	75901131	75901255	916,1655	2078,3389	747,1392	2530,4030	130	171	0.000464392	0.0270173	0.367,0.391	0.28,0.312	0.083	http://genome.ucsc.edu/cgi-bin/hgTracks?db=mm10&position=chr15+75896634+75901260
ENSMUSG00000029490	Mfsd7a	chr5	-	108443023	108443133	108443438	108443596	108441053	108442261	108443854	108444007	66,77	48,54	74,97	88,153	229	181	0.000532029	0.0302794	0.521,0.53	0.399,0.334	0.159	http://genome.ucsc.edu/cgi-bin/hgTracks?db=mm10&position=chr5+108441048+108444012
ENSMUSG00000029059	2810405K02Rik	chr4	-	154897505	154897569	154898127	154898179	154897348	154897424	154898475	154898680	367,409	305,281	956,1462	557,632	74	98	0.000549755	0.0306225	0.614,0.658	0.694,0.754	-0.088	http://genome.ucsc.edu/cgi-bin/hgTracks?db=mm10&position=chr4+154897343+154898685
ENSMUSG00000022938	Fam3b	chr16	-	97475247	97475380	97478348	97478407	97471083	97471223	97481786	97481910	74,94	410,401	37,85	117,205	104	204	0.00056861	0.0310129	0.261,0.315	0.383,0.449	-0.128	http://genome.ucsc.edu/cgi-bin/hgTracks?db=mm10&position=chr16+97471078+97481915
ENSMUSG00000084927	Gm5724	chr6	-	141754362	141754469	141765648	141765781	141736104	141736269	141767451	141767593	23,29	2,1	28,120	21,42	204	178	0.000668012	0.0356909	0.909,0.962	0.538,0.714	0.309	http://genome.ucsc.edu/cgi-bin/hgTracks?db=mm10&position=chr6+141736099+141767598
ENSMUSG00000062054	Iah1	chr12	+	21319769	21319931	21321333	21321455	21317897	21318046	21323288	21323605	179,248	186,215	192,314	109,187	233	193	0.000780487	0.0408663	0.444,0.489	0.593,0.582	-0.121	http://genome.ucsc.edu/cgi-bin/hgTracks?db=mm10&position=chr12+21317892+21323610
ENSMUSG00000025728	Pigq	chr17	-	25931673	25932231	25934757	25934878	25930957	25931038	25935002	25935134	18,59	32,87	52,114	44,81	181	618	0.000821353	0.041611	0.658,0.698	0.801,0.828	-0.137	http://genome.ucsc.edu/cgi-bin/hgTracks?db=mm10&position=chr17+25930952+25935139
ENSMUSG00000029490	Mfsd7a	chr5	-	108445450	108445664	108445935	108446094	108445205	108445282	108448717	108448891	8,17	62,90	44,86	137,166	215	270	0.000826497	0.041611	0.139,0.192	0.287,0.394	-0.175	http://genome.ucsc.edu/cgi-bin/hgTracks?db=mm10&position=chr5+108445200+108448896
ENSMUSG00000078908	Mon1b	chr8	+	113638534	113639354	113639686	113639834	113637740	113638085	113641929	113645178	50,182	18,42	177,439	20,53	891	219	0.0008791	0.0432145	0.406,0.516	0.685,0.671	-0.217	http://genome.ucsc.edu/cgi-bin/hgTracks?db=mm10&position=chr8+113637735+113645183
ENSMUSG00000036817	Sun1	chr5	+	139231126	139231237	139233470	139233569	139230772	139230838	139233900	139233994	9,40	29,105	46,100	35,138	156	144	0.000907868	0.0432145	0.223,0.26	0.548,0.401	-0.233	http://genome.ucsc.edu/cgi-bin/hgTracks?db=mm10&position=chr5+139230767+139233999
ENSMUSG00000054252	Fgfr3	chr5	+	33732721	33732912	33733256	33733402	33731280	33731431	33733659	33733781	30,112	70,185	215,707	270,643	262	217	0.00102834	0.0468542	0.262,0.334	0.397,0.477	-0.139	http://genome.ucsc.edu/cgi-bin/hgTracks?db=mm10&position=chr5+33731275+33733786
ENSMUSG00000045962	Wnk1	chr6	-	119952684	119952969	119953770	119954232	119951897	119951995	119956070	119956196	32,33	75,128	39,72	165,537	533	356	0.00104708	0.0468542	0.222,0.147	0.136,0.082	0.075	http://genome.ucsc.edu/cgi-bin/hgTracks?db=mm10&position=chr6+119951892+119956201
ENSMUSG00000043962	Thrap3	chr4	-	126177861	126178557	126179911	126180814	126176183	126176356	126186434	126186588	422,1788	367,1088	1499,4479	754,1957	974	767	0.00105523	0.0468542	0.475,0.564	0.61,0.643	-0.107	http://genome.ucsc.edu/cgi-bin/hgTracks?db=mm10&position=chr4+126176178+126186593
ENSMUSG00000022338	Eny2	chr15	+	44429559	44429636	44432437	44432508	44428110	44428242	44433898	44433973	181,336	195,307	106,182	198,251	123	111	0.00107425	0.0468542	0.456,0.497	0.326,0.396	0.116	http://genome.ucsc.edu/cgi-bin/hgTracks?db=mm10&position=chr15+44428105+44433978
ENSMUSG00000025404	R3hdm2	chr10	+	127476519	127476698	127481692	127481794	127471767	127472000	127483975	127484218	49,184	4,2	118,326	12,39	250	173	0.00112223	0.0468542	0.894,0.985	0.872,0.853	0.077	http://genome.ucsc.edu/cgi-bin/hgTracks?db=mm10&position=chr10+127471762+127484223
ENSMUSG00000025157	Zdhhc16	chr19	+	41938363	41938452	41940649	41940735	41937602	41937850	41941515	41941639	0,1	67,119	3,14	92,102	164	158	0.00112488	0.0468542	0.0,0.008	0.03,0.117	-0.07	http://genome.ucsc.edu/cgi-bin/hgTracks?db=mm10&position=chr19+41937597+41941644
ENSMUSG00000020456	Ogdh	chr11	+	6313787	6313979	6316977	6317080	6296951	6297199	6334532	6334648	56,264	24,114	246,935	57,245	263	174	0.00112512	0.0468542	0.607,0.605	0.741,0.716	-0.122	http://genome.ucsc.edu/cgi-bin/hgTracks?db=mm10&position=chr11+6296946+6334653
ENSMUSG00000020790	Ankfy1	chr11	+	72714364	72714483	72722627	72722763	72712156	72712349	72728760	72728884	6,11	18,46	32,176	41,248	190	207	0.00115716	0.0473352	0.266,0.207	0.46,0.436	-0.212	http://genome.ucsc.edu/cgi-bin/hgTracks?db=mm10&position=chr11+72712151+72728889
ENSMUSG00000026034	Clk1	chr1	-	58414589	58414684	58417266	58417383	58414371	58414501	58419666	58419733	516,993	808,1464	860,1375	1041,1287	163	145	0.00122349	0.0485317	0.362,0.376	0.424,0.487	-0.087	http://genome.ucsc.edu/cgi-bin/hgTracks?db=mm10&position=chr1+58414366+58419738
ENSMUSG00000029328	Hnrpdl	chr5	-	100036103	100036195	100036480	100036651	100033576	100034984	100036861	100036976	562,1148	306,362	654,1226	159,280	242	170	0.00124803	0.0487664	0.563,0.69	0.743,0.755	-0.123	http://genome.ucsc.edu/cgi-bin/hgTracks?db=mm10&position=chr5+100033571+100036981
GeneID	geneSymbol	chr	strand	1stExonStart_0base	1stExonEnd	2ndExonStart_0base	2ndExonEnd	upstreamES	upstreamEE	downstreamES	downstreamEE	IC_SAMPLE_1	SC_SAMPLE_1	IC_SAMPLE_2	SC_SAMPLE_2	IncFormLen	SkipFormLen	PValue	FDR	PSI_KH	PSI_WT	deltaPSI	UCSC_link
ENSMUSG00000030849	Fgfr2	chr7	-	130198418	130198563	130199757	130199905	130196171	130196374	130200982	130201173	656,138	116,50	241,485	6,7	219	216	0	0	0.848,0.731	0.975,0.986	-0.191	http://genome.ucsc.edu/cgi-bin/hgTracks?db=mm10&position=chr7+130196166+130201178
ENSMUSG00000029059	2810405K02Rik	chr4	-	154897505	154897569	154898127	154898179	154897039	154897158	154898475	154898680	764,799	3,1	960,1471	257,397	90	114	0	0	0.997,0.999	0.826,0.824	0.173	http://genome.ucsc.edu/cgi-bin/hgTracks?db=mm10&position=chr4+154897034+154898685
ENSMUSG00000054252	Fgfr3	chr5	+	33731280	33731431	33732116	33732261	33730143	33730334	33732721	33732912	307,155	122,95	293,944	22,46	222	216	0	0	0.71,0.614	0.928,0.952	-0.278	http://genome.ucsc.edu/cgi-bin/hgTracks?db=mm10&position=chr5+33730138+33732917
ENSMUSG00000018796	Acsl1	chr8	+	46521267	46521345	46521409	46521487	46518960	46519034	46524942	46525077	517,232	98,72	93,195	406,1166	124	124	0	0	0.841,0.763	0.186,0.143	0.638	http://genome.ucsc.edu/cgi-bin/hgTracks?db=mm10&position=chr8+46518955+46525082
ENSMUSG00000031565	Fgfr1	chr8	+	25563373	25563524	25564339	25564484	25562137	25562328	25566710	25566913	22,5	252,46	27,65	17,21	222	216	0	0	0.078,0.096	0.607,0.751	-0.592	http://genome.ucsc.edu/cgi-bin/hgTracks?db=mm10&position=chr8+25562132+25566918
ENSMUSG00000032366	Tpm1	chr9	-	67031950	67032026	67032465	67032541	67031451	67031514	67032793	67032864	138,30	50,20	97,461	6,18	88	88	9.54792e-15	4.42069e-12	0.734,0.6	0.942,0.962	-0.285	http://genome.ucsc.edu/cgi-bin/hgTracks?db=mm10&position=chr9+67031446+67032869
ENSMUSG00000029059	2810405K02Rik	chr4	-	154897348	154897424	154897505	154897569	154897039	154897158	154898127	154898179	244,255	930,1173	579,853	1019,1507	74	98	1.15019e-13	4.56462e-11	0.258,0.224	0.429,0.428	-0.188	http://genome.ucsc.edu/cgi-bin/hgTracks?db=mm10&position=chr4+154897034+154898184
ENSMUSG00000039108	Lsm14b	chr2	+	180031360	180031528	180031793	180031871	180027899	180028035	180032060	180032222	187,98	85,24	183,379	11,17	239	142	3.13449e-12	1.08845e-09	0.567,0.708	0.908,0.93	-0.282	http://genome.ucsc.edu/cgi-bin/hgTracks?db=mm10&position=chr2+180027894+180032227
ENSMUSG00000033808	Tmem87a	chr2	-	120373910	120373979	120374487	120374559	120371523	120371632	120375418	120375512	41,31	67,40	56,165	22,56	130	124	2.60549e-10	7.23806e-08	0.369,0.425	0.708,0.738	-0.326	http://genome.ucsc.edu/cgi-bin/hgTracks?db=mm10&position=chr2+120371518+120375517
ENSMUSG00000025278	Flnb	chr14	+	7933713	7933980	7934563	7934701	7931023	7931146	7935933	7936049	273,139	129,56	217,664	38,104	338	209	1.13494e-09	2.86625e-07	0.567,0.605	0.779,0.798	-0.203	http://genome.ucsc.edu/cgi-bin/hgTracks?db=mm10&position=chr14+7931018+7936054
ENSMUSG00000032612	Usp4	chr9	+	108365829	108365970	108366760	108366878	108362836	108362898	108367818	108367992	152,55	350,192	39,159	345,874	182	159	8.53578e-08	1.97603e-05	0.275,0.2	0.09,0.137	0.124	http://genome.ucsc.edu/cgi-bin/hgTracks?db=mm10&position=chr9+108362831+108367997
ENSMUSG00000031608	Galnt7	chr8	-	57542511	57542694	57542834	57543017	57540019	57540137	57545328	57545408	20,11	58,27	3,11	51,191	242	242	1.67354e-07	3.57622e-05	0.256,0.289	0.056,0.054	0.217	http://genome.ucsc.edu/cgi-bin/hgTracks?db=mm10&position=chr8+57540014+57545413
ENSMUSG00000030759	Far1	chr7	+	113553641	113553813	113554116	113554288	113551934	113552002	113561375	113561505	194,43	3,0	58,123	5,51	219	219	1.88412e-07	3.73864e-05	0.985,1.0	0.921,0.707	0.178	http://genome.ucsc.edu/cgi-bin/hgTracks?db=mm10&position=chr7+113551929+113561510
ENSMUSG00000040728	Esrp1	chr4	-	11344111	11344262	11353294	11353463	11338721	11338831	11357471	11357658	154,306	56,91	714,1884	507,1130	240	222	1.06586e-06	0.00018506	0.718,0.757	0.566,0.607	0.151	http://genome.ucsc.edu/cgi-bin/hgTracks?db=mm10&position=chr4+11338716+11357663
ENSMUSG00000022338	Eny2	chr15	+	44429559	44429636	44432437	44432508	44428110	44428242	44433898	44433973	366,161	275,134	106,182	198,251	123	111	1.86506e-06	0.000304772	0.546,0.52	0.326,0.396	0.172	http://genome.ucsc.edu/cgi-bin/hgTracks?db=mm10&position=chr15+44428105+44433978
ENSMUSG00000031816	Mthfsd	chr8	-	121105573	121105687	121105717	121105831	121104391	121104558	121106869	121106973	2,5	86,80	19,32	66,144	185	185	8.76488e-06	0.00135271	0.023,0.059	0.224,0.182	-0.162	http://genome.ucsc.edu/cgi-bin/hgTracks?db=mm10&position=chr8+121104386+121106978
ENSMUSG00000040728	Esrp1	chr4	-	11353294	11353463	11357471	11357658	11331932	11333473	11359737	11359956	193,274	196,417	737,2289	565,1314	258	240	2.16092e-05	0.00300152	0.478,0.379	0.548,0.618	-0.154	http://genome.ucsc.edu/cgi-bin/hgTracks?db=mm10&position=chr4+11331927+11359961
ENSMUSG00000040728	Esrp1	chr4	-	11344111	11344262	11353294	11353463	11331932	11333473	11357471	11357658	229,479	26,71	858,2224	240,543	240	222	2.93441e-05	0.00388181	0.891,0.862	0.768,0.791	0.097	http://genome.ucsc.edu/cgi-bin/hgTracks?db=mm10&position=chr4+11331927+11357663
ENSMUSG00000025404	R3hdm2	chr10	+	127476519	127476698	127481692	127481794	127471767	127472000	127483975	127484218	249,91	5,4	118,326	12,39	250	173	6.88871e-05	0.00869857	0.972,0.94	0.872,0.853	0.093	http://genome.ucsc.edu/cgi-bin/hgTracks?db=mm10&position=chr10+127471762+127484223
ENSMUSG00000019843	Fyn	chr10	+	39529436	39529601	39529918	39530074	39526780	39526930	39532015	39532195	49,49	21,24	53,93	11,6	236	227	8.57048e-05	0.0103516	0.692,0.663	0.823,0.937	-0.203	http://genome.ucsc.edu/cgi-bin/hgTracks?db=mm10&position=chr10+39526775+39532200
ENSMUSG00000031816	Mthfsd	chr8	-	121105573	121105687	121105717	121105831	121104391	121104505	121106869	121106973	8,10	125,133	37,42	118,246	185	185	8.97496e-05	0.0103885	0.06,0.07	0.239,0.146	-0.128	http://genome.ucsc.edu/cgi-bin/hgTracks?db=mm10&position=chr8+121104386+121106978
ENSMUSG00000030704	Rab6a	chr7	+	100629665	100629771	100629837	100629943	100628403	100628457	100631741	100631853	85,38	415,117	29,72	218,664	139	139	9.62363e-05	0.0106938	0.17,0.245	0.117,0.098	0.1	http://genome.ucsc.edu/cgi-bin/hgTracks?db=mm10&position=chr7+100628398+100631858
ENSMUSG00000075415	Fnbp1	chr2	-	31044881	31044896	31052984	31053080	31040404	31040514	31054023	31054218	100,52	2,2	40,100	12,16	170	16	0.000113144	0.0117713	0.825,0.71	0.239,0.37	0.463	http://genome.ucsc.edu/cgi-bin/hgTracks?db=mm10&position=chr2+31040399+31054223
ENSMUSG00000034681	Rnps1	chr17	+	24415040	24415162	24418037	24418218	24414674	24414734	24418456	24418612	134,33	497,175	84,177	199,388	161	220	0.000114408	0.0117713	0.269,0.205	0.366,0.384	-0.138	http://genome.ucsc.edu/cgi-bin/hgTracks?db=mm10&position=chr17+24414669+24418617
ENSMUSG00000025092	Hspa12a	chr19	-	58806025	58806112	58809449	58809621	58805400	58805505	58820999	58821116	25,20	25,23	30,174	14,60	243	160	0.000131441	0.0130408	0.397,0.364	0.585,0.656	-0.24	http://genome.ucsc.edu/cgi-bin/hgTracks?db=mm10&position=chr19+58805395+58821121
ENSMUSG00000020380	Rad50	chr11	-	53686149	53686307	53688094	53688277	53684125	53684301	53692112	53692319	43,13	62,25	37,75	16,50	254	229	0.000256429	0.0237453	0.385,0.319	0.676,0.575	-0.273	http://genome.ucsc.edu/cgi-bin/hgTracks?db=mm10&position=chr11+53684120+53692324
ENSMUSG00000026150	Mff	chr1	+	82741817	82741976	82747082	82747142	82735418	82735507	82750519	82750604	96,55	83,70	34,76	82,151	220	96	0.000267524	0.0239736	0.335,0.255	0.153,0.18	0.129	http://genome.ucsc.edu/cgi-bin/hgTracks?db=mm10&position=chr1+82735413+82750609
ENSMUSG00000029059	2810405K02Rik	chr4	-	154897039	154897158	154897348	154897424	154896398	154896597	154897505	154897569	564,615	1929,2402	559,633	2781,3776	110	162	0.000284268	0.024678	0.301,0.274	0.228,0.198	0.074	http://genome.ucsc.edu/cgi-bin/hgTracks?db=mm10&position=chr4+154896393+154897574
ENSMUSG00000029059	2810405K02Rik	chr4	-	154897505	154897569	154898127	154898179	154897348	154897424	154898475	154898680	767,800	564,616	956,1462	557,632	74	98	0.000303105	0.0255159	0.643,0.632	0.694,0.754	-0.087	http://genome.ucsc.edu/cgi-bin/hgTracks?db=mm10&position=chr4+154897343+154898685
ENSMUSG00000005087	Cd44	chr2	-	102842260	102842377	102848656	102848782	102839357	102839477	102853014	102853236	4,1	36,31	40,156	141,355	197	188	0.000484186	0.0395608	0.096,0.03	0.213,0.295	-0.191	http://genome.ucsc.edu/cgi-bin/hgTracks?db=mm10&position=chr2+102839352+102853241
ENSMUSG00000005087	Cd44	chr2	-	102839357	102839477	102842260	102842377	102837812	102837938	102842835	102842949	28,24	68,45	130,409	136,440	188	191	0.000587196	0.0466066	0.295,0.351	0.493,0.486	-0.167	http://genome.ucsc.edu/cgi-bin/hgTracks?db=mm10&position=chr2+102837807+102842954
ENSMUSG00000032278	Paqr5	chr9	-	61961528	61961670	61963727	61963824	61956045	61956287	61968780	61968907	239,203	713,709	298,665	658,1372	170	213	0.000637127	0.049165	0.296,0.264	0.362,0.378	-0.09	http://genome.ucsc.edu/cgi-bin/hgTracks?db=mm10&position=chr9+61956040+61968912
GeneID	geneSymbol	chr	strand	1stExonStart_0base	1stExonEnd	2ndExonStart_0base	2ndExonEnd	upstreamES	upstreamEE	downstreamES	downstreamEE	IC_SAMPLE_1	SC_SAMPLE_1	IC_SAMPLE_2	SC_SAMPLE_2	IncFormLen	SkipFormLen	PValue	FDR	PSI_KO	PSI_WT	deltaPSI	UCSC_link
ENSMUSG00000018796	Acsl1	chr8	+	46521267	46521345	46521409	46521487	46518960	46519034	46524942	46525077	154,63,1151	212,71,1423	93,195	406,1166	124	124	0	0	0.421,0.47,0.447	0.186,0.143	0.282	http://genome.ucsc.edu/cgi-bin/hgTracks?db=mm10&position=chr8+46518955+46525082
ENSMUSG00000029059	2810405K02Rik	chr4	-	154897505	154897569	154898127	154898179	154897039	154897158	154898475	154898680	599,708,3001	32,46,132	960,1471	257,397	90	114	0	0	0.96,0.951,0.966	0.826,0.824	0.134	http://genome.ucsc.edu/cgi-bin/hgTracks?db=mm10&position=chr4+154897034+154898685
ENSMUSG00000029059	2810405K02Rik	chr4	-	154897348	154897424	154897505	154897569	154897039	154897158	154898127	154898179	245,295,1051	1051,1313,3503	579,853	1019,1507	74	98	6.43929e-15	8.35391e-12	0.236,0.229,0.284	0.429,0.428	-0.179	http://genome.ucsc.edu/cgi-bin/hgTracks?db=mm10&position=chr4+154897034+154898184
ENSMUSG00000032366	Tpm1	chr9	-	67031950	67032026	67032465	67032541	67031451	67031514	67032793	67032864	129,54,200	43,14,44	97,461	6,18	88	88	4.59632e-14	4.47222e-11	0.75,0.794,0.82	0.942,0.962	-0.164	http://genome.ucsc.edu/cgi-bin/hgTracks?db=mm10&position=chr9+67031446+67032869
ENSMUSG00000033808	Tmem87a	chr2	-	120373910	120373979	120374487	120374559	120371523	120371632	120375418	120375512	25,30,161	52,34,197	56,165	22,56	130	124	6.60713e-10	5.14299e-07	0.314,0.457,0.438	0.708,0.738	-0.32	http://genome.ucsc.edu/cgi-bin/hgTracks?db=mm10&position=chr2+120371518+120375517
ENSMUSG00000054252	Fgfr3	chr5	+	33731280	33731431	33732116	33732261	33730143	33730334	33732721	33732912	261,57,1221	93,11,136	293,944	22,46	222	216	6.66234e-09	4.32164e-06	0.732,0.834,0.897	0.928,0.952	-0.119	http://genome.ucsc.edu/cgi-bin/hgTracks?db=mm10&position=chr5+33730138+33732917
ENSMUSG00000005087	Cd44	chr2	-	102837812	102837938	102842835	102842949	102834233	102834335	102845284	102845410	17,5,123	95,30,451	105,295	157,548	185	197	2.58118e-08	1.43514e-05	0.16,0.151,0.225	0.416,0.364	-0.211	http://genome.ucsc.edu/cgi-bin/hgTracks?db=mm10&position=chr2+102834228+102845415
ENSMUSG00000031565	Fgfr1	chr8	+	25563373	25563524	25564339	25564484	25562137	25562328	25566710	25566913	45,17,46	175,21,173	27,65	17,21	222	216	5.71691e-08	2.78128e-05	0.2,0.441,0.206	0.607,0.751	-0.397	http://genome.ucsc.edu/cgi-bin/hgTracks?db=mm10&position=chr8+25562132+25566918
ENSMUSG00000025278	Flnb	chr14	+	7933713	7933980	7934563	7934701	7931023	7931146	7935933	7936049	189,61,903	105,19,333	217,664	38,104	338	209	1.33317e-07	5.7652e-05	0.527,0.665,0.626	0.779,0.798	-0.182	http://genome.ucsc.edu/cgi-bin/hgTracks?db=mm10&position=chr14+7931018+7936054
ENSMUSG00000005087	Cd44	chr2	-	102839357	102839477	102848656	102848782	102837812	102837938	102853014	102853236	5,0,67	85,31,474	39,156	132,452	197	191	2.1905e-07	8.52544e-05	0.054,0.0,0.121	0.223,0.251	-0.179	http://genome.ucsc.edu/cgi-bin/hgTracks?db=mm10&position=chr2+102837807+102853241
ENSMUSG00000032612	Usp4	chr9	+	108365829	108365970	108366760	108366878	108362836	108362898	108367818	108367992	82,22,457	262,89,1372	39,159	345,874	182	159	3.0681e-07	0.000108555	0.215,0.178,0.225	0.09,0.137	0.092	http://genome.ucsc.edu/cgi-bin/hgTracks?db=mm10&position=chr9+108362831+108367997
ENSMUSG00000030849	Fgfr2	chr7	-	130198418	130198563	130199757	130199905	130196171	130196374	130200982	130201173	471,105,1026	43,11,66	241,485	6,7	219	216	3.37133e-07	0.000109343	0.915,0.904,0.939	0.975,0.986	-0.061	http://genome.ucsc.edu/cgi-bin/hgTracks?db=mm10&position=chr7+130196166+130201178
ENSMUSG00000030759	Far1	chr7	+	113553641	113553813	113554116	113554288	113551934	113552002	113561375	113561505	115,39,258	4,2,9	58,123	5,51	219	219	3.75972e-06	0.0011256	0.966,0.951,0.966	0.921,0.707	0.147	http://genome.ucsc.edu/cgi-bin/hgTracks?db=mm10&position=chr7+113551929+113561510
ENSMUSG00000022338	Eny2	chr15	+	44429559	44429636	44432437	44432508	44428110	44428242	44433898	44433973	349,251,622	295,270,525	106,182	198,251	123	111	2.27337e-05	0.00631998	0.516,0.456,0.517	0.326,0.396	0.135	http://genome.ucsc.edu/cgi-bin/hgTracks?db=mm10&position=chr15+44428105+44433978
ENSMUSG00000005087	Cd44	chr2	-	102839357	102839477	102845284	102845410	102837812	102837938	102846402	102846519	15,12,111	72,29,412	69,263	129,429	197	191	2.98812e-05	0.00775318	0.168,0.286,0.207	0.341,0.373	-0.137	http://genome.ucsc.edu/cgi-bin/hgTracks?db=mm10&position=chr2+102837807+102846524
ENSMUSG00000029059	2810405K02Rik	chr4	-	154897505	154897569	154898127	154898179	154897348	154897424	154898475	154898680	598,707,3009	514,663,1813	956,1462	557,632	74	98	0.000144437	0.0312305	0.606,0.585,0.687	0.694,0.754	-0.098	http://genome.ucsc.edu/cgi-bin/hgTracks?db=mm10&position=chr4+154897343+154898685

## Sheet: A5SS
GeneID	geneSymbol	chr	strand	longExonStart_0base	longExonEnd	shortES	shortEE	flankingES	flankingEE	IC_SAMPLE_1	SC_SAMPLE_1	IC_SAMPLE_2	SC_SAMPLE_2	IncFormLen	SkipFormLen	PValue	FDR	PSI_DKO	PSI_WT	deltaPSI	UCSC_link
ENSMUSG00000040728	Esrp1	chr4	-	11357459	11357658	11357471	11357658	11353294	11353463	80,158	11,15	219,574	303,964	90	85	0	0	0.873,0.909	0.406,0.36	0.508	http://genome.ucsc.edu/cgi-bin/hgTracks?db=mm10&position=chr4+11353284+11357658
ENSMUSG00000002949	Timm44	chr8	-	4265225	4266680	4266555	4266680	4261907	4261997	247,539	1,3	182,372	16,17	1399	83	5.01768e-07	0.000313354	0.936,0.914	0.403,0.565	0.441	http://genome.ucsc.edu/cgi-bin/hgTracks?db=mm10&position=chr8+4261897+4266680
ENSMUSG00000033396	Spg11	chr2	-	122107708	122108485	122108036	122108485	122103907	122104053	7,14	2,6	1,12	7,41	399	85	6.11968e-06	0.00191087	0.427,0.332	0.03,0.059	0.335	http://genome.ucsc.edu/cgi-bin/hgTracks?db=mm10&position=chr2+122103897+122108485
ENSMUSG00000003863	Ppfia3	chr7	-	45353329	45353663	45353518	45353663	45352086	45352274	9,17	31,50	9,14	81,208	260	85	2.03731e-05	0.004241	0.087,0.1	0.035,0.022	0.065	http://genome.ucsc.edu/cgi-bin/hgTracks?db=mm10&position=chr7+45352076+45353663
ENSMUSG00000004626	Stxbp2	chr8	+	3631152	3631278	3631152	3631204	3632219	3632269	9,14	6,4	3,11	12,29	70	3	3.64541e-05	0.00650446	0.06,0.13	0.011,0.016	0.082	http://genome.ucsc.edu/cgi-bin/hgTracks?db=mm10&position=chr8+3631142+3632269
ENSMUSG00000005417	Mprip	chr11	+	59737071	59737582	59737071	59737228	59741119	59741261	71,192	32,117	349,729	103,213	425	85	9.58035e-05	0.0149573	0.307,0.247	0.404,0.406	-0.128	http://genome.ucsc.edu/cgi-bin/hgTracks?db=mm10&position=chr11+59737061+59741261
ENSMUSG00000001909	Trmt1	chr8	+	84689256	84689376	84689256	84689349	84689707	84689908	3,8	12,27	9,68	8,4	105	85	0.000157592	0.0208205	0.168,0.193	0.477,0.932	-0.524	http://genome.ucsc.edu/cgi-bin/hgTracks?db=mm10&position=chr8+84689246+84689908
ENSMUSG00000020918	Kat2a	chr11	-	100710249	100710636	100710444	100710636	100709382	100709489	13,59	45,97	23,20	64,168	266	85	0.000183096	0.0208205	0.085,0.163	0.103,0.037	0.054	http://genome.ucsc.edu/cgi-bin/hgTracks?db=mm10&position=chr11+100709372+100710636
ENSMUSG00000028621	Cyb5rl	chr4	+	107068611	107070547	107068611	107068823	107070869	107071018	17,46	3,17	22,27	12,43	1795	85	0.000184908	0.0208205	0.212,0.114	0.08,0.029	0.109	http://genome.ucsc.edu/cgi-bin/hgTracks?db=mm10&position=chr4+107068601+107071018
ENSMUSG00000029062	Cdk11b	chr4	+	155625530	155625773	155625530	155625654	155626773	155626889	41,116	32,62	58,76	62,142	190	85	0.000200037	0.0208205	0.364,0.456	0.295,0.193	0.166	http://genome.ucsc.edu/cgi-bin/hgTracks?db=mm10&position=chr4+155625520+155626889
ENSMUSG00000062691	1110001A16Rik	chr17	+	78916498	78916693	78916498	78916525	78918356	78918472	56,89	34,55	50,81	67,102	174	20	0.000248366	0.0238623	0.159,0.157	0.079,0.084	0.076	http://genome.ucsc.edu/cgi-bin/hgTracks?db=mm10&position=chr17+78916488+78918472
ENSMUSG00000053477	Tcf4	chr18	+	69677966	69678129	69677966	69678117	69681568	69681798	5,28	2,10	11,14	20,24	90	85	0.000283924	0.02533	0.702,0.726	0.342,0.355	0.365	http://genome.ucsc.edu/cgi-bin/hgTracks?db=mm10&position=chr18+69677956+69681798
ENSMUSG00000031154	Otud5	chrX	+	7867666	7867838	7867666	7867823	7867922	7868071	8,15	69,190	3,7	133,307	93	85	0.000487153	0.037576	0.096,0.067	0.02,0.02	0.061	http://genome.ucsc.edu/cgi-bin/hgTracks?db=mm10&position=chrX+7867656+7868071
ENSMUSG00000047731	D19Wsu162e	chr19	+	46644352	46644567	46644352	46644455	46652473	46652635	6,27	26,91	17,32	104,347	183	85	0.000531268	0.037576	0.097,0.121	0.071,0.041	0.053	http://genome.ucsc.edu/cgi-bin/hgTracks?db=mm10&position=chr19+46644342+46652635
ENSMUSG00000020183	Cpm	chr10	+	117629499	117629631	117629499	117629527	117629720	117629883	2,2	1,3	1,7	30,49	111	21	0.000541527	0.037576	0.275,0.112	0.006,0.026	0.177	http://genome.ucsc.edu/cgi-bin/hgTracks?db=mm10&position=chr10+117629489+117629883
ENSMUSG00000020790	Ankfy1	chr11	+	72739988	72740106	72739988	72740057	72740401	72740601	3,3	1,8	2,2	16,87	104	62	0.000705031	0.0414289	0.641,0.183	0.069,0.014	0.371	http://genome.ucsc.edu/cgi-bin/hgTracks?db=mm10&position=chr11+72739978+72740601
ENSMUSG00000028677	Rnf220	chr4	-	117285850	117285972	117285928	117285972	117285378	117285511	65,143	8,29	60,127	22,59	108	37	0.000719902	0.0414289	0.736,0.628	0.483,0.424	0.228	http://genome.ucsc.edu/cgi-bin/hgTracks?db=mm10&position=chr4+117285368+117285972
ENSMUSG00000028284	Map3k7	chr4	+	31994873	31995010	31994873	31994954	32002088	32002153	1,5	10,11	1,2	25,91	96	47	0.000729733	0.0414289	0.047,0.182	0.019,0.011	0.099	http://genome.ucsc.edu/cgi-bin/hgTracks?db=mm10&position=chr4+31994863+32002153
ENSMUSG00000027405	Nop56	chr2	+	130277031	130277314	130277031	130277132	130277475	130277624	194,476	285,587	173,249	273,627	253	85	0.000820774	0.0445716	0.186,0.214	0.176,0.118	0.053	http://genome.ucsc.edu/cgi-bin/hgTracks?db=mm10&position=chr2+130277021+130277624
GeneID	geneSymbol	chr	strand	longExonStart_0base	longExonEnd	shortES	shortEE	flankingES	flankingEE	IC_SAMPLE_1	SC_SAMPLE_1	IC_SAMPLE_2	SC_SAMPLE_2	IncFormLen	SkipFormLen	PValue	FDR	PSI_KH	PSI_WT	deltaPSI	UCSC_link
ENSMUSG00000040728	Esrp1	chr4	-	11357459	11357658	11357471	11357658	11353294	11353463	114,164	33,62	219,574	303,964	90	85	0	0	0.765,0.714	0.406,0.36	0.357	http://genome.ucsc.edu/cgi-bin/hgTracks?db=mm10&position=chr4+11353284+11357658
GeneID	geneSymbol	chr	strand	longExonStart_0base	longExonEnd	shortES	shortEE	flankingES	flankingEE	IC_SAMPLE_1	SC_SAMPLE_1	IC_SAMPLE_2	SC_SAMPLE_2	IncFormLen	SkipFormLen	PValue	FDR	PSI_KO	PSI_WT	deltaPSI	UCSC_link
ENSMUSG00000040728	Esrp1	chr4	-	11357459	11357658	11357471	11357658	11353294	11353463	106,40,295	65,15,199	219,574	303,964	90	85	6.7278e-09	9.25073e-06	0.606,0.716,0.583	0.406,0.36	0.252	http://genome.ucsc.edu/cgi-bin/hgTracks?db=mm10&position=chr4+11353284+11357658
ENSMUSG00000031169	Porcn	chrX	-	8198205	8199152	8199066	8199152	8197974	8198085	25,22,152	24,19,69	77,149	16,28	926	79	8.2022e-07	0.000563901	0.082,0.09,0.158	0.291,0.312	-0.192	http://genome.ucsc.edu/cgi-bin/hgTracks?db=mm10&position=chrX+8197964+8199152
ENSMUSG00000040410	Fbxl4	chr4	+	22422716	22423927	22422716	22422788	22427149	22427462	9,7,24	13,10,57	20,40	4,22	1190	65	4.83455e-06	0.00221584	0.036,0.037,0.022	0.215,0.09	-0.121	http://genome.ucsc.edu/cgi-bin/hgTracks?db=mm10&position=chr4+22422706+22427462
ENSMUSG00000061878	Sphk1	chr11	+	116533969	116534318	116533969	116534173	116534848	116535001	10,12,65	79,84,529	59,53	137,274	216	85	4.53963e-05	0.015605	0.047,0.053,0.046	0.145,0.071	-0.059	http://genome.ucsc.edu/cgi-bin/hgTracks?db=mm10&position=chr11+116533959+116535001

## Sheet: A3SS
GeneID	geneSymbol	chr	strand	longExonStart_0base	longExonEnd	shortES	shortEE	flankingES	flankingEE	IC_SAMPLE_1	SC_SAMPLE_1	IC_SAMPLE_2	SC_SAMPLE_2	IncFormLen	SkipFormLen	PValue	FDR	PSI_DKO	PSI_WT	deltaPSI	UCSC_link
ENSMUSG00000004207	Psap	chr10	+	60299091	60299229	60299097	60299229	60295945	60296002	0,2	300,601	35,134	442,814	50	50	0	0	0.0,0.003	0.073,0.141	-0.105	http://genome.ucsc.edu/cgi-bin/hgTracks?db=mm10&position=chr10+60295935+60299229
ENSMUSG00000036686	Cc2d1a	chr8	-	84138717	84138829	84138717	84138826	84139289	84139423	20,59	24,42	41,169	6,4	85	85	6.70575e-14	6.71581e-11	0.455,0.584	0.872,0.977	-0.405	http://genome.ucsc.edu/cgi-bin/hgTracks?db=mm10&position=chr8+84138707+84139423
ENSMUSG00000028064	Sema4a	chr3	-	88451344	88451497	88451344	88451450	88451687	88451786	8,26	40,69	13,14	118,384	125	85	1.6284e-08	1.08723e-05	0.12,0.204	0.07,0.024	0.115	http://genome.ucsc.edu/cgi-bin/hgTracks?db=mm10&position=chr3+88451334+88451786
ENSMUSG00000039382	Wdr45	chrX	+	7725739	7726036	7725930	7726036	7724186	7724291	15,29	37,66	20,18	134,185	262	85	1.75602e-06	0.000879325	0.116,0.125	0.046,0.031	0.082	http://genome.ucsc.edu/cgi-bin/hgTracks?db=mm10&position=chrX+7724176+7726036
ENSMUSG00000009555	Cdk9	chr2	-	32710476	32710791	32710476	32710567	32712030	32712112	84,244	124,206	84,95	152,259	284	74	1.03929e-05	0.00416339	0.15,0.236	0.126,0.087	0.087	http://genome.ucsc.edu/cgi-bin/hgTracks?db=mm10&position=chr2+32710466+32712112
ENSMUSG00000078517	Emc1	chr4	+	139364922	139365394	139365194	139365394	139363656	139363779	4,8	3,13	1,2	15,47	343	85	2.82362e-05	0.00807959	0.248,0.132	0.016,0.01	0.177	http://genome.ucsc.edu/cgi-bin/hgTracks?db=mm10&position=chr4+139363646+139365394
ENSMUSG00000028064	Sema4a	chr3	-	88451344	88451467	88451344	88451450	88451687	88451786	9,16	40,69	13,21	118,384	95	85	7.17846e-05	0.0179731	0.168,0.172	0.09,0.047	0.101	http://genome.ucsc.edu/cgi-bin/hgTracks?db=mm10&position=chr3+88451334+88451786
ENSMUSG00000026171	Rnf25	chr1	-	74598692	74598845	74598692	74598792	74599065	74599140	2,16	49,66	2,3	94,145	114	68	8.5093e-05	0.0189379	0.024,0.126	0.013,0.012	0.063	http://genome.ucsc.edu/cgi-bin/hgTracks?db=mm10&position=chr1+74598682+74599140
ENSMUSG00000028150	Rorc	chr3	+	94390399	94391206	94391073	94391206	94389474	94389596	21,64	14,22	43,130	45,149	745	85	0.000234055	0.0468811	0.146,0.249	0.098,0.091	0.103	http://genome.ucsc.edu/cgi-bin/hgTracks?db=mm10&position=chr3+94389464+94391206
GeneID	geneSymbol	chr	strand	longExonStart_0base	longExonEnd	shortES	shortEE	flankingES	flankingEE	IC_SAMPLE_1	SC_SAMPLE_1	IC_SAMPLE_2	SC_SAMPLE_2	IncFormLen	SkipFormLen	PValue	FDR	PSI_KH	PSI_WT	deltaPSI	UCSC_link
ENSMUSG00000004207	Psap	chr10	+	60299091	60299229	60299097	60299229	60295945	60296002	5,0	832,406	35,134	442,814	50	50	0	0	0.006,0.0	0.073,0.141	-0.104	http://genome.ucsc.edu/cgi-bin/hgTracks?db=mm10&position=chr10+60295935+60299229
ENSMUSG00000036686	Cc2d1a	chr8	-	84138717	84138829	84138717	84138826	84139289	84139423	56,42	14,13	41,169	6,4	85	85	2.7189e-05	0.0183707	0.8,0.764	0.872,0.977	-0.142	http://genome.ucsc.edu/cgi-bin/hgTracks?db=mm10&position=chr8+84138707+84139423
ENSMUSG00000022119	Rbm26	chr14	-	105150252	105150408	105150252	105150393	105150748	105150889	2,0	74,29	6,25	32,91	93	85	4.41494e-05	0.0223727	0.024,0.0	0.146,0.201	-0.161	http://genome.ucsc.edu/cgi-bin/hgTracks?db=mm10&position=chr14+105150242+105150889
ENSMUSG00000028064	Sema4a	chr3	-	88451344	88451497	88451344	88451450	88451687	88451786	15,32	165,111	13,14	118,384	125	85	8.49905e-05	0.0344552	0.058,0.164	0.07,0.024	0.064	http://genome.ucsc.edu/cgi-bin/hgTracks?db=mm10&position=chr3+88451334+88451786
GeneID	geneSymbol	chr	strand	longExonStart_0base	longExonEnd	shortES	shortEE	flankingES	flankingEE	IC_SAMPLE_1	SC_SAMPLE_1	IC_SAMPLE_2	SC_SAMPLE_2	IncFormLen	SkipFormLen	PValue	FDR	PSI_KO	PSI_WT	deltaPSI	UCSC_link
ENSMUSG00000004207	Psap	chr10	+	60299091	60299229	60299097	60299229	60295945	60296002	4,2,42	589,327,2248	35,134	442,814	50	50	0	0	0.007,0.006,0.018	0.073,0.141	-0.097	http://genome.ucsc.edu/cgi-bin/hgTracks?db=mm10&position=chr10+60295935+60299229
ENSMUSG00000036686	Cc2d1a	chr8	-	84138717	84138829	84138717	84138826	84139289	84139423	34,19,264	21,11,98	41,169	6,4	85	85	2.47987e-10	2.72289e-07	0.618,0.633,0.729	0.872,0.977	-0.264	http://genome.ucsc.edu/cgi-bin/hgTracks?db=mm10&position=chr8+84138707+84139423
ENSMUSG00000037266	D4Wsu53e	chr4	+	134926025	134926818	134926734	134926818	134925292	134925432	3871,3216,8946	390,326,1256	5938,7172	302,484	772	77	3.92125e-09	2.87035e-06	0.497,0.496,0.415	0.662,0.596	-0.16	http://genome.ucsc.edu/cgi-bin/hgTracks?db=mm10&position=chr4+134925282+134926818
ENSMUSG00000021936	Mapk8	chr14	-	33387171	33387296	33387171	33387292	33388799	33388982	57,36,238	0,0,0	48,143	6,7	85	85	7.62926e-05	0.0335077	1.0,1.0,1.0	0.889,0.953	0.079	http://genome.ucsc.edu/cgi-bin/hgTracks?db=mm10&position=chr14+33387161+33388982

## Sheet: RI
GeneID	geneSymbol	chr	strand	riExonStart_0base	riExonEnd	upstreamES	upstreamEE	downstreamES	downstreamEE	IC_SAMPLE_1	SC_SAMPLE_1	IC_SAMPLE_2	SC_SAMPLE_2	IncFormLen	SkipFormLen	PValue	FDR	PSI_DKO	PSI_WT	deltaPSI	UCSC_link
ENSMUSG00000054252	Fgfr3	chr5	+	33730143	33732261	33730143	33730334	33732116	33732261	117,542	22,84	389,1028	0,1	1853	85	0	0	0.196,0.228	1.0,0.979	-0.778	http://genome.ucsc.edu/cgi-bin/hgTracks?db=mm10&position=chr5+33730133+33732261
ENSMUSG00000028064	Sema4a	chr3	-	88451344	88451786	88451344	88451450	88451687	88451786	20,66	40,69	37,29	118,384	308	85	1.73972e-13	1.15459e-10	0.121,0.209	0.08,0.02	0.115	http://genome.ucsc.edu/cgi-bin/hgTracks?db=mm10&position=chr3+88451334+88451786
ENSMUSG00000021123	Rdh12	chr12	+	79211387	79212757	79211387	79211543	79212652	79212757	592,1183	244,294	1078,1527	532,1650	1180	85	8.96427e-12	4.46197e-09	0.149,0.225	0.127,0.062	0.092	http://genome.ucsc.edu/cgi-bin/hgTracks?db=mm10&position=chr12+79211377+79212757
ENSMUSG00000004319	Clcn3	chr8	-	60922789	60927418	60922789	60923188	60927231	60927418	121,50	10,50	37,62	61,142	4114	85	7.96719e-10	3.17253e-07	0.2,0.02	0.012,0.009	0.1	http://genome.ucsc.edu/cgi-bin/hgTracks?db=mm10&position=chr8+60922779+60927418
ENSMUSG00000001627	Ifrd1	chr12	-	40217157	40217482	40217157	40217242	40217377	40217482	65,6	121,209	4,2	174,247	199	78	1.0213e-09	3.389e-07	0.174,0.011	0.009,0.003	0.086	http://genome.ucsc.edu/cgi-bin/hgTracks?db=mm10&position=chr12+40217147+40217482
ENSMUSG00000044551	9930012K11Rik	chr14	-	70156160	70156518	70156160	70156276	70156415	70156518	33,35	77,90	22,30	182,299	210	85	5.46792e-09	1.53016e-06	0.148,0.136	0.047,0.039	0.099	http://genome.ucsc.edu/cgi-bin/hgTracks?db=mm10&position=chr14+70156150+70156518
ENSMUSG00000040746	Rnf167	chr11	+	70649674	70650017	70649674	70649765	70649911	70650017	62,126	165,203	88,70	303,527	216	84	6.1483e-09	1.53016e-06	0.127,0.194	0.101,0.049	0.085	http://genome.ucsc.edu/cgi-bin/hgTracks?db=mm10&position=chr11+70649664+70650017
ENSMUSG00000024160	Spsb3	chr17	+	24890832	24891136	24890832	24890935	24891010	24891136	28,66	263,262	33,36	441,810	136	85	8.65498e-09	1.67097e-06	0.062,0.136	0.045,0.027	0.063	http://genome.ucsc.edu/cgi-bin/hgTracks?db=mm10&position=chr17+24890822+24891136
ENSMUSG00000022106	Rcbtb2	chr14	+	73154314	73154894	73154314	73154408	73154830	73154894	10,28	11,18	8,5	33,55	465	57	8.92882e-09	1.67097e-06	0.1,0.16	0.029,0.011	0.11	http://genome.ucsc.edu/cgi-bin/hgTracks?db=mm10&position=chr14+73154304+73154894
ENSMUSG00000020806	Rhbdf2	chr11	-	116605242	116606232	116605242	116605438	116606107	116606232	10,49	8,36	16,23	42,104	740	85	1.50925e-08	2.31147e-06	0.126,0.135	0.042,0.025	0.097	http://genome.ucsc.edu/cgi-bin/hgTracks?db=mm10&position=chr11+116605232+116606232
ENSMUSG00000026754	Golga1	chr2	-	39047022	39047766	39047022	39047134	39047596	39047766	30,96	11,42	68,128	72,204	533	85	1.70099e-08	2.41905e-06	0.303,0.267	0.131,0.091	0.174	http://genome.ucsc.edu/cgi-bin/hgTracks?db=mm10&position=chr2+39047012+39047766
ENSMUSG00000025995	Wdr75	chr1	+	45817262	45818264	45817262	45817443	45818169	45818264	75,182	84,195	51,103	137,286	797	85	2.13871e-08	2.80189e-06	0.087,0.091	0.038,0.037	0.051	http://genome.ucsc.edu/cgi-bin/hgTracks?db=mm10&position=chr1+45817252+45818264
ENSMUSG00000053332	Gas5	chr1	+	161038224	161038539	161038224	161038272	161038456	161038539	336,207	289,377	325,429	228,213	202	32	7.02904e-08	7.7749e-06	0.156,0.08	0.184,0.242	-0.095	http://genome.ucsc.edu/cgi-bin/hgTracks?db=mm10&position=chr1+161038214+161038539
ENSMUSG00000026553	Copa	chr1	+	172091163	172092354	172091163	172091240	172092244	172092354	16,58	9,95	31,55	99,284	1060	70	1.50252e-07	1.53078e-05	0.105,0.039	0.02,0.013	0.055	http://genome.ucsc.edu/cgi-bin/hgTracks?db=mm10&position=chr1+172091153+172092354
ENSMUSG00000004864	Mapk13	chr17	+	28776134	28776416	28776134	28776182	28776301	28776416	588,911	335,414	640,734	492,863	146	41	3.34642e-07	2.89684e-05	0.33,0.382	0.268,0.193	0.125	http://genome.ucsc.edu/cgi-bin/hgTracks?db=mm10&position=chr17+28776124+28776416
ENSMUSG00000026213	Stk11ip	chr1	+	75527057	75527466	75527057	75527184	75527362	75527466	7,22	4,15	4,3	14,39	249	85	3.62525e-07	3.00745e-05	0.374,0.334	0.089,0.026	0.296	http://genome.ucsc.edu/cgi-bin/hgTracks?db=mm10&position=chr1+75527047+75527466
ENSMUSG00000025060	Slk	chr19	+	47622235	47622694	47622235	47622366	47622570	47622694	36,139	52,73	30,35	70,178	275	85	4.37388e-07	3.48336e-05	0.176,0.37	0.117,0.057	0.186	http://genome.ucsc.edu/cgi-bin/hgTracks?db=mm10&position=chr19+47622225+47622694
ENSMUSG00000025736	Jmjd8	chr17	+	25829941	25830206	25829941	25830061	25830138	25830206	7,22	13,31	9,7	47,100	116	61	8.40523e-07	6.43647e-05	0.221,0.272	0.091,0.036	0.183	http://genome.ucsc.edu/cgi-bin/hgTracks?db=mm10&position=chr17+25829931+25830206
ENSMUSG00000010110	Stx5a	chr19	+	8743079	8743423	8743079	8743135	8743352	8743423	30,81	45,83	19,44	66,150	231	28	8.80178e-07	6.4905e-05	0.075,0.106	0.034,0.034	0.056	http://genome.ucsc.edu/cgi-bin/hgTracks?db=mm10&position=chr19+8743069+8743423
ENSMUSG00000020964	Sel1l	chr12	-	91813831	91814693	91813831	91814004	91814618	91814693	6,34	7,39	10,8	27,85	668	68	1.03909e-06	7.13388e-05	0.08,0.082	0.036,0.009	0.059	http://genome.ucsc.edu/cgi-bin/hgTracks?db=mm10&position=chr12+91813821+91814693
ENSMUSG00000028467	Gba2	chr4	-	43570036	43570448	43570036	43570190	43570345	43570448	20,49	35,89	58,59	227,352	226	85	1.31617e-06	8.735e-05	0.177,0.172	0.088,0.059	0.101	http://genome.ucsc.edu/cgi-bin/hgTracks?db=mm10&position=chr4+43570026+43570448
ENSMUSG00000003808	Farsa	chr8	+	84867548	84867918	84867548	84867648	84867749	84867918	49,68	164,311	24,36	203,427	172	85	1.48218e-06	9.51945e-05	0.129,0.098	0.055,0.04	0.066	http://genome.ucsc.edu/cgi-bin/hgTracks?db=mm10&position=chr8+84867538+84867918
ENSMUSG00000029782	Tmem209	chr6	-	30506785	30508512	30506785	30506917	30508453	30508512	6,18	2,14	6,8	22,45	1574	52	3.79297e-06	0.000221152	0.09,0.041	0.009,0.006	0.058	http://genome.ucsc.edu/cgi-bin/hgTracks?db=mm10&position=chr6+30506775+30508512
ENSMUSG00000018800	Abca5	chr11	-	110326559	110327936	110326559	110326721	110327731	110327936	16,5	11,4	3,3	16,30	1081	85	5.33214e-06	0.000278778	0.103,0.089	0.015,0.008	0.085	http://genome.ucsc.edu/cgi-bin/hgTracks?db=mm10&position=chr11+110326549+110327936
ENSMUSG00000007029	Vars	chr17	+	35013121	35013390	35013121	35013192	35013264	35013390	21,69	101,228	6,21	120,192	109	64	5.46074e-06	0.000278778	0.109,0.151	0.029,0.06	0.086	http://genome.ucsc.edu/cgi-bin/hgTracks?db=mm10&position=chr17+35013111+35013390
ENSMUSG00000036622	Atp13a2	chr4	+	140993947	140994391	140993947	140994062	140994311	140994391	7,19	18,38	3,2	17,78	308	73	8.3008e-06	0.000365177	0.084,0.106	0.04,0.006	0.072	http://genome.ucsc.edu/cgi-bin/hgTracks?db=mm10&position=chr4+140993937+140994391
ENSMUSG00000021670	Hmgcr	chr13	-	96664761	96665897	96664761	96664846	96665809	96665897	23,6	7,36	7,10	24,123	1023	74	9.83003e-06	0.000416417	0.192,0.012	0.021,0.006	0.089	http://genome.ucsc.edu/cgi-bin/hgTracks?db=mm10&position=chr13+96664751+96665897
ENSMUSG00000026965	Anapc2	chr2	+	25272914	25273932	25272914	25273537	25273799	25273932	20,123	44,171	46,66	107,301	333	85	1.15795e-05	0.000480307	0.104,0.155	0.099,0.053	0.054	http://genome.ucsc.edu/cgi-bin/hgTracks?db=mm10&position=chr2+25272904+25273932
ENSMUSG00000004317	Clcn5	chrX	-	7161597	7163516	7161597	7161996	7163329	7163516	10,2	2,2	3,2	5,29	1404	85	1.20698e-05	0.000490428	0.232,0.057	0.035,0.004	0.125	http://genome.ucsc.edu/cgi-bin/hgTracks?db=mm10&position=chrX+7161587+7163516
ENSMUSG00000046971	Pla2g4f	chr2	-	120303066	120303390	120303066	120303174	120303252	120303390	132,258	94,168	211,179	243,515	142	85	1.27045e-05	0.000505891	0.457,0.479	0.342,0.172	0.211	http://genome.ucsc.edu/cgi-bin/hgTracks?db=mm10&position=chr2+120303056+120303390
ENSMUSG00000026705	Klhl20	chr1	-	161098262	161099285	161098262	161098396	161099141	161099285	16,21	3,16	8,20	18,72	816	85	1.31747e-05	0.000514332	0.357,0.12	0.044,0.028	0.202	http://genome.ucsc.edu/cgi-bin/hgTracks?db=mm10&position=chr1+161098252+161099285
ENSMUSG00000004677	Myo9b	chr8	+	71348330	71349194	71348330	71348901	71348934	71349194	15,37	0,1	17,25	6,30	52	85	1.79379e-05	0.000637755	1.0,0.984	0.822,0.577	0.292	http://genome.ucsc.edu/cgi-bin/hgTracks?db=mm10&position=chr8+71348320+71349194
ENSMUSG00000017210	Med24	chr11	-	98716413	98718142	98716413	98716525	98717909	98718142	49,286	18,62	109,171	46,119	1455	85	1.9339e-05	0.000675506	0.137,0.212	0.122,0.077	0.075	http://genome.ucsc.edu/cgi-bin/hgTracks?db=mm10&position=chr11+98716403+98718142
ENSMUSG00000024160	Spsb3	chr17	+	24890567	24890935	24890567	24890755	24890832	24890935	39,67	241,283	44,67	413,765	140	85	2.51242e-05	0.000858078	0.089,0.126	0.061,0.05	0.052	http://genome.ucsc.edu/cgi-bin/hgTracks?db=mm10&position=chr17+24890557+24890935
ENSMUSG00000025137	Pcyt2	chr11	-	120612000	120612601	120612000	120612083	120612462	120612601	315,561	81,103	176,231	64,121	441	76	2.74041e-05	0.000888532	0.401,0.484	0.322,0.248	0.157	http://genome.ucsc.edu/cgi-bin/hgTracks?db=mm10&position=chr11+120611990+120612601
ENSMUSG00000024454	Hdac3	chr18	-	37943677	37944209	37943677	37943751	37944128	37944209	61,219	70,135	75,144	127,215	419	56	2.85615e-05	0.000888532	0.104,0.178	0.073,0.082	0.063	http://genome.ucsc.edu/cgi-bin/hgTracks?db=mm10&position=chr18+37943667+37944209
ENSMUSG00000042524	Sun2	chr15	-	79727862	79728581	79727862	79728084	79728415	79728581	12,69	24,91	56,38	121,212	402	85	3.44219e-05	0.00105437	0.096,0.138	0.089,0.037	0.054	http://genome.ucsc.edu/cgi-bin/hgTracks?db=mm10&position=chr15+79727852+79728581
ENSMUSG00000024975	Pdcd4	chr19	+	53929082	53929861	53929082	53929192	53929716	53929861	1751,1299	53,42	3410,4150	58,57	595	85	3.59736e-05	0.00106901	0.825,0.815	0.894,0.912	-0.083	http://genome.ucsc.edu/cgi-bin/hgTracks?db=mm10&position=chr19+53929072+53929861
ENSMUSG00000028809	Srrm1	chr4	-	135344498	135346857	135344498	135344669	135346734	135346857	218,409	10,100	144,348	72,242	2136	85	3.99951e-05	0.00117103	0.465,0.14	0.074,0.054	0.238	http://genome.ucsc.edu/cgi-bin/hgTracks?db=mm10&position=chr4+135344488+135346857
ENSMUSG00000029670	Ing3	chr6	+	21969277	21970107	21969277	21969435	21969913	21970107	11,30	13,40	7,5	20,54	549	85	4.75841e-05	0.00135343	0.116,0.104	0.051,0.014	0.077	http://genome.ucsc.edu/cgi-bin/hgTracks?db=mm10&position=chr6+21969267+21970107
ENSMUSG00000040359	Ufl1	chr4	-	25269027	25270618	25269027	25269174	25270559	25270618	34,61	6,28	23,40	14,58	1423	52	6.05619e-05	0.00165176	0.172,0.074	0.057,0.025	0.082	http://genome.ucsc.edu/cgi-bin/hgTracks?db=mm10&position=chr4+25269017+25270618
ENSMUSG00000020697	Lig3	chr11	+	82795364	82795786	82795364	82795452	82795708	82795786	12,34	23,57	20,35	82,186	309	67	6.62953e-05	0.0017837	0.102,0.115	0.05,0.039	0.064	http://genome.ucsc.edu/cgi-bin/hgTracks?db=mm10&position=chr11+82795354+82795786
ENSMUSG00000024454	Hdac3	chr18	-	37941378	37941766	37941378	37941458	37941707	37941766	60,183	88,136	63,98	115,199	275	40	6.97156e-05	0.00182636	0.09,0.164	0.074,0.067	0.056	http://genome.ucsc.edu/cgi-bin/hgTracks?db=mm10&position=chr18+37941368+37941766
ENSMUSG00000036529	Sbf1	chr15	-	89301842	89302377	89301842	89301970	89302181	89302377	10,59	18,61	24,49	67,160	282	85	8.40407e-05	0.00214519	0.143,0.226	0.097,0.085	0.093	http://genome.ucsc.edu/cgi-bin/hgTracks?db=mm10&position=chr15+89301832+89302377
ENSMUSG00000028582	Cc2d1b	chr4	+	108626300	108626590	108626300	108626376	108626479	108626590	2,12	25,44	1,4	56,133	158	69	9.13571e-05	0.00227365	0.034,0.106	0.008,0.013	0.06	http://genome.ucsc.edu/cgi-bin/hgTracks?db=mm10&position=chr4+108626290+108626590
ENSMUSG00000024319	Vps52	chr17	+	33962066	33962546	33962066	33962185	33962422	33962546	29,101	55,85	48,57	96,208	308	85	9.71491e-05	0.00235883	0.127,0.247	0.121,0.07	0.091	http://genome.ucsc.edu/cgi-bin/hgTracks?db=mm10&position=chr17+33962056+33962546
ENSMUSG00000034006	Pqlc1	chr18	+	80256306	80257118	80256306	80256403	80256781	80257118	19,29	6,13	32,62	48,72	449	85	0.00010869	0.0025459	0.375,0.297	0.112,0.14	0.21	http://genome.ucsc.edu/cgi-bin/hgTracks?db=mm10&position=chr18+80256296+80257118
ENSMUSG00000017760	Ctsa	chr2	+	164834697	164834924	164834697	164834748	164834837	164834924	17,72	80,119	40,66	213,360	118	39	0.000156465	0.00350024	0.066,0.167	0.058,0.057	0.059	http://genome.ucsc.edu/cgi-bin/hgTracks?db=mm10&position=chr2+164834687+164834924
ENSMUSG00000028898	Trnau1ap	chr4	-	132325207	132326045	132325207	132325260	132325945	132326045	66,134	30,59	47,75	42,77	717	46	0.000192212	0.00425216	0.124,0.127	0.067,0.059	0.063	http://genome.ucsc.edu/cgi-bin/hgTracks?db=mm10&position=chr4+132325197+132326045
ENSMUSG00000009640	Dmap1	chr4	-	117675949	117676517	117675949	117676135	117676349	117676517	44,66	59,103	24,27	63,110	285	85	0.000253537	0.00537013	0.182,0.16	0.102,0.068	0.086	http://genome.ucsc.edu/cgi-bin/hgTracks?db=mm10&position=chr4+117675939+117676517
ENSMUSG00000000759	Tubgcp3	chr8	-	12648620	12649822	12648620	12648787	12649689	12649822	14,48	10,57	9,22	31,65	973	85	0.000256805	0.00538209	0.109,0.069	0.025,0.029	0.062	http://genome.ucsc.edu/cgi-bin/hgTracks?db=mm10&position=chr8+12648610+12649822
ENSMUSG00000004815	Dgkq	chr5	-	108649824	108650379	108649824	108649925	108650200	108650379	35,128	13,37	71,128	40,100	346	85	0.000265543	0.00545047	0.398,0.459	0.304,0.239	0.157	http://genome.ucsc.edu/cgi-bin/hgTracks?db=mm10&position=chr5+108649814+108650379
ENSMUSG00000039157	Fam102a	chr2	+	32558317	32560155	32558317	32558347	32560038	32560155	15,74	3,8	38,90	12,41	1700	23	0.000318332	0.00633799	0.063,0.111	0.041,0.029	0.052	http://genome.ucsc.edu/cgi-bin/hgTracks?db=mm10&position=chr2+32558307+32560155
ENSMUSG00000025188	Hps1	chr19	-	42756257	42757906	42756257	42756340	42757792	42757906	17,48	23,16	33,24	32,66	1514	76	0.000382932	0.00733095	0.036,0.131	0.049,0.018	0.05	http://genome.ucsc.edu/cgi-bin/hgTracks?db=mm10&position=chr19+42756247+42757906
ENSMUSG00000066456	Hmgn3	chr9	-	83109947	83111106	83109947	83110429	83111033	83111106	720,1112	238,318	621,880	275,435	656	66	0.000403469	0.00754615	0.233,0.26	0.185,0.169	0.07	http://genome.ucsc.edu/cgi-bin/hgTracks?db=mm10&position=chr9+83109937+83111106
ENSMUSG00000059772	Slx1b	chr7	-	126691927	126692659	126691927	126692055	126692320	126692659	15,10	15,23	5,11	22,75	336	85	0.000413124	0.00754615	0.202,0.099	0.054,0.036	0.106	http://genome.ucsc.edu/cgi-bin/hgTracks?db=mm10&position=chr7+126691917+126692659
ENSMUSG00000036002	B230312A22Rik	chr4	-	43035835	43037206	43035835	43036804	43037062	43037206	13,33	30,56	37,28	86,218	329	85	0.000433266	0.00784211	0.101,0.132	0.1,0.032	0.051	http://genome.ucsc.edu/cgi-bin/hgTracks?db=mm10&position=chr4+43035825+43037206
ENSMUSG00000019302	Atp6v0a1	chr11	+	101027266	101029258	101027266	101027393	101029175	101029258	39,136	21,27	70,149	38,109	1844	76	0.000441257	0.0078455	0.071,0.172	0.071,0.053	0.059	http://genome.ucsc.edu/cgi-bin/hgTracks?db=mm10&position=chr11+101027256+101029258
ENSMUSG00000036281	Snapc4	chr2	-	26373318	26374185	26373318	26373466	26374020	26374185	16,55	5,16	20,42	12,46	625	85	0.000441334	0.0078455	0.303,0.319	0.185,0.11	0.164	http://genome.ucsc.edu/cgi-bin/hgTracks?db=mm10&position=chr2+26373308+26374185
ENSMUSG00000030929	Eri2	chr7	-	119790233	119791228	119790233	119790390	119791100	119791228	2,15	2,13	0,4	15,16	781	85	0.000462605	0.00815086	0.098,0.112	0.0,0.026	0.092	http://genome.ucsc.edu/cgi-bin/hgTracks?db=mm10&position=chr7+119790223+119791228
ENSMUSG00000029385	Ccng2	chr5	+	93270793	93271279	93270793	93271044	93271200	93271279	16,57	20,67	21,26	54,83	214	72	0.000488197	0.00852632	0.212,0.223	0.116,0.095	0.112	http://genome.ucsc.edu/cgi-bin/hgTracks?db=mm10&position=chr5+93270783+93271279
ENSMUSG00000038241	Cep250	chr2	+	155988311	155989620	155988311	155988432	155989498	155989620	10,128	5,26	21,32	19,24	1137	85	0.000565979	0.00971435	0.13,0.269	0.076,0.091	0.116	http://genome.ucsc.edu/cgi-bin/hgTracks?db=mm10&position=chr2+155988301+155989620
ENSMUSG00000025733	Rhot2	chr17	-	25841756	25842091	25841756	25841855	25841989	25842091	12,59	37,114	24,46	111,214	205	85	0.000577902	0.00975088	0.119,0.177	0.082,0.082	0.066	http://genome.ucsc.edu/cgi-bin/hgTracks?db=mm10&position=chr17+25841746+25842091
ENSMUSG00000028999	Rint1	chr5	+	23809783	23810194	23809783	23809894	23809968	23810194	9,14	15,54	15,8	70,175	134	85	0.000625298	0.010439	0.276,0.141	0.12,0.028	0.135	http://genome.ucsc.edu/cgi-bin/hgTracks?db=mm10&position=chr5+23809773+23810194
ENSMUSG00000020329	Polrmt	chr10	-	79737263	79737886	79737263	79737713	79737799	79737886	7,18	39,80	0,5	56,74	153	80	0.000629174	0.010439	0.086,0.105	0.0,0.034	0.079	http://genome.ucsc.edu/cgi-bin/hgTracks?db=mm10&position=chr10+79737253+79737886
ENSMUSG00000003778	Brd8	chr18	-	34608417	34609949	34608417	34608627	34609804	34609949	61,213	11,61	101,155	41,94	1248	85	0.00067006	0.0109352	0.274,0.192	0.144,0.101	0.111	http://genome.ucsc.edu/cgi-bin/hgTracks?db=mm10&position=chr18+34608407+34609949
ENSMUSG00000028737	Aldh4a1	chr4	+	139640612	139642273	139640612	139640686	139642076	139642273	37,131	13,32	62,90	22,71	1443	67	0.00073684	0.0118598	0.117,0.16	0.116,0.056	0.053	http://genome.ucsc.edu/cgi-bin/hgTracks?db=mm10&position=chr4+139640602+139642273
ENSMUSG00000033852	Pla2g4b	chr2	+	120034919	120035324	120034919	120035056	120035195	120035324	1,11	5,38	1,12	44,154	210	85	0.000738629	0.0118598	0.075,0.105	0.009,0.031	0.07	http://genome.ucsc.edu/cgi-bin/hgTracks?db=mm10&position=chr2+120034909+120035324
ENSMUSG00000021203	Otub2	chr12	+	103402816	103403428	103402816	103402901	103403233	103403428	19,50	22,23	39,54	54,117	396	78	0.000903169	0.0140485	0.145,0.3	0.125,0.083	0.118	http://genome.ucsc.edu/cgi-bin/hgTracks?db=mm10&position=chr12+103402806+103403428
ENSMUSG00000024858	Adrbk1	chr19	-	4291238	4291641	4291238	4291330	4291589	4291641	22,63	27,71	36,64	71,167	290	45	0.000943188	0.0144453	0.112,0.121	0.073,0.056	0.052	http://genome.ucsc.edu/cgi-bin/hgTracks?db=mm10&position=chr19+4291228+4291641
ENSMUSG00000042726	Trafd1	chr5	-	121373137	121374067	121373137	121373474	121373946	121374067	111,228	75,126	169,194	129,240	543	85	0.000964045	0.014652	0.188,0.221	0.17,0.112	0.064	http://genome.ucsc.edu/cgi-bin/hgTracks?db=mm10&position=chr5+121373127+121374067
ENSMUSG00000029208	Guf1	chr5	+	69567127	69568497	69567127	69567261	69568395	69568497	262,457	20,36	235,377	32,62	1205	85	0.000989394	0.0149234	0.48,0.472	0.341,0.3	0.155	http://genome.ucsc.edu/cgi-bin/hgTracks?db=mm10&position=chr5+69567117+69568497
ENSMUSG00000049755	Zfp672	chr11	-	58319323	58319954	58319323	58319590	58319866	58319954	142,116	6,12	105,168	18,44	343	81	0.00104445	0.0154746	0.848,0.695	0.579,0.474	0.245	http://genome.ucsc.edu/cgi-bin/hgTracks?db=mm10&position=chr11+58319313+58319954
ENSMUSG00000033819	Ppp1r16a	chr15	+	76692836	76693138	76692836	76692940	76693013	76693138	4,14	35,77	4,1	61,106	132	85	0.00107821	0.0157846	0.069,0.105	0.041,0.006	0.064	http://genome.ucsc.edu/cgi-bin/hgTracks?db=mm10&position=chr15+76692826+76693138
ENSMUSG00000032322	Pstpip1	chr9	+	56123747	56124673	56123747	56123793	56124593	56124673	15,49	4,7	8,12	10,7	813	27	0.00129885	0.0184716	0.111,0.189	0.026,0.054	0.11	http://genome.ucsc.edu/cgi-bin/hgTracks?db=mm10&position=chr9+56123737+56124673
ENSMUSG00000022550	Adck5	chr15	+	76594528	76594752	76594528	76594610	76594673	76594752	22,22	26,37	8,29	46,89	89	62	0.00138948	0.019482	0.371,0.293	0.108,0.185	0.185	http://genome.ucsc.edu/cgi-bin/hgTracks?db=mm10&position=chr15+76594518+76594752
ENSMUSG00000031398	Plxna3	chrX	+	74333745	74334348	74333745	74333846	74334224	74334348	4,46	1,33	6,14	25,30	449	85	0.00141976	0.0196302	0.431,0.209	0.043,0.081	0.258	http://genome.ucsc.edu/cgi-bin/hgTracks?db=mm10&position=chrX+74333735+74334348
ENSMUSG00000027185	Nat10	chr2	-	103734374	103734990	103734374	103734525	103734865	103734990	9,48	21,71	9,30	40,110	411	85	0.00144697	0.0198546	0.081,0.123	0.044,0.053	0.054	http://genome.ucsc.edu/cgi-bin/hgTracks?db=mm10&position=chr2+103734364+103734990
ENSMUSG00000015291	Gdi1	chrX	+	74307671	74308261	74307671	74307870	74308129	74308261	215,729	60,96	241,466	80,285	330	85	0.00145594	0.0198546	0.48,0.662	0.437,0.296	0.204	http://genome.ucsc.edu/cgi-bin/hgTracks?db=mm10&position=chrX+74307661+74308261
ENSMUSG00000060279	Ap2a1	chr7	-	44902748	44903056	44902748	44902838	44902973	44903056	7,12	58,63	0,2	47,67	195	74	0.00152172	0.0205124	0.044,0.067	0.0,0.011	0.05	http://genome.ucsc.edu/cgi-bin/hgTracks?db=mm10&position=chr7+44902738+44903056
ENSMUSG00000004561	Mettl17	chr14	+	51885150	51885522	51885150	51885304	51885387	51885522	13,36	21,37	4,28	42,65	152	85	0.00155065	0.0207204	0.257,0.352	0.051,0.194	0.182	http://genome.ucsc.edu/cgi-bin/hgTracks?db=mm10&position=chr14+51885140+51885522
ENSMUSG00000002871	Tpra1	chr6	+	88910150	88910401	88910150	88910261	88910340	88910401	26,54	34,53	41,37	71,110	113	54	0.00156653	0.0207931	0.268,0.327	0.216,0.138	0.12	http://genome.ucsc.edu/cgi-bin/hgTracks?db=mm10&position=chr6+88910140+88910401
ENSMUSG00000039660	D2Wsu81e	chr2	-	30177322	30177965	30177322	30177482	30177592	30177965	16,13	41,76	8,8	63,128	181	85	0.00189777	0.0237639	0.155,0.074	0.056,0.029	0.072	http://genome.ucsc.edu/cgi-bin/hgTracks?db=mm10&position=chr2+30177312+30177965
ENSMUSG00000033769	Exoc6b	chr6	-	85003047	85003285	85003047	85003093	85003194	85003285	4,0	10,6	0,0	14,48	125	38	0.0019894	0.0246018	0.108,0.0	0.0,0.0	0.054	http://genome.ucsc.edu/cgi-bin/hgTracks?db=mm10&position=chr6+85003037+85003285
ENSMUSG00000035953	Tmem55b	chr14	-	50929005	50929307	50929005	50929058	50929201	50929307	15,49	24,61	22,31	47,109	175	46	0.00207093	0.0252566	0.141,0.174	0.11,0.07	0.067	http://genome.ucsc.edu/cgi-bin/hgTracks?db=mm10&position=chr14+50928995+50929307
ENSMUSG00000021134	Srsf5	chr12	+	80947795	80949168	80947795	80947865	80948128	80949168	171,817	5,36	647,1050	45,91	312	63	0.00215425	0.0259947	0.874,0.821	0.744,0.7	0.125	http://genome.ucsc.edu/cgi-bin/hgTracks?db=mm10&position=chr12+80947785+80949168
ENSMUSG00000038766	Gabpb2	chr3	-	95203730	95204808	95203730	95203925	95204640	95204808	7,16	6,10	6,26	8,62	786	85	0.00256851	0.0292223	0.112,0.148	0.075,0.043	0.071	http://genome.ucsc.edu/cgi-bin/hgTracks?db=mm10&position=chr3+95203720+95204808
ENSMUSG00000017386	Traf4	chr11	-	78161286	78161622	78161286	78161448	78161517	78161622	7,18	16,55	2,4	32,43	124	85	0.00264466	0.0297487	0.231,0.183	0.041,0.06	0.157	http://genome.ucsc.edu/cgi-bin/hgTracks?db=mm10&position=chr11+78161276+78161622
ENSMUSG00000028059	Arhgef2	chr3	+	88632912	88633367	88632912	88633042	88633257	88633367	2,17	4,16	0,6	20,16	286	85	0.00275867	0.0303454	0.129,0.24	0.0,0.1	0.135	http://genome.ucsc.edu/cgi-bin/hgTracks?db=mm10&position=chr3+88632902+88633367
ENSMUSG00000026199	Ankzf1	chr1	+	75195800	75196381	75195800	75195948	75196152	75196381	14,48	40,52	14,30	55,107	275	85	0.00290956	0.0318293	0.098,0.222	0.073,0.08	0.084	http://genome.ucsc.edu/cgi-bin/hgTracks?db=mm10&position=chr1+75195790+75196381
ENSMUSG00000090266	Mettl23	chr11	+	116848900	116849300	116848900	116849138	116849215	116849300	50,89	204,228	46,78	215,441	133	78	0.00293376	0.0319186	0.126,0.186	0.111,0.094	0.053	http://genome.ucsc.edu/cgi-bin/hgTracks?db=mm10&position=chr11+116848890+116849300
ENSMUSG00000022552	Sharpin	chr15	-	76348085	76348435	76348085	76348227	76348300	76348435	13,20	51,110	5,7	56,118	132	85	0.00327832	0.0354736	0.141,0.105	0.054,0.037	0.077	http://genome.ucsc.edu/cgi-bin/hgTracks?db=mm10&position=chr15+76348075+76348435
ENSMUSG00000039450	Dcxr	chr11	-	120726087	120726311	120726087	120726187	120726268	120726311	9,12	23,22	3,4	24,39	99	36	0.00338423	0.0362258	0.125,0.166	0.043,0.036	0.106	http://genome.ucsc.edu/cgi-bin/hgTracks?db=mm10&position=chr11+120726077+120726311
ENSMUSG00000057110	Cep110	chr2	+	35175537	35176322	35175537	35175600	35176127	35176322	57,216	16,30	80,100	27,50	569	56	0.00342554	0.0364719	0.26,0.415	0.226,0.164	0.143	http://genome.ucsc.edu/cgi-bin/hgTracks?db=mm10&position=chr2+35175527+35176322
ENSMUSG00000059183	Mtfmt	chr9	+	65440345	65441688	65440345	65440448	65441612	65441688	92,226	7,21	109,77	17,22	1219	69	0.00347402	0.0367914	0.427,0.379	0.266,0.165	0.188	http://genome.ucsc.edu/cgi-bin/hgTracks?db=mm10&position=chr9+65440335+65441688
ENSMUSG00000023411	Nfatc4	chr14	+	55832222	55833943	55832222	55832804	55833556	55833943	12,32	9,15	15,29	2,4	823	85	0.00366158	0.0385725	0.121,0.181	0.436,0.428	-0.281	http://genome.ucsc.edu/cgi-bin/hgTracks?db=mm10&position=chr14+55832212+55833943
ENSMUSG00000042831	Alkbh6	chr7	+	30312236	30312707	30312236	30312388	30312590	30312707	149,226	117,136	133,210	117,251	273	85	0.00382527	0.0398749	0.284,0.341	0.261,0.207	0.079	http://genome.ucsc.edu/cgi-bin/hgTracks?db=mm10&position=chr7+30312226+30312707
ENSMUSG00000022999	Lmbr1l	chr15	-	98908519	98908759	98908519	98908596	98908675	98908759	5,14	18,27	7,11	47,83	121	62	0.0038491	0.0399143	0.125,0.21	0.071,0.064	0.1	http://genome.ucsc.edu/cgi-bin/hgTracks?db=mm10&position=chr15+98908509+98908759
ENSMUSG00000006005	Tpr	chr1	+	150440066	150440529	150440066	150440198	150440438	150440529	41,64	62,266	48,37	182,260	310	84	0.00386971	0.0399202	0.152,0.061	0.067,0.037	0.054	http://genome.ucsc.edu/cgi-bin/hgTracks?db=mm10&position=chr1+150440056+150440529
ENSMUSG00000071074	Yipf3	chr17	+	46251113	46251487	46251113	46251227	46251363	46251487	43,56	115,156	44,59	187,301	207	85	0.00392562	0.0402881	0.133,0.128	0.088,0.074	0.05	http://genome.ucsc.edu/cgi-bin/hgTracks?db=mm10&position=chr17+46251103+46251487
ENSMUSG00000001909	Trmt1	chr8	+	84690516	84690947	84690516	84690572	84690810	84690947	77,195	18,55	71,134	34,65	273	49	0.0045842	0.0458651	0.434,0.389	0.273,0.27	0.14	http://genome.ucsc.edu/cgi-bin/hgTracks?db=mm10&position=chr8+84690506+84690947
ENSMUSG00000074578	1500012F01Rik	chr2	+	167065158	167065480	167065158	167065217	167065433	167065480	315,641	64,91	240,389	76,86	209	7	0.00471868	0.0469745	0.142,0.191	0.096,0.132	0.052	http://genome.ucsc.edu/cgi-bin/hgTracks?db=mm10&position=chr2+167065148+167065480
ENSMUSG00000025579	Gaa	chr11	+	119273974	119274311	119273974	119274140	119274214	119274311	3,8	9,45	3,0	23,72	134	85	0.00485148	0.0475827	0.175,0.101	0.076,0.0	0.1	http://genome.ucsc.edu/cgi-bin/hgTracks?db=mm10&position=chr11+119273964+119274311
GeneID	geneSymbol	chr	strand	riExonStart_0base	riExonEnd	upstreamES	upstreamEE	downstreamES	downstreamEE	IC_SAMPLE_1	SC_SAMPLE_1	IC_SAMPLE_2	SC_SAMPLE_2	IncFormLen	SkipFormLen	PValue	FDR	PSI_KH	PSI_WT	deltaPSI	UCSC_link
ENSMUSG00000054252	Fgfr3	chr5	+	33730143	33732261	33730143	33730334	33732116	33732261	210,652	38,18	389,1028	0,1	1853	85	1.08219e-07	0.000107732	0.202,0.624	1.0,0.979	-0.577	http://genome.ucsc.edu/cgi-bin/hgTracks?db=mm10&position=chr5+33730133+33732261
ENSMUSG00000044252	Osbpl1a	chr18	-	12755327	12756307	12755327	12756095	12756187	12756307	725,763	35,42	1095,1088	33,7	170	85	1.89912e-06	0.000945286	0.912,0.901	0.943,0.987	-0.058	http://genome.ucsc.edu/cgi-bin/hgTracks?db=mm10&position=chr18+12755317+12756307
ENSMUSG00000004677	Myo9b	chr8	+	71348330	71349194	71348330	71348901	71348934	71349194	36,16	0,0	17,25	6,30	52	85	4.26677e-06	0.00141586	1.0,1.0	0.822,0.577	0.3	http://genome.ucsc.edu/cgi-bin/hgTracks?db=mm10&position=chr8+71348320+71349194
ENSMUSG00000000759	Tubgcp3	chr8	-	12648620	12649822	12648620	12648787	12649689	12649822	29,52	48,17	9,22	31,65	973	85	3.04258e-05	0.00757222	0.05,0.211	0.025,0.029	0.104	http://genome.ucsc.edu/cgi-bin/hgTracks?db=mm10&position=chr8+12648610+12649822
ENSMUSG00000025962	Fastkd2	chr1	+	63735462	63735968	63735462	63735571	63735844	63735968	6,19	66,9	3,3	30,134	344	85	4.6292e-05	0.00921673	0.022,0.343	0.024,0.006	0.168	http://genome.ucsc.edu/cgi-bin/hgTracks?db=mm10&position=chr1+63735452+63735968
ENSMUSG00000024975	Pdcd4	chr19	+	53929082	53929861	53929082	53929192	53929716	53929861	1828,2161	58,61	3410,4150	58,57	595	85	5.26779e-05	0.0095347	0.818,0.835	0.894,0.912	-0.077	http://genome.ucsc.edu/cgi-bin/hgTracks?db=mm10&position=chr19+53929072+53929861
ENSMUSG00000004630	Pcp2	chr8	-	3623376	3624632	3623376	3623558	3624507	3624632	0,3	5,15	14,12	3,7	1020	85	6.79139e-05	0.011268	0.0,0.016	0.28,0.125	-0.195	http://genome.ucsc.edu/cgi-bin/hgTracks?db=mm10&position=chr8+3623366+3624632
ENSMUSG00000028064	Sema4a	chr3	-	88451344	88451786	88451344	88451450	88451687	88451786	21,92	165,111	37,29	118,384	308	85	0.000163435	0.0221103	0.034,0.186	0.08,0.02	0.06	http://genome.ucsc.edu/cgi-bin/hgTracks?db=mm10&position=chr3+88451334+88451786
ENSMUSG00000024013	Fgd2	chr17	+	29364910	29365610	29364910	29364991	29365461	29365610	14,17	0,1	6,4	7,4	530	74	0.000540632	0.0489272	1.0,0.704	0.107,0.123	0.737	http://genome.ucsc.edu/cgi-bin/hgTracks?db=mm10&position=chr17+29364900+29365610
GeneID	geneSymbol	chr	strand	riExonStart_0base	riExonEnd	upstreamES	upstreamEE	downstreamES	downstreamEE	IC_SAMPLE_1	SC_SAMPLE_1	IC_SAMPLE_2	SC_SAMPLE_2	IncFormLen	SkipFormLen	PValue	FDR	PSI_KO	PSI_WT	deltaPSI	UCSC_link
ENSMUSG00000037266	D4Wsu53e	chr4	+	134925292	134926818	134925292	134925432	134926734	134926818	6286,4584,14995	390,326,1256	10813,14028	302,484	1365	77	2.22045e-16	4.55636e-13	0.476,0.442,0.402	0.669,0.62	-0.205	http://genome.ucsc.edu/cgi-bin/hgTracks?db=mm10&position=chr4+134925282+134926818
ENSMUSG00000053332	Gas5	chr1	+	161038224	161038539	161038224	161038272	161038456	161038539	130,330,358	333,354,439	325,429	228,213	202	32	6.27276e-14	6.43585e-11	0.058,0.129,0.114	0.184,0.242	-0.113	http://genome.ucsc.edu/cgi-bin/hgTracks?db=mm10&position=chr1+161038214+161038539
ENSMUSG00000000759	Tubgcp3	chr8	-	12637666	12639715	12637666	12637802	12639525	12639715	118,19,213	66,18,134	131,244	23,53	1794	85	1.99049e-10	1.02112e-07	0.078,0.048,0.07	0.213,0.179	-0.131	http://genome.ucsc.edu/cgi-bin/hgTracks?db=mm10&position=chr8+12637656+12639715
ENSMUSG00000020892	Aloxe3	chr11	+	69130004	69132836	69130004	69130130	69132732	69132836	735,450,2942	114,102,756	2813,3541	160,419	2673	85	3.0144e-07	5.62323e-05	0.17,0.123,0.11	0.359,0.212	-0.151	http://genome.ucsc.edu/cgi-bin/hgTracks?db=mm10&position=chr11+69129994+69132836
ENSMUSG00000058546	Rpl23a	chr11	-	78180934	78181223	78180934	78180997	78181153	78181223	26,45,66	93,137,150	50,46	46,55	176	34	5.52487e-07	8.7208e-05	0.051,0.06,0.078	0.174,0.139	-0.093	http://genome.ucsc.edu/cgi-bin/hgTracks?db=mm10&position=chr11+78180924+78181223
ENSMUSG00000070000	Fcho1	chr8	-	71708925	71709385	71708925	71709090	71709329	71709385	96,100,307	93,160,333	241,264	136,173	274	49	7.73664e-07	0.000105837	0.156,0.101,0.142	0.241,0.214	-0.094	http://genome.ucsc.edu/cgi-bin/hgTracks?db=mm10&position=chr8+71708915+71709385
ENSMUSG00000024190	Dusp1	chr17	-	26506984	26507719	26506984	26507204	26507573	26507719	70,41,494	216,114,754	112,278	149,253	440	85	8.26102e-07	0.000105948	0.059,0.065,0.112	0.127,0.175	-0.072	http://genome.ucsc.edu/cgi-bin/hgTracks?db=mm10&position=chr17+26506974+26507719
ENSMUSG00000029687	Ezh2	chr6	-	47540676	47542406	47540676	47540855	47542365	47542406	157,89,220	29,21,53	145,206	13,12	1530	34	3.17566e-06	0.000287529	0.107,0.086,0.084	0.199,0.276	-0.145	http://genome.ucsc.edu/cgi-bin/hgTracks?db=mm10&position=chr6+47540666+47542406
ENSMUSG00000062647	Rpl7a	chr2	+	26912670	26913057	26912670	26912801	26912987	26913057	102,179,274	156,139,274	190,271	90,161	235	63	6.96357e-06	0.000595386	0.149,0.257,0.211	0.361,0.311	-0.13	http://genome.ucsc.edu/cgi-bin/hgTracks?db=mm10&position=chr2+26912660+26913057
ENSMUSG00000038241	Cep250	chr2	+	155969994	155970895	155969994	155970236	155970712	155970895	0,0,0	13,5,24	7,4	3,6	547	85	7.28817e-06	0.000598213	0.0,0.0,0.0	0.266,0.094	-0.18	http://genome.ucsc.edu/cgi-bin/hgTracks?db=mm10&position=chr2+155969984+155970895
ENSMUSG00000038520	Tbc1d17	chr7	-	44841982	44842300	44841982	44842099	44842202	44842300	6,9,9	100,86,201	8,24	47,84	174	85	9.96104e-06	0.000730002	0.028,0.049,0.021	0.077,0.122	-0.067	http://genome.ucsc.edu/cgi-bin/hgTracks?db=mm10&position=chr7+44841972+44842300
ENSMUSG00000020719	Ddx5	chr11	-	106782468	106784018	106782468	106782693	106783958	106784018	1309,922,3416	672,293,1896	2928,2673	490,1042	1304	53	1.29824e-05	0.000918618	0.073,0.113,0.068	0.195,0.094	-0.06	http://genome.ucsc.edu/cgi-bin/hgTracks?db=mm10&position=chr11+106782458+106784018
ENSMUSG00000021203	Otub2	chr12	+	103402816	103403428	103402816	103402901	103403233	103403428	15,7,43	38,24,246	39,54	54,117	396	78	2.69026e-05	0.00172513	0.072,0.054,0.033	0.125,0.083	-0.051	http://genome.ucsc.edu/cgi-bin/hgTracks?db=mm10&position=chr12+103402806+103403428
ENSMUSG00000020263	Appl2	chr10	-	83610977	83611199	83610977	83611066	83611142	83611199	18,5,23	28,16,164	29,62	45,66	100	47	6.22275e-05	0.00345111	0.232,0.128,0.062	0.232,0.306	-0.128	http://genome.ucsc.edu/cgi-bin/hgTracks?db=mm10&position=chr10+83610967+83611199
ENSMUSG00000054252	Fgfr3	chr5	+	33730143	33732261	33730143	33730334	33732116	33732261	359,57,958	17,0,25	389,1028	0,1	1853	85	6.55619e-05	0.00354034	0.492,1.0,0.637	1.0,0.979	-0.28	http://genome.ucsc.edu/cgi-bin/hgTracks?db=mm10&position=chr5+33730133+33732261
ENSMUSG00000022620	Arsa	chr15	-	89474539	89475005	89474539	89474709	89474786	89475005	4,3,25	37,12,190	16,32	32,86	140	85	7.7983e-05	0.00392226	0.062,0.132,0.074	0.233,0.184	-0.119	http://genome.ucsc.edu/cgi-bin/hgTracks?db=mm10&position=chr15+89474529+89475005
ENSMUSG00000025159	Mms19	chr19	-	41945732	41947103	41945732	41945815	41946916	41947103	168,76,232	87,51,271	218,200	65,124	1163	76	0.000178549	0.00796483	0.112,0.089,0.053	0.18,0.095	-0.053	http://genome.ucsc.edu/cgi-bin/hgTracks?db=mm10&position=chr19+41945722+41947103
ENSMUSG00000022721	Trmt2a	chr16	+	18250819	18251660	18250819	18251001	18251548	18251660	112,62,203	13,5,17	96,129	1,2	618	85	0.00034297	0.0140673	0.542,0.63,0.622	0.93,0.899	-0.317	http://genome.ucsc.edu/cgi-bin/hgTracks?db=mm10&position=chr16+18250809+18251660
ENSMUSG00000007570	Fance	chr17	+	28318061	28318407	28318061	28318156	28318328	28318407	17,4,19	69,56,186	15,20	40,60	230	72	0.000353346	0.0140673	0.072,0.022,0.031	0.105,0.094	-0.058	http://genome.ucsc.edu/cgi-bin/hgTracks?db=mm10&position=chr17+28318051+28318407
ENSMUSG00000066456	Hmgn3	chr9	-	83109947	83111106	83109947	83110429	83110992	83111106	562,435,1363	201,178,567	601,843	138,245	634	85	0.000375475	0.0145372	0.273,0.247,0.244	0.369,0.316	-0.088	http://genome.ucsc.edu/cgi-bin/hgTracks?db=mm10&position=chr9+83109937+83111106
ENSMUSG00000019850	Tnfaip3	chr10	-	19003575	19005331	19003575	19003757	19004456	19005331	16,0,12	11,6,36	9,25	3,12	770	85	0.000403069	0.0146743	0.138,0.0,0.035	0.249,0.187	-0.16	http://genome.ucsc.edu/cgi-bin/hgTracks?db=mm10&position=chr10+19003565+19005331
ENSMUSG00000048865	Arhgap30	chr1	+	171403212	171403955	171403212	171403340	171403780	171403955	0,0,3	7,3,14	5,10	2,6	511	85	0.000433434	0.0153346	0.0,0.0,0.034	0.294,0.217	-0.244	http://genome.ucsc.edu/cgi-bin/hgTracks?db=mm10&position=chr1+171403202+171403955
ENSMUSG00000027829	Ccnl1	chr3	-	65948690	65950544	65948690	65948790	65950479	65950544	885,383,1145	126,53,282	1180,1120	103,153	1733	58	0.000530628	0.01785	0.19,0.195,0.12	0.277,0.197	-0.069	http://genome.ucsc.edu/cgi-bin/hgTracks?db=mm10&position=chr3+65948680+65950544
ENSMUSG00000020359	Agxt2l2	chr11	+	51593603	51594141	51593603	51593686	51593915	51594141	6,1,4	11,7,37	8,19	12,9	291	76	0.000607423	0.0197846	0.125,0.036,0.027	0.148,0.355	-0.189	http://genome.ucsc.edu/cgi-bin/hgTracks?db=mm10&position=chr11+51593593+51594141
ENSMUSG00000036606	Plxnb2	chr15	-	89155548	89156385	89155548	89156177	89156255	89156385	587,584,1580	70,69,175	582,767	45,47	142	85	0.000804911	0.0250254	0.834,0.835,0.844	0.886,0.907	-0.059	http://genome.ucsc.edu/cgi-bin/hgTracks?db=mm10&position=chr15+89155538+89156385
ENSMUSG00000034211	Mrps17	chr5	+	129715683	129716866	129715683	129715763	129716726	129716866	718,415,1744	148,98,380	606,1166	93,162	1022	73	0.000948174	0.0281979	0.257,0.232,0.247	0.318,0.34	-0.084	http://genome.ucsc.edu/cgi-bin/hgTracks?db=mm10&position=chr5+129715673+129716866
ENSMUSG00000028456	Unc13b	chr4	+	43257846	43258302	43257846	43257935	43258149	43258302	7,1,2	17,16,124	14,11	24,65	282	82	0.00102766	0.0292882	0.107,0.018,0.005	0.145,0.047	-0.053	http://genome.ucsc.edu/cgi-bin/hgTracks?db=mm10&position=chr4+43257836+43258302
ENSMUSG00000030805	Stx4a	chr7	+	127848568	127849019	127848568	127848667	127848750	127849019	147,96,196	406,467,868	117,137	263,393	152	85	0.00113746	0.0307934	0.168,0.103,0.112	0.199,0.163	-0.053	http://genome.ucsc.edu/cgi-bin/hgTracks?db=mm10&position=chr7+127848558+127849019
ENSMUSG00000003031	Cdkn1b	chr6	+	134921955	134925513	134921955	134922083	134924242	134925513	671,164,1664	93,28,249	561,1289	62,111	2230	85	0.00139633	0.0352348	0.216,0.183,0.203	0.256,0.307	-0.081	http://genome.ucsc.edu/cgi-bin/hgTracks?db=mm10&position=chr6+134921945+134925513
ENSMUSG00000039233	Tbce	chr13	-	14005787	14006007	14005787	14005852	14005942	14006007	8,0,8	36,19,88	13,13	22,49	112	31	0.00151335	0.036534	0.058,0.0,0.025	0.141,0.068	-0.077	http://genome.ucsc.edu/cgi-bin/hgTracks?db=mm10&position=chr13+14005777+14006007
ENSMUSG00000031065	Cdk16	chrX	+	20696730	20696964	20696730	20696836	20696921	20696964	27,5,24	76,55,227	24,33	50,120	107	36	0.00159232	0.0379936	0.107,0.03,0.034	0.139,0.085	-0.055	http://genome.ucsc.edu/cgi-bin/hgTracks?db=mm10&position=chrX+20696720+20696964
ENSMUSG00000035228	Ccdc106	chr7	+	5059495	5060785	5059495	5059705	5060206	5060785	11,6,5	52,26,33	10,8	12,15	572	85	0.00163995	0.0382406	0.03,0.033,0.022	0.11,0.073	-0.063	http://genome.ucsc.edu/cgi-bin/hgTracks?db=mm10&position=chr7+5059485+5060785
ENSMUSG00000004630	Pcp2	chr8	-	3623376	3624632	3623376	3623558	3624507	3624632	2,6,8	5,9,17	14,12	3,7	1020	85	0.00180174	0.0410797	0.032,0.053,0.038	0.28,0.125	-0.162	http://genome.ucsc.edu/cgi-bin/hgTracks?db=mm10&position=chr8+3623366+3624632
ENSMUSG00000021134	Srsf5	chr12	+	80947795	80949168	80947795	80947865	80948128	80949168	368,240,1040	48,28,132	647,1050	45,91	312	63	0.00223526	0.0477787	0.608,0.634,0.614	0.744,0.7	-0.103	http://genome.ucsc.edu/cgi-bin/hgTracks?db=mm10&position=chr12+80947785+80949168
ENSMUSG00000038346	Zfp384	chr6	+	125024032	125025082	125024032	125024552	125024745	125025082	9,4,23	65,8,108	27,23	33,69	264	85	0.00238118	0.0499478	0.043,0.139,0.064	0.209,0.097	-0.071	http://genome.ucsc.edu/cgi-bin/hgTracks?db=mm10&position=chr6+125024022+125025082
