# Supplementary material for: The splicing regulators Esrp1 and Esrp2 direct an epithelial splicing program essential for mammalian development
Source: eLife. 2015 Sep 15;4:e08954. doi: 10.7554/eLife.08954 (PMC4566030; doi:10.7554/eLife.08954)
Supplement: Figure 5—source data 1. — DOI: http://dx.doi.org/10.7554/eLife.08954.017 [file elife08954s003.xlsx]

## Sheet: SFs
geneID	geneSymbol	Locus	FPKM_DKO-2	FPKM_DKO-3	FPKM_KH-1	FPKM_KH-2	FPKM_KO-1	FPKM_KO-2	FPKM_KO-4	FPKM_WT-1	FPKM_WT-5	avgFPKM_DKO	avgFPKM_KH	avgFPKM_KO	avgFPKM_WT	log2FoldChange	DEG.STAT	DKO.KH.pValue	FDR	log2FoldChange	DEG.STAT	DKO.KO.pValue	FDR	log2FoldChange	DEG.STAT	DKO.WT.pValue	FDR	log2FoldChange	DEG.STAT	KH.KO.pValue	FDR	log2FoldChange	DEG.STAT	KH.WT.pValue	FDR	log2FoldChange	DEG.STAT	KO.WT.pValue	FDR
ENSMUSG00000040728	Esrp1	chr4:11261314-11386783	42.1942	38.6535	18.1535	55.1158	29.7547	28.6535	27.1473	119.047	141.941	40.4239	36.6347	28.5185	130.494	-0.141998	OK	0.7128	0.999786	-0.503309	OK	0.10875	0.940041	1.6907	OK	5e-05	0.0061404	-0.361311	OK	0.3088	0.999786	1.8327	OK	0.00015	0.0152065	2.19401	OK	5e-05	0.0061404
ENSMUSG00000084128	Esrp2	chr8:106059602-106138525	0.084314	0.0463355	38.5759	89.4972	88.0646	88.406	131.059	118.115	135.813	0.0653248	64.0365	102.51	126.964	9.93705	OK	0.00065	0.0474333	10.6158	OK	0.00025	0.0226408	10.9245	OK	0.00065	0.0474333	0.678798	OK	0.08225	0.85072	0.987453	OK	0.0207	0.447439	0.308655	OK	0.3752	0.999786
ENSMUSG00000043639	Rbm20	chr19:53677305-53867080	0.619235	0.748488	1.29138	2.49657	1.19107	1.19438	2.02695	2.2808	2.43843	0.683861	1.89397	1.4708	2.35962	1.46964	OK	0.0021	0.109656	1.10483	OK	0.00925	0.28861	1.78678	OK	0.0003	0.0262795	-0.364813	OK	0.3258	0.999786	0.317137	OK	0.40745	0.999786	0.68195	OK	0.0604	0.751679
ENSMUSG00000034192	Lsm3	chr6:91515927-91522625	71.2383	62.0779	69.5839	42.5626	82.8997	104.374	52.8633	46.6689	43.6453	66.6581	56.0733	80.0456	45.1571	-0.249467	OK	0.4427	0.999786	0.264043	OK	0.36355	0.999786	-0.561827	OK	0.08655	0.864707	0.51351	OK	0.0852	0.859977	-0.31236	OK	0.34865	0.999786	-0.825869	OK	0.00575	0.216419
ENSMUSG00000057278	Snrpg	chr6:86371582-86378902	250.546	200.263	177.542	140.159	241.585	290.771	131.454	140.066	106.995	225.404	158.85	221.27	123.53	-0.504848	OK	0.11765	0.964029	-0.0267058	OK	0.92665	0.999786	-0.867652	OK	0.00715	0.247293	0.478142	OK	0.11865	0.966483	-0.362804	OK	0.27255	0.999786	-0.840946	OK	0.0061	0.224427
ENSMUSG00000001120	Pcbp3	chr10:76761856-76961887	2.12341	3.06714	3.29909	2.08444	2.77645	2.0927	2.02981	1.24408	0.946396	2.59527	2.69176	2.29965	1.09524	0.0526649	OK	0.90795	0.999786	-0.174473	OK	0.6756	0.999786	-1.24465	OK	0.01245	0.342468	-0.227138	OK	0.57695	0.999786	-1.29731	OK	0.00915	0.286807	-1.07017	OK	0.0166	0.398197
ENSMUSG00000023495	Pcbp4	chr9:106453837-106465940	7.09871	8.31892	11.0268	8.23862	11.8436	9.73452	6.16223	5.77122	4.89616	7.70881	9.63272	9.24679	5.33369	0.321434	OK	0.3456	0.999786	0.262443	OK	0.40695	0.999786	-0.531376	OK	0.1421	0.999786	-0.0589906	OK	0.8493	0.999786	-0.85281	OK	0.0162	0.392763	-0.79382	OK	0.0167	0.39897
ENSMUSG00000022332	Khdrbs3	chr15:68928419-69093512	3.30556	3.56142	4.74409	1.49071	3.88391	2.58157	1.84789	1.64572	1.15214	3.43349	3.1174	2.77112	1.39893	-0.139331	OK	0.74865	0.999786	-0.309204	OK	0.41465	0.999786	-1.29535	OK	0.00435	0.180583	-0.169873	OK	0.66835	0.999786	-1.15602	OK	0.01435	0.369091	-0.986145	OK	0.0196	0.435058
ENSMUSG00000091625	Lsm5	chr6:56701062-56704692	38.4453	36.7404	49.2626	25.6589	55.2582	64.0793	31.9708	31.4926	28.2095	37.5929	37.4607	50.4361	29.851	-0.0050797	OK	0.98935	0.999786	0.423998	OK	0.20095	0.999786	-0.332678	OK	0.38005	0.999786	0.429078	OK	0.189	0.999786	-0.327598	OK	0.38035	0.999786	-0.756676	OK	0.0239	0.484358
ENSMUSG00000007050	Lsm2	chr17:34981861-34985891	44.9071	38.184	30.1103	23.8432	40.1733	50.9691	24.007	24.377	21.9837	41.5456	26.9767	38.3831	23.1803	-0.622978	OK	0.07785	0.830905	-0.114222	OK	0.7235	0.999786	-0.841793	OK	0.0205	0.445296	0.508755	OK	0.12115	0.971522	-0.218815	OK	0.5426	0.999786	-0.72757	OK	0.02805	0.528212
ENSMUSG00000090553	Snrpe	chr1:133603870-133610291	317.365	247.509	250.602	198.332	279.824	377.201	196.894	187.567	175.54	282.437	224.467	284.64	181.553	-0.331428	OK	0.29545	0.999786	0.0112072	OK	0.9697	0.999786	-0.637538	OK	0.0459	0.669462	0.342635	OK	0.24365	0.999786	-0.30611	OK	0.3324	0.999786	-0.648745	OK	0.02875	0.535343
ENSMUSG00000031586	Rbpms	chr8:33782643-33929841	0.697658	1.1786	0.95801	0.381767	1.01168	0.775062	0.434173	0.354496	0.305962	0.938131	0.669888	0.740304	0.330229	-0.485868	OK	0.4156	0.999786	-0.34167	OK	0.51815	0.999786	-1.50632	OK	0.0291	0.539132	0.144198	OK	0.7943	0.999786	-1.02045	OK	0.14065	0.999786	-1.16465	OK	0.06735	0.785178
ENSMUSG00000040824	Snrpd2	chr7:19149721-19152735	358.892	269.397	205.878	180.433	250.303	345.591	180.364	199.351	159.043	314.144	193.156	258.753	179.197	-0.701663	OK	0.0281	0.528365	-0.279854	OK	0.3451	0.999786	-0.809877	OK	0.01215	0.338861	0.42181	OK	0.1553	0.999786	-0.108214	OK	0.733	0.999786	-0.530024	OK	0.07245	0.81019
ENSMUSG00000031848	Lsm4	chr8:70673247-70678752	123.03	95.8067	77.5666	63.6741	87.3516	125.774	72.718	69.5176	63.1449	109.419	70.6203	95.2813	66.3313	-0.631702	OK	0.04865	0.684799	-0.199592	OK	0.501	0.999786	-0.722096	OK	0.0244	0.490215	0.43211	OK	0.13995	0.999786	-0.0903946	OK	0.77515	0.999786	-0.522504	OK	0.0736	0.814489
ENSMUSG00000046434	Hnrnpa1	chr15:103240431-103244955	156.489	154.531	163.716	97.246	169.763	187.499	106.009	112.959	103.214	155.51	130.481	154.424	108.086	-0.253168	OK	0.4652	0.999786	-0.0101131	OK	0.97455	0.999786	-0.52482	OK	0.1159	0.959808	0.243055	OK	0.4555	0.999786	-0.271652	OK	0.4232	0.999786	-0.514707	OK	0.10005	0.912353
ENSMUSG00000028609	Magoh	chr4:107879754-107887424	189.003	153.034	153.544	131.171	162.394	187.607	107.019	121.167	99.4809	171.019	142.357	152.34	110.324	-0.264639	OK	0.4047	0.999786	-0.16686	OK	0.5673	0.999786	-0.63241	OK	0.04445	0.660534	0.0977789	OK	0.73545	0.999786	-0.367771	OK	0.2331	0.999786	-0.46555	OK	0.1053	0.930626
ENSMUSG00000002477	Snrpd1	chr18:10617795-10628230	113.055	108.176	120.488	80.6905	125.494	134.634	79.9492	88.9604	74.7414	110.615	100.589	113.359	81.8509	-0.137073	OK	0.6641	0.999786	0.0353481	OK	0.9038	0.999786	-0.434481	OK	0.1748	0.999786	0.172421	OK	0.5547	0.999786	-0.297408	OK	0.34795	0.999786	-0.46983	OK	0.11185	0.950919
ENSMUSG00000039607	Rbms3	chr9:116572745-117629913	0.861153	1.689	1.66888	0.83347	1.79766	1.3138	0.982898	0.84782	1.04554	1.27507	1.25118	1.36479	0.946678	-0.0272957	OK	0.94125	0.999786	0.0980931	OK	0.77135	0.999786	-0.429635	OK	0.2548	0.999786	0.125389	OK	0.71965	0.999786	-0.402339	OK	0.2877	0.999786	-0.527728	OK	0.12555	0.979281
ENSMUSG00000028484	Psip1	chr4:83417723-83486459	12.8757	23.6307	22.2939	11.8811	24.8462	19.2215	12.5038	14.0978	11.3776	18.2532	17.0875	18.8572	12.7377	-0.0952056	OK	0.8316	0.999786	0.0469643	OK	0.89955	0.999786	-0.519041	OK	0.20185	0.999786	0.14217	OK	0.71925	0.999786	-0.423836	OK	0.3396	0.999786	-0.566005	OK	0.1303	0.988682
ENSMUSG00000054256	Msi1	chr5:115429598-115455698	1.20306	2.04616	2.64509	0.995332	2.64416	1.36576	1.41947	1.15828	1.14505	1.62461	1.82021	1.8098	1.15167	0.164014	OK	0.7034	0.999786	0.155735	OK	0.6889	0.999786	-0.496371	OK	0.2782	0.999786	-0.00827908	OK	0.9833	0.999786	-0.660385	OK	0.17345	0.999786	-0.652106	OK	0.1359	0.999786
ENSMUSG00000007836	Hnrnpa0	chr13:58125878-58128556	66.4458	69.2636	84.7131	43.0394	82.1284	73.0658	54.676	56.1417	46.8201	67.8547	63.8762	69.9567	51.4809	-0.0871697	OK	0.79425	0.999786	0.0440143	OK	0.88115	0.999786	-0.398411	OK	0.2173	0.999786	0.131184	OK	0.67665	0.999786	-0.311241	OK	0.3564	0.999786	-0.442425	OK	0.1386	0.999786
ENSMUSG00000027510	Rbm38	chr2:173020497-173034734	4.00497	5.66838	5.10295	3.2352	5.36452	3.35537	2.54905	2.63159	2.29833	4.83668	4.16908	3.75631	2.46496	-0.214289	OK	0.59355	0.999786	-0.364699	OK	0.32875	0.999786	-0.972453	OK	0.02945	0.541864	-0.15041	OK	0.68975	0.999786	-0.758164	OK	0.0844	0.858378	-0.607754	OK	0.13975	0.999786
ENSMUSG00000029538	Srsf9	chr5:115327176-115333080	52.2697	61.5685	65.8866	46.8054	65.7831	61.4298	47.0328	44.6024	36.6042	56.9191	56.346	58.0819	40.6033	-0.0145996	OK	0.96895	0.999786	0.0291766	OK	0.9348	0.999786	-0.487316	OK	0.19215	0.999786	0.0437762	OK	0.9048	0.999786	-0.472716	OK	0.21455	0.999786	-0.516493	OK	0.14355	0.999786
ENSMUSG00000034818	Celf5	chr10:81459226-81482709	0.276917	0.169313	0.255929	1.43125	0.477472	0.655554	0.665187	1.20014	0.65571	0.223115	0.843588	0.599404	0.927926	1.91875	OK	0.00265	0.129779	1.42574	OK	0.01065	0.314195	2.05622	OK	0.00145	0.0849029	-0.49301	OK	0.28395	0.999786	0.137471	OK	0.77385	0.999786	0.630481	OK	0.14485	0.999786
ENSMUSG00000037296	Lsm1	chr8:25785590-25803975	6.57992	6.15065	6.30717	4.7546	6.31236	8.72702	5.18429	5.68983	4.04407	6.36529	5.53089	6.74122	4.86695	-0.202714	OK	0.58815	0.999786	0.0827853	OK	0.8026	0.999786	-0.387208	OK	0.29	0.999786	0.2855	OK	0.39905	0.999786	-0.184494	OK	0.61895	0.999786	-0.469994	OK	0.15635	0.999786
ENSMUSG00000038374	Rbm8a	chr3:96629927-96633779	33.1456	26.0784	24.5319	22.0085	26.699	38.5179	21.6105	23.527	19.839	29.612	23.2702	28.9425	21.683	-0.347698	OK	0.27975	0.999786	-0.0329934	OK	0.9085	0.999786	-0.449617	OK	0.16205	0.999786	0.314705	OK	0.2835	0.999786	-0.101919	OK	0.7471	0.999786	-0.416623	OK	0.158	0.999786
ENSMUSG00000020018	Snrpf	chr10:93540631-93605245	87.6784	67.157	57.7474	63.0087	82.2934	101.514	54.3468	66.4264	52.5241	77.4177	60.378	79.3847	59.4752	-0.358639	OK	0.2552	0.999786	0.0361986	OK	0.9054	0.999786	-0.380374	OK	0.23775	0.999786	0.394838	OK	0.1775	0.999786	-0.0217347	OK	0.9467	0.999786	-0.416573	OK	0.16155	0.999786
ENSMUSG00000070780	Rbm47	chr5:66016548-66174944	1.75094	1.51291	1.28333	2.19767	1.19187	2.15604	2.2474	2.82667	2.46434	1.63193	1.7405	1.8651	2.6455	0.0929219	OK	0.80215	0.999786	0.192676	OK	0.5745	0.999786	0.696965	OK	0.07525	0.820917	0.0997537	OK	0.77805	0.999786	0.604043	OK	0.13175	0.991426	0.504289	OK	0.1651	0.999786
ENSMUSG00000020180	Snrpd3	chr10:75518041-75535440	205.792	165.731	172.967	147.053	192.89	238.13	138.421	158.807	128.168	185.761	160.01	189.814	143.488	-0.215286	OK	0.5003	0.999786	0.0311345	OK	0.91415	0.999786	-0.372525	OK	0.24085	0.999786	0.246421	OK	0.39915	0.999786	-0.157238	OK	0.61735	0.999786	-0.403659	OK	0.16805	0.999786
ENSMUSG00000030512	Snrpa1	chr7:66060298-66074582	46.6592	47.3812	39.5419	31.1322	42.8125	45.5106	25.5787	32.4256	25.513	47.0202	35.337	37.9672	28.9693	-0.4121	OK	0.2139	0.999786	-0.308525	OK	0.30025	0.999786	-0.698755	OK	0.03465	0.585338	0.103575	OK	0.7331	0.999786	-0.286655	OK	0.38955	0.999786	-0.39023	OK	0.1944	0.999786
ENSMUSG00000031107	Rbmx2	chrX:48695003-48710723	4.06995	5.13489	5.29558	3.77227	5.6865	5.70772	3.45621	3.70558	3.36745	4.60242	4.53392	4.95014	3.53651	-0.0216323	OK	0.95635	0.999786	0.105078	OK	0.77135	0.999786	-0.380065	OK	0.34725	0.999786	0.12671	OK	0.72875	0.999786	-0.358433	OK	0.3774	0.999786	-0.485143	OK	0.19495	0.999786
ENSMUSG00000028382	Rod1	chr4:59471867-59549625	26.8657	25.1444	40.7124	28.2856	30.5457	36.4864	43.4397	42.1239	54.6416	26.005	34.499	36.8239	48.3827	0.407764	OK	0.2225	0.999786	0.501853	OK	0.09735	0.902079	0.895702	OK	0.0087	0.278435	0.094089	OK	0.76325	0.999786	0.487938	OK	0.1569	0.999786	0.393849	OK	0.21025	0.999786
ENSMUSG00000004865	Srpk1	chr17:28587647-28622521	210.05	142.539	104.015	260.891	106.438	156.47	188.28	210.297	204.088	176.294	182.453	150.396	207.193	0.0495409	OK	0.90425	0.999786	-0.229221	OK	0.53755	0.999786	0.232988	OK	0.5611	0.999786	-0.278762	OK	0.47635	0.999786	0.183448	OK	0.6676	0.999786	0.462209	OK	0.22495	0.999786
ENSMUSG00000023007	Prpf40b	chr15:99295086-99317018	20.0524	19.079	13.446	23.2837	19.0756	18.9922	10.0024	12.9617	9.43818	19.5657	18.3648	16.0234	11.2	-0.0913789	OK	0.8369	0.999786	-0.288147	OK	0.5017	0.999786	-0.804831	OK	0.0767	0.827129	-0.196768	OK	0.65225	0.999786	-0.713452	OK	0.1141	0.954697	-0.516683	OK	0.236	0.999786
ENSMUSG00000039218	Srrm2	chr17:23803186-23824739	18.0736	40.3079	28.8503	40.8621	32.3511	13.9833	34.1915	27.5187	42.753	29.1907	34.8562	26.842	35.1358	0.255905	OK	0.4858	0.999786	-0.121019	OK	0.72165	0.999786	0.267433	OK	0.46545	0.999786	-0.376923	OK	0.2567	0.999786	0.0115288	OK	0.97445	0.999786	0.388452	OK	0.2364	0.999786
ENSMUSG00000040383	Aqr	chr2:114101169-114187024	7.8598	12.7497	13.934	9.32436	11.729	5.75806	12.2205	10.5484	14.3008	10.3048	11.6292	9.90255	12.4246	0.174434	OK	0.58155	0.999786	-0.0574401	OK	0.84245	0.999786	0.26989	OK	0.3872	0.999786	-0.231874	OK	0.42665	0.999786	0.0954553	OK	0.75855	0.999786	0.32733	OK	0.2578	0.999786
ENSMUSG00000027404	Snrpb	chr2:130171413-130179403	134.266	147.755	144.446	86.6986	150.003	150.755	121.729	112.905	112.284	141.011	115.572	140.829	112.594	-0.287012	OK	0.38305	0.999786	-0.00185896	OK	0.9947	0.999786	-0.324669	OK	0.30685	0.999786	0.285153	OK	0.33645	0.999786	-0.0376576	OK	0.9095	0.999786	-0.32281	OK	0.2624	0.999786
ENSMUSG00000039449	Prpf18	chr2:4622057-4652113	7.43573	9.03068	10.0092	8.58657	8.2272	7.92961	10.0605	9.9156	12.1657	8.23321	9.29788	8.73912	11.0406	0.175447	OK	0.6029	0.999786	0.0860331	OK	0.77725	0.999786	0.423296	OK	0.21405	0.999786	-0.0894141	OK	0.775	0.999786	0.247849	OK	0.4763	0.999786	0.337263	OK	0.2691	0.999786
ENSMUSG00000031683	Lsm6	chr8:78804864-78821140	50.5753	46.6653	33.3551	29.3458	40.5844	56.6932	29.6058	35.1737	24.9989	48.6203	31.3504	42.2945	30.0863	-0.633074	OK	0.16355	0.999786	-0.20109	OK	0.6354	0.999786	-0.692452	OK	0.1461	0.999786	0.431983	OK	0.31265	0.999786	-0.0593783	OK	0.90665	0.999786	-0.491362	OK	0.26925	0.999786
ENSMUSG00000036249	Rbm43	chr2:51924447-51935163	3.10124	4.09161	4.53391	2.46875	4.35251	3.21725	3.21064	2.75751	2.64217	3.59643	3.50133	3.59347	2.69984	-0.0386618	OK	0.9239	0.999786	-0.00118847	OK	0.9972	0.999786	-0.413692	OK	0.3171	0.999786	0.0374733	OK	0.9208	0.999786	-0.375031	OK	0.3594	0.999786	-0.412504	OK	0.27125	0.999786
ENSMUSG00000024217	Snrpc	chr17:27839973-27851968	67.7519	57.4826	50.0654	47.7782	63.2733	66.4998	50.714	49.096	47.0265	62.6172	48.9218	60.1623	48.0613	-0.356082	OK	0.27275	0.999786	-0.0576993	OK	0.84295	0.999786	-0.381686	OK	0.2424	0.999786	0.298383	OK	0.30975	0.999786	-0.0256037	OK	0.9365	0.999786	-0.323986	OK	0.27445	0.999786
ENSMUSG00000020409	Slu7	chr11:43433743-43447981	13.3496	13.3852	15.3028	15.02	12.6596	13.7258	18.4806	18.4291	19.574	13.3674	15.1614	14.9553	19.0016	0.18168	OK	0.5891	0.999786	0.16194	OK	0.5871	0.999786	0.507398	OK	0.13525	0.999653	-0.0197404	OK	0.95075	0.999786	0.325718	OK	0.367	0.999786	0.345459	OK	0.27475	0.999786
ENSMUSG00000001158	Snrnp27	chr6:86675220-86684522	54.227	37.453	48.6387	33.5504	44.4174	59.0111	41.0469	39.3157	37.6547	45.84	41.0946	48.1585	38.4852	-0.15766	OK	0.62995	0.999786	0.0711822	OK	0.81245	0.999786	-0.252304	OK	0.4415	0.999786	0.228843	OK	0.4432	0.999786	-0.0946439	OK	0.77105	0.999786	-0.323486	OK	0.2753	0.999786
ENSMUSG00000005687	Bcas2	chr3:103171654-103179166	60.3374	56.5706	52.5955	47.1529	49.285	63.2995	45.1012	43.2005	39.7878	58.454	49.8742	52.5619	41.4942	-0.229008	OK	0.51055	0.999786	-0.153284	OK	0.6257	0.999786	-0.494393	OK	0.16095	0.999786	0.0757236	OK	0.81615	0.999786	-0.265385	OK	0.45715	0.999786	-0.341109	OK	0.2906	0.999786
ENSMUSG00000048109	Rbm15	chr3:107326109-107333289	2.00925	2.02713	1.96	1.70756	2.08518	2.31848	1.76805	1.32627	1.79366	2.01819	1.83378	2.05724	1.55996	-0.13824	OK	0.73895	0.999786	0.0276464	OK	0.9419	0.999786	-0.371548	OK	0.3815	0.999786	0.165886	OK	0.66105	0.999786	-0.233308	OK	0.5773	0.999786	-0.399194	OK	0.29835	0.999786
ENSMUSG00000059278	Lsmd1	chr11:69391924-69398234	177.603	94.212	94.1485	131.461	107.762	207.584	104.777	118.301	99.2283	135.907	112.805	140.041	108.765	-0.268796	OK	0.4772	0.999786	0.0432257	OK	0.90125	0.999786	-0.321411	OK	0.38695	0.999786	0.312022	OK	0.3695	0.999786	-0.052615	OK	0.8829	0.999786	-0.364637	OK	0.3013	0.999786
ENSMUSG00000024095	Hnrpll	chr17:80029486-80062334	8.12426	14.0253	15.0306	6.85418	14.1878	8.3108	8.85221	8.46064	8.3769	11.0748	10.9424	10.4503	8.41877	-0.0173542	OK	0.95915	0.999786	-0.0837386	OK	0.77935	0.999786	-0.395598	OK	0.23725	0.999786	-0.0663844	OK	0.8282	0.999786	-0.378244	OK	0.2568	0.999786	-0.311859	OK	0.3016	0.999786
ENSMUSG00000038722	Bud31	chr5:145140361-145167108	110.219	87.8933	87.3119	70.8442	82.4279	134.116	77.0635	81.2237	72.0356	99.0561	79.0781	97.8692	76.6296	-0.324969	OK	0.3627	0.999786	-0.0173911	OK	0.9566	0.999786	-0.370344	OK	0.30925	0.999786	0.307578	OK	0.36885	0.999786	-0.0453748	OK	0.90135	0.999786	-0.352953	OK	0.3076	0.999786
ENSMUSG00000055436	Srsf11	chr3:158010472-158036639	42.1813	66.7529	44.3915	78.2892	57.4471	33.1079	48.2291	60.2271	57.2529	54.4671	61.3404	46.2614	58.74	0.171452	OK	0.61485	0.999786	-0.235578	OK	0.46535	0.999786	0.108959	OK	0.73955	0.999786	-0.40703	OK	0.2401	0.999786	-0.0624928	OK	0.855	0.999786	0.344537	OK	0.30775	0.999786
ENSMUSG00000024369	Rdbp	chr17:34850390-34856372	39.0958	29.1694	30.391	27.4632	28.7147	40.6855	30.0661	27.2192	26.8813	34.1326	28.9271	33.1554	27.0502	-0.238729	OK	0.45545	0.999786	-0.0419045	OK	0.88655	0.999786	-0.335509	OK	0.2987	0.999786	0.196825	OK	0.5064	0.999786	-0.0967796	OK	0.7652	0.999786	-0.293605	OK	0.32175	0.999786
ENSMUSG00000074088	Snrnp40	chr4:130360131-130390026	32.8188	36.6238	37.0519	26.0511	39.4394	32.3799	25.8418	28.297	25.2943	34.7213	31.5515	32.5537	26.7956	-0.138112	OK	0.66255	0.999786	-0.0929979	OK	0.74185	0.999786	-0.373821	OK	0.23595	0.999786	0.0451141	OK	0.87585	0.999786	-0.235709	OK	0.4586	0.999786	-0.280824	OK	0.3311	0.999786
ENSMUSG00000018974	Sart3	chr5:113742445-113771649	13.7856	15.0992	15.1971	13.4227	17.5773	13.7126	13.649	12.5064	12.2561	14.4424	14.3099	14.9796	12.3813	-0.0132906	OK	0.9671	0.999786	0.0526955	OK	0.8549	0.999786	-0.222148	OK	0.48755	0.999786	0.0659861	OK	0.81885	0.999786	-0.208858	OK	0.5114	0.999786	-0.274844	OK	0.33745	0.999786
ENSMUSG00000026667	Uhmk1	chr1:170193419-170215556	9.26192	8.26244	9.05283	8.28515	8.20585	8.53518	10.2365	9.92756	11.8564	8.76218	8.66899	8.99251	10.892	-0.015426	OK	0.9617	0.999786	0.0374338	OK	0.89385	0.999786	0.313905	OK	0.3206	0.999786	0.0528598	OK	0.85725	0.999786	0.329331	OK	0.29895	0.999786	0.276472	OK	0.3423	0.999786
ENSMUSG00000040043	Rbms2	chr10:128129469-128180297	13.1759	11.524	12.1416	12.2322	14.0818	13.421	13.303	10.7326	11.7943	12.35	12.1869	13.602	11.2635	-0.0191801	OK	0.95135	0.999786	0.139307	OK	0.62845	0.999786	-0.132856	OK	0.6662	0.999786	0.158488	OK	0.58725	0.999786	-0.113676	OK	0.7163	0.999786	-0.272164	OK	0.34255	0.999786
ENSMUSG00000037197	Rbm17	chr2:11585438-11604153	89.3221	62.9786	59.0718	68.8359	71.0197	97.6648	49.8181	60.4792	52.7329	76.1503	63.9538	72.8342	56.6061	-0.251819	OK	0.60445	0.999786	-0.064234	OK	0.8906	0.999786	-0.427893	OK	0.31945	0.999786	0.187586	OK	0.66725	0.999786	-0.176073	OK	0.6623	0.999786	-0.363659	OK	0.34685	0.999786
ENSMUSG00000029823	Luc7l2	chr6:38551333-38609470	40.395	43.3552	38.1825	62.3972	41.0555	34.2136	30.8941	46.374	40.314	41.8751	50.2898	35.3877	43.344	0.264174	OK	0.4506	0.999786	-0.242845	OK	0.43685	0.999786	0.0497384	OK	0.88005	0.999786	-0.507019	OK	0.1155	0.95905	-0.214435	OK	0.5377	0.999786	0.292583	OK	0.35225	0.999786
ENSMUSG00000035215	Lsm7	chr10:80852824-80855209	2.34406	1.52209	0.767924	0.825233	1.34167	1.82895	0.436166	0.966453	0.58423	1.93308	0.796578	1.20226	0.775342	-1.27901	OK	0.0861	0.863043	-0.685147	OK	0.2717	0.999786	-1.318	OK	0.07845	0.83328	0.593865	OK	0.38455	0.999786	-0.0389838	OK	0.9583	0.999786	-0.632848	OK	0.3529	0.999786
ENSMUSG00000059208	Hnrnpm	chr17:33646232-33718670	103.118	102.699	105.711	72.2845	109.302	125.449	87.2319	90.6889	83.0075	102.908	88.9979	107.328	86.8482	-0.20952	OK	0.5636	0.999786	0.0606623	OK	0.8592	0.999786	-0.244794	OK	0.49625	0.999786	0.270182	OK	0.42125	0.999786	-0.0352746	OK	0.9237	0.999786	-0.305456	OK	0.3595	0.999786
ENSMUSG00000021413	Prpf4b	chr13:34875493-34902877	11.4681	15.9097	16.2326	17.2371	14.6885	11.4849	13.914	13.463	18.3641	13.6889	16.7348	13.3625	15.9135	0.289846	OK	0.36295	0.999786	-0.0348196	OK	0.90355	0.999786	0.217248	OK	0.48875	0.999786	-0.324666	OK	0.26665	0.999786	-0.0725984	OK	0.8166	0.999786	0.252067	OK	0.37775	0.999786
ENSMUSG00000071172	Srsf3	chr17:29032672-29043366	240.138	211.729	251.98	161.389	235.702	261.701	167.951	172.341	175.87	225.933	206.685	221.785	174.105	-0.128465	OK	0.7743	0.999786	-0.0267381	OK	0.94645	0.999786	-0.375936	OK	0.37275	0.999786	0.101727	OK	0.8027	0.999786	-0.24747	OK	0.5719	0.999786	-0.349198	OK	0.3794	0.999786
ENSMUSG00000028820	Sfpq	chr4:127021323-127061152	122.747	142.978	100.951	103.613	140.699	139.212	101.535	101.301	96.4604	132.862	102.282	127.149	98.8809	-0.37738	OK	0.40475	0.999786	-0.0634157	OK	0.8826	0.999786	-0.426168	OK	0.33285	0.999786	0.313964	OK	0.45945	0.999786	-0.0487879	OK	0.91375	0.999786	-0.362752	OK	0.3839	0.999786
ENSMUSG00000024491	Rbm27	chr18:42275352-42341542	7.74733	7.35001	7.14156	7.93015	7.05869	7.43518	7.35511	8.86385	8.49571	7.54867	7.53586	7.28299	8.67978	-0.00245084	OK	0.99425	0.999786	-0.0516906	OK	0.86025	0.999786	0.201437	OK	0.52715	0.999786	-0.0492398	OK	0.8673	0.999786	0.203888	OK	0.525	0.999786	0.253127	OK	0.38525	0.999786
ENSMUSG00000048271	Rbm33	chr5:28317120-28419244	7.18685	7.86432	6.62208	10.2303	6.96252	7.2809	8.86925	9.6527	8.96952	7.52558	8.42617	7.70422	9.31111	0.163074	OK	0.645	0.999786	0.0338461	OK	0.91755	0.999786	0.30715	OK	0.3817	0.999786	-0.129228	OK	0.6893	0.999786	0.144076	OK	0.67415	0.999786	0.273304	OK	0.3908	0.999786
ENSMUSG00000068856	Sf3b4	chr3:96162003-96177564	35.2592	38.6805	31.5854	20.394	29.1704	29.5374	27.1795	21.3654	25.9972	36.9699	25.9897	28.6291	23.6813	-0.508411	OK	0.1847	0.999786	-0.368869	OK	0.27125	0.999786	-0.642604	OK	0.08025	0.841767	0.139542	OK	0.6914	0.999786	-0.134194	OK	0.7226	0.999786	-0.273735	OK	0.40585	0.999786
ENSMUSG00000028911	Srsf4	chr4:131873616-131920029	31.472	36.68	31.4552	31.1919	35.1935	30.1332	28.5913	28.2794	24.3945	34.076	31.3235	31.306	26.3369	-0.12151	OK	0.70785	0.999786	-0.122315	OK	0.6843	0.999786	-0.371669	OK	0.2604	0.999786	-0.000805169	OK	0.99745	0.999786	-0.250159	OK	0.44895	0.999786	-0.249354	OK	0.41275	0.999786
ENSMUSG00000020358	Hnrnpab	chr11:51584756-51606847	227.139	264.233	282.861	164.944	268.583	255.588	207.076	200.799	198.593	245.686	223.903	243.749	199.696	-0.133946	OK	0.7347	0.999786	-0.0114221	OK	0.9743	0.999786	-0.29901	OK	0.4403	0.999786	0.122524	OK	0.74315	0.999786	-0.165064	OK	0.67145	0.999786	-0.287588	OK	0.4176	0.999786
ENSMUSG00000018541	Cwc25	chr11:97745480-97766556	6.78596	7.25525	7.80023	8.06685	7.43957	5.29938	8.22187	8.7388	7.898	7.02061	7.93354	6.98694	8.3184	0.176369	OK	0.60785	0.999786	-0.00693542	OK	0.98275	0.999786	0.244711	OK	0.4727	0.999786	-0.183305	OK	0.5652	0.999786	0.0683414	OK	0.84115	0.999786	0.251646	OK	0.4262	0.999786
ENSMUSG00000078765	U2af1l4	chr7:30563300-30567962	43.6568	31.8693	25.0961	31.6005	30.3731	42.0313	28.3259	29.1395	26.4676	37.763	28.3483	33.5768	27.8036	-0.413711	OK	0.38405	0.999786	-0.16951	OK	0.6403	0.999786	-0.441703	OK	0.27395	0.999786	0.244201	OK	0.5365	0.999786	-0.0279916	OK	0.94855	0.999786	-0.272193	OK	0.42675	0.999786
ENSMUSG00000048696	Mex3d	chr10:80380354-80387659	6.10987	7.23253	10.4636	5.54742	8.98194	4.84424	6.7541	5.24704	5.8148	6.6712	8.0055	6.86009	5.53092	0.263044	OK	0.5249	0.999786	0.0402812	OK	0.91855	0.999786	-0.270427	OK	0.5056	0.999786	-0.222763	OK	0.57185	0.999786	-0.533471	OK	0.18055	0.999786	-0.310708	OK	0.43015	0.999786
ENSMUSG00000000568	Hnrnpd	chr5:99958425-99978938	123.571	132.845	163.464	98.7323	147.986	117.126	112.816	96.9263	104.793	128.208	131.098	125.976	100.86	0.0321587	OK	0.93965	0.999786	-0.0253387	OK	0.9511	0.999786	-0.34614	OK	0.4223	0.999786	-0.0574974	OK	0.8884	0.999786	-0.378298	OK	0.37255	0.999786	-0.320801	OK	0.4306	0.999786
ENSMUSG00000026970	Rbms1	chr2:60750192-60963192	31.6245	32.1808	26.9922	30.9991	25.5871	26.8774	35.2101	34.4382	34.7242	31.9026	28.9956	29.2249	34.5812	-0.137839	OK	0.6664	0.999786	-0.12648	OK	0.68035	0.999786	0.116311	OK	0.71645	0.999786	0.0113594	OK	0.96865	0.999786	0.25415	OK	0.4452	0.999786	0.242791	OK	0.4323	0.999786
ENSMUSG00000004980	Hnrnpa2b1	chr6:51460433-51469894	296.399	316.76	323.189	241.132	325.696	346.493	216.404	258.704	217.784	306.58	282.161	296.198	238.244	-0.119744	OK	0.7828	0.999786	-0.0497019	OK	0.9036	0.999786	-0.363822	OK	0.4036	0.999786	0.0700423	OK	0.8652	0.999786	-0.244077	OK	0.57215	0.999786	-0.31412	OK	0.4331	0.999786
ENSMUSG00000028248	Sfrs18	chr4:21847582-21876475	33.0284	39.0723	16.4458	63.5019	25.0991	26.6077	17.8352	29.8111	26.5267	36.0504	39.9739	23.1807	28.1689	0.149042	OK	0.7224	0.999786	-0.637092	OK	0.11575	0.959682	-0.35591	OK	0.398	0.999786	-0.786134	OK	0.03895	0.618474	-0.504952	OK	0.1989	0.999786	0.281182	OK	0.4414	0.999786
ENSMUSG00000032077	Bud13	chr9:46283007-46298783	6.40419	6.9197	5.76524	4.73697	6.98282	6.47541	5.26197	4.98953	5.27274	6.66194	5.25111	6.24007	5.13114	-0.343322	OK	0.3825	0.999786	-0.0943818	OK	0.8081	0.999786	-0.376665	OK	0.3379	0.999786	0.24894	OK	0.48875	0.999786	-0.0333427	OK	0.9254	0.999786	-0.282283	OK	0.44515	0.999786
ENSMUSG00000060373	Hnrnpc	chr14:52073379-52104028	84.766	81.7684	95.0345	60.5964	87.7734	88.1447	72.4922	71.5402	69.9244	83.2672	77.8154	82.8034	70.7323	-0.0976925	OK	0.77275	0.999786	-0.00805844	OK	0.97905	0.999786	-0.23538	OK	0.4796	0.999786	0.0896341	OK	0.76765	0.999786	-0.137688	OK	0.6838	0.999786	-0.227322	OK	0.45265	0.999786
ENSMUSG00000028790	Khdrbs1	chr4:129703163-129742303	31.1421	36.9365	45.1132	23.7498	40.32	31.647	31.4632	28.6583	30.5128	34.0393	34.4315	34.4768	29.5855	0.0165285	OK	0.9616	0.999786	0.0184244	OK	0.9495	0.999786	-0.202308	OK	0.5258	0.999786	0.00189597	OK	0.99525	0.999786	-0.218837	OK	0.4998	0.999786	-0.220733	OK	0.46345	0.999786
ENSMUSG00000024097	Srsf7	chr17:80200088-80207305	59.6709	71.1934	71.5204	60.4774	74.5663	59.1944	44.3366	53.8745	48.6828	65.4321	65.9989	59.3658	51.2786	0.0124429	OK	0.96955	0.999786	-0.140368	OK	0.63375	0.999786	-0.351642	OK	0.2707	0.999786	-0.152811	OK	0.6082	0.999786	-0.364085	OK	0.25215	0.999786	-0.211274	OK	0.46545	0.999786
ENSMUSG00000062604	Srpk2	chr5:23434440-23616571	6.91805	8.17549	7.14601	10.6621	7.62556	7.03396	8.35998	9.42381	9.70375	7.54677	8.90405	7.67317	9.56378	0.238604	OK	0.6516	0.999786	0.0239636	OK	0.9592	0.999786	0.341722	OK	0.50495	0.999786	-0.21464	OK	0.64225	0.999786	0.103119	OK	0.83715	0.999786	0.317758	OK	0.4791	0.999786
ENSMUSG00000004096	Cwc15	chr9:14500616-14510577	67.9503	60.2407	60.7077	58.6683	63.3047	81.6345	59.9728	63.4321	55.2989	64.0955	59.688	68.304	59.3655	-0.102782	OK	0.745	0.999786	0.0917474	OK	0.7474	0.999786	-0.110599	OK	0.7212	0.999786	0.194529	OK	0.50095	0.999786	-0.00781715	OK	0.97865	0.999786	-0.202346	OK	0.48225	0.999786
ENSMUSG00000042396	Rbm7	chr9:48488708-48495330	20.1462	25.9548	32.2119	24.2943	26.0829	21.3362	34.505	27.2966	35.6202	23.0505	28.2531	27.308	31.4584	0.293611	OK	0.353	0.999786	0.244526	OK	0.4045	0.999786	0.448645	OK	0.1582	0.999786	-0.0490858	OK	0.86645	0.999786	0.155034	OK	0.6179	0.999786	0.20412	OK	0.4841	0.999786
ENSMUSG00000053536	Cstf2t	chr19:30569237-31764822	5.96445	6.9387	8.67488	5.70864	7.39337	8.56958	8.50237	8.43435	10.3251	6.45157	7.19176	8.15511	9.37971	0.156694	OK	0.6347	0.999786	0.338053	OK	0.26315	0.999786	0.539893	OK	0.0968	0.901209	0.181359	OK	0.5439	0.999786	0.383199	OK	0.2333	0.999786	0.20184	OK	0.4871	0.999786
ENSMUSG00000031167	Rbm3	chrX:8138974-8147964	124.854	162.304	201.059	138.064	172.17	150.831	166.188	122.386	156.777	143.579	169.561	163.063	139.581	0.23996	OK	0.5003	0.999786	0.183587	OK	0.56315	0.999786	-0.0407387	OK	0.9054	0.999786	-0.0563736	OK	0.87035	0.999786	-0.280699	OK	0.43745	0.999786	-0.224325	OK	0.48825	0.999786
ENSMUSG00000063511	Snrnp70	chr7:45376461-45395692	103.6	113.7	95.7998	102.632	108.033	101.026	74.3973	92.718	71.7011	108.65	99.2158	94.4853	82.2096	-0.131042	OK	0.6836	0.999786	-0.201522	OK	0.50495	0.999786	-0.402307	OK	0.20935	0.999786	-0.07048	OK	0.8151	0.999786	-0.271265	OK	0.3828	0.999786	-0.200785	OK	0.4894	0.999786
ENSMUSG00000022139	Mbnl2	chr14:120275668-120431697	13.5363	15.9041	17.4803	18.5114	17.1881	15.1227	14.9024	19.7303	16.3916	14.7202	17.9959	15.7377	18.0609	0.289871	OK	0.35925	0.999786	0.0964313	OK	0.7415	0.999786	0.295079	OK	0.35255	0.999786	-0.19344	OK	0.50365	0.999786	0.00520791	OK	0.98545	0.999786	0.198648	OK	0.49275	0.999786
ENSMUSG00000034681	Rnps1	chr17:24414674-24425895	41.2684	49.2994	44.1364	31.5795	44.3784	36.3878	40.4956	33.2277	37.2198	45.2839	37.8579	40.4206	35.2237	-0.258403	OK	0.42085	0.999786	-0.163909	OK	0.56915	0.999786	-0.362452	OK	0.2534	0.999786	0.0944941	OK	0.7482	0.999786	-0.104048	OK	0.7457	0.999786	-0.198542	OK	0.49905	0.999786
ENSMUSG00000010205	Raver1	chr9:21074167-21128393	11.4533	17.1646	17.0757	10.3129	18.0463	11.7055	12.8783	12.043	12.1305	14.3089	13.6943	14.21	12.0868	-0.0633396	OK	0.8726	0.999786	-0.0100082	OK	0.97875	0.999786	-0.243489	OK	0.5142	0.999786	0.0533314	OK	0.8852	0.999786	-0.180149	OK	0.6617	0.999786	-0.233481	OK	0.5011	0.999786
ENSMUSG00000033228	Scaf11	chr15:96411697-96460843	9.5269	11.6632	15.8765	9.6792	12.6526	9.54756	14.4111	11.6493	16.1328	10.5951	12.7779	12.2037	13.8911	0.270255	OK	0.39525	0.999786	0.203932	OK	0.47145	0.999786	0.390765	OK	0.21905	0.999786	-0.0663228	OK	0.8149	0.999786	0.12051	OK	0.70835	0.999786	0.186833	OK	0.51445	0.999786
ENSMUSG00000022119	Rbm26	chr14:105106750-105177327	11.736	12.5947	13.8569	15.3122	12.4975	10.1514	10.248	12.4751	12.8653	12.1654	14.5846	10.9657	12.6702	0.261665	OK	0.4606	0.999786	-0.149786	OK	0.66325	0.999786	0.0586594	OK	0.8688	0.999786	-0.411451	OK	0.2072	0.999786	-0.203005	OK	0.54505	0.999786	0.208445	OK	0.52245	0.999786
ENSMUSG00000003660	Snrnp200	chr2:127208385-127240451	15.6513	19.9909	21.2982	18.4684	19.9775	13.4075	21.4158	18.7922	22.7904	17.8211	19.8833	18.2669	20.7913	0.157972	OK	0.6583	0.999786	0.0356496	OK	0.9076	0.999786	0.222394	OK	0.51365	0.999786	-0.122323	OK	0.69885	0.999786	0.064422	OK	0.85615	0.999786	0.186745	OK	0.52595	0.999786
ENSMUSG00000046201	Scaf8	chr17:3114971-3198855	6.48815	9.85775	9.59327	7.07925	9.51475	6.99876	9.88054	9.22935	10.5999	8.17295	8.33626	8.79802	9.91462	0.0285436	OK	0.9271	0.999786	0.106321	OK	0.71825	0.999786	0.2787	OK	0.3878	0.999786	0.0777772	OK	0.7875	0.999786	0.250156	OK	0.43515	0.999786	0.172379	OK	0.5477	0.999786
ENSMUSG00000042079	Hnrnpf	chr6:117900323-117925622	123.133	156.677	207.911	118.283	165.018	146.351	181.355	171.202	206.356	139.905	163.097	164.241	188.779	0.221286	OK	0.5408	0.999786	0.231373	OK	0.48375	0.999786	0.432256	OK	0.2336	0.999786	0.0100867	OK	0.9752	0.999786	0.21097	OK	0.56445	0.999786	0.200883	OK	0.54855	0.999786
ENSMUSG00000027981	Rnpc3	chr3:113555709-113630149	7.32554	7.17174	6.69808	8.75838	6.40667	7.21544	5.58799	7.26465	7.5887	7.24864	7.72823	6.40337	7.42668	0.0924281	OK	0.81495	0.999786	-0.17888	OK	0.61075	0.999786	0.0350062	OK	0.9221	0.999786	-0.271308	OK	0.4619	0.999786	-0.0574219	OK	0.88595	0.999786	0.213886	OK	0.5499	0.999786
ENSMUSG00000029594	Rbm19	chr5:120116509-120197979	3.09936	4.68435	6.31596	2.35971	4.91216	2.30219	5.22226	3.73746	5.77794	3.89185	4.33783	4.14553	4.7577	0.156517	OK	0.6775	0.999786	0.0911005	OK	0.78955	0.999786	0.289807	OK	0.4287	0.999786	-0.0654163	OK	0.85215	0.999786	0.13329	OK	0.7159	0.999786	0.198706	OK	0.55055	0.999786
ENSMUSG00000010608	Rbm25	chr12:83632233-83683123	32.4894	28.4906	26.6721	31.3713	26.3168	29.3905	21.121	23.7971	21.8603	30.49	29.0217	25.6094	22.8287	-0.0712023	OK	0.8176	0.999786	-0.251661	OK	0.3759	0.999786	-0.417488	OK	0.1839	0.999786	-0.180459	OK	0.52995	0.999786	-0.346286	OK	0.2708	0.999786	-0.165827	OK	0.55925	0.999786
ENSMUSG00000066148	Prpf4	chr4:62408796-62426990	4.13112	6.04148	6.71897	4.69242	6.73913	4.7465	5.29743	4.44939	5.49715	5.0863	5.70569	5.59436	4.97327	0.165786	OK	0.6402	0.999786	0.137356	OK	0.6669	0.999786	-0.0324221	OK	0.9243	0.999786	-0.0284304	OK	0.92495	0.999786	-0.198208	OK	0.557	0.999786	-0.169778	OK	0.56545	0.999786
ENSMUSG00000062078	Qk	chr17:10206470-10319361	10.2317	14.6051	19.5134	11.3638	15.9393	10.754	13.5477	15.0835	14.9902	12.4184	15.4386	13.4137	15.0368	0.31406	OK	0.3388	0.999786	0.111221	OK	0.7062	0.999786	0.276019	OK	0.3856	0.999786	-0.20284	OK	0.49455	0.999786	-0.0380418	OK	0.90825	0.999786	0.164798	OK	0.56845	0.999786
ENSMUSG00000050188	Lsm10	chr4:126096622-126098584	40.3823	24.2488	20.3796	27.6604	23.2225	37.0124	23.0941	26.7727	22.3483	32.3155	24.02	27.7763	24.5605	-0.427992	OK	0.2137	0.999786	-0.218372	OK	0.48605	0.999786	-0.395891	OK	0.2423	0.999786	0.20962	OK	0.5059	0.999786	0.032101	OK	0.9271	0.999786	-0.177519	OK	0.57205	0.999786
ENSMUSG00000071337	Tia1	chr6:86404218-86433403	13.9822	21.5648	14.8354	27.958	21.4761	12.6748	13.0051	16.5338	18.8164	17.7735	21.3967	15.7186	17.6751	0.26766	OK	0.4097	0.999786	-0.177251	OK	0.56435	0.999786	-0.00800904	OK	0.97965	0.999786	-0.444911	OK	0.13735	0.999786	-0.275669	OK	0.39	0.999786	0.169242	OK	0.5726	0.999786
ENSMUSG00000061613	U2af1	chr17:31647081-31658754	32.8492	27.1623	29.0082	20.7062	27.1326	30.5102	19.9749	26.1163	19.5577	30.0057	24.8572	25.8726	22.837	-0.271574	OK	0.42735	0.999786	-0.213815	OK	0.48605	0.999786	-0.393866	OK	0.24385	0.999786	0.0577592	OK	0.85455	0.999786	-0.122291	OK	0.7287	0.999786	-0.180051	OK	0.57375	0.999786
ENSMUSG00000030435	U2af2	chr7:5062142-5079945	94.8587	115.923	104.758	82.1261	114.218	87.2717	87.9354	86.7358	84.7449	105.391	93.4422	96.475	85.7404	-0.173602	OK	0.6091	0.999786	-0.127522	OK	0.68105	0.999786	-0.297702	OK	0.3721	0.999786	0.0460805	OK	0.88135	0.999786	-0.1241	OK	0.70245	0.999786	-0.17018	OK	0.57545	0.999786
ENSMUSG00000055531	Cpsf6	chr10:117344672-117380015	15.2646	23.4192	22.3423	19.4879	21.8929	16.7303	18.629	20.5001	24.2347	19.3419	20.9151	19.084	22.3674	0.112816	OK	0.76535	0.999786	-0.0193622	OK	0.9637	0.999786	0.209671	OK	0.59105	0.999786	-0.132178	OK	0.7373	0.999786	0.0968549	OK	0.8022	0.999786	0.229033	OK	0.5773	0.999786
ENSMUSG00000028902	Sf3a3	chr4:124714775-124732460	39.919	40.3868	41.3281	30.7888	37.8202	37.754	32.469	31.9223	32.723	40.1529	36.0584	36.0144	32.3227	-0.155167	OK	0.62705	0.999786	-0.156929	OK	0.57605	0.999786	-0.312958	OK	0.31425	0.999786	-0.00176236	OK	0.99535	0.999786	-0.157791	OK	0.61975	0.999786	-0.156028	OK	0.5776	0.999786
ENSMUSG00000061028	Clasrp	chr7:19581043-19604468	13.9588	14.6016	8.19059	16.0008	12.7127	10.2779	8.58785	10.2186	8.49226	14.2802	12.0957	10.5261	9.35544	-0.239521	OK	0.4632	0.999786	-0.440041	OK	0.14055	0.999786	-0.610138	OK	0.06345	0.765065	-0.20052	OK	0.52065	0.999786	-0.370617	OK	0.27485	0.999786	-0.170097	OK	0.5777	0.999786
ENSMUSG00000026889	Rbm18	chr2:36116078-36190647	14.4002	13.6187	15.1187	15.9032	13.9888	19.0512	18.3522	19.6476	20.6587	14.0094	15.5109	17.1307	20.1532	0.146886	OK	0.73655	0.999786	0.290186	OK	0.4862	0.999786	0.52461	OK	0.2261	0.999786	0.1433	OK	0.73625	0.999786	0.377724	OK	0.39495	0.999786	0.234424	OK	0.57885	0.999786
ENSMUSG00000066037	Hnrnpr	chr4:136310941-136340681	30.8065	36.6016	52.6029	23.7306	41.3984	31.5219	33.129	29.6682	33.9967	33.7041	38.1667	35.3498	31.8324	0.179394	OK	0.58125	0.999786	0.0687776	OK	0.8069	0.999786	-0.0824258	OK	0.78725	0.999786	-0.110616	OK	0.708	0.999786	-0.261819	OK	0.4126	0.999786	-0.151203	OK	0.5856	0.999786
ENSMUSG00000024604	Rbm22	chr18:60560735-60572810	18.4386	22.1173	18.5947	18.169	21.3206	18.3157	17.7484	16.9879	17.3957	20.2779	18.3819	19.1282	17.1918	-0.141626	OK	0.6536	0.999786	-0.0842056	OK	0.77085	0.999786	-0.238189	OK	0.442	0.999786	0.0574207	OK	0.8446	0.999786	-0.0965628	OK	0.7632	0.999786	-0.153984	OK	0.58605	0.999786
ENSMUSG00000045427	Hnrnph2	chrX:134601178-134607060	34.6284	33.3582	42.6694	30.6764	36.9396	37.5317	46.4162	39.4873	51.2884	33.9933	36.6729	40.2958	45.3879	0.109462	OK	0.73755	0.999786	0.245379	OK	0.4201	0.999786	0.417056	OK	0.21885	0.999786	0.135918	OK	0.66175	0.999786	0.307595	OK	0.36855	0.999786	0.171677	OK	0.5868	0.999786
ENSMUSG00000027593	Raly	chr2:154791095-155051012	102.753	118.341	141.867	79.7741	135.677	115.707	101.702	98.8878	97.3246	110.547	110.82	117.695	98.1062	0.00356067	OK	0.99425	0.999786	0.090397	OK	0.8497	0.999786	-0.172246	OK	0.74355	0.999786	0.0868363	OK	0.85445	0.999786	-0.175807	OK	0.75325	0.999786	-0.262643	OK	0.5966	0.999786
ENSMUSG00000018379	Srsf1	chr11:88011990-88053755	108.027	129.925	113.11	122.202	144.237	118.578	97.5055	94.4156	111.69	118.976	117.656	120.107	103.053	-0.0161023	OK	0.9731	0.999786	0.0136452	OK	0.9766	0.999786	-0.207291	OK	0.6468	0.999786	0.0297475	OK	0.9511	0.999786	-0.191188	OK	0.6816	0.999786	-0.220936	OK	0.59745	0.999786
ENSMUSG00000029402	Snrnp35	chr5:124483133-124491124	12.1112	11.9277	11.3251	6.87219	9.77084	11.1911	9.45575	9.77063	8.05918	12.0194	9.09865	10.1392	8.91491	-0.401644	OK	0.2883	0.999786	-0.245423	OK	0.46955	0.999786	-0.431077	OK	0.2562	0.999786	0.156221	OK	0.64965	0.999786	-0.0294333	OK	0.9423	0.999786	-0.185655	OK	0.5983	0.999786
ENSMUSG00000002455	Prpf6	chr2:181569148-181655660	19.9103	20.8863	20.0374	20.0826	19.3728	18.355	25.585	24.1247	25.7271	20.3983	20.06	21.1043	24.9259	-0.0241299	OK	0.9654	0.999786	0.0490841	OK	0.91935	0.999786	0.289195	OK	0.5691	0.999786	0.0732139	OK	0.88765	0.999786	0.313324	OK	0.55965	0.999786	0.24011	OK	0.60075	0.999786
ENSMUSG00000059005	Hnrnpa3	chr2:75659243-75669407	43.4061	44.8143	39.0075	32.9862	34.272	45.2636	28.9591	32.0927	28.2867	44.1102	35.9968	36.1649	30.1897	-0.293243	OK	0.5885	0.999786	-0.286523	OK	0.5632	0.999786	-0.547056	OK	0.2609	0.999786	0.00671984	OK	0.9908	0.999786	-0.253813	OK	0.6508	0.999786	-0.260533	OK	0.6036	0.999786
ENSMUSG00000030056	Isy1	chr6:87818446-87838759	22.1283	19.9132	22.4311	15.2351	20.5177	22.86	17.3586	19.0643	17.3448	21.0207	18.8331	20.2455	18.2045	-0.158544	OK	0.61895	0.999786	-0.0542144	OK	0.85285	0.999786	-0.207515	OK	0.5219	0.999786	0.104329	OK	0.7279	0.999786	-0.0489718	OK	0.8813	0.999786	-0.153301	OK	0.60525	0.999786
ENSMUSG00000044155	Naa38	chr6:18848578-18855751	46.434	47.5777	52.0835	39.0057	48.9255	49.6351	41.9464	43.8861	40.2295	47.0058	45.5446	46.8357	42.0578	-0.0455592	OK	0.8848	0.999786	-0.00523248	OK	0.9873	0.999786	-0.160467	OK	0.6248	0.999786	0.0403267	OK	0.89175	0.999786	-0.114907	OK	0.72755	0.999786	-0.155234	OK	0.60615	0.999786
ENSMUSG00000039148	Sart1	chr19:5377522-5388703	17.5915	15.1505	12.5268	14.7377	14.9832	15.3728	13.1393	14.4339	11.7409	16.371	13.6323	14.4985	13.0874	-0.264117	OK	0.4117	0.999786	-0.175244	OK	0.54195	0.999786	-0.322967	OK	0.31355	0.999786	0.088873	OK	0.75555	0.999786	-0.0588497	OK	0.85165	0.999786	-0.147723	OK	0.6074	0.999786
ENSMUSG00000029701	Rbm28	chr6:29123572-29165006	20.018	24.39	15.7282	22.6014	19.5051	16.9403	13.0865	15.0136	14.5275	22.204	19.1648	16.5107	14.7705	-0.21236	OK	0.5444	0.999786	-0.427423	OK	0.17325	0.999786	-0.588096	OK	0.08825	0.86988	-0.215062	OK	0.5107	0.999786	-0.375736	OK	0.2966	0.999786	-0.160674	OK	0.60775	0.999786
ENSMUSG00000024268	Celf4	chr18:25477631-25753983	0.478701	0.674511	0.854927	0.651738	0.917196	0.365415	0.391916	0.469254	0.47392	0.576606	0.753333	0.558176	0.471587	0.385701	OK	0.4394	0.999786	-0.0468666	OK	0.9184	0.999786	-0.290062	OK	0.5723	0.999786	-0.432568	OK	0.34855	0.999786	-0.675764	OK	0.1875	0.999786	-0.243196	OK	0.60895	0.999786
ENSMUSG00000044221	Grsf1	chr5:88659447-88676171	26.3689	29.9582	30.1452	24.7243	29.2541	23.0385	25.9812	22.8802	24.3258	28.1636	27.4348	26.0913	23.603	-0.0378231	OK	0.9018	0.999786	-0.110262	OK	0.70205	0.999786	-0.254859	OK	0.41365	0.999786	-0.0724385	OK	0.80515	0.999786	-0.217036	OK	0.4936	0.999786	-0.144597	OK	0.6121	0.999786
ENSMUSG00000036109	Mbnl3	chrX:51117268-51206532	2.02487	1.7059	2.95129	1.16292	2.18515	2.21726	2.08609	1.83812	3.09074	1.86539	2.0571	2.16283	2.46443	0.141138	OK	0.75585	0.999786	0.213445	OK	0.5867	0.999786	0.401778	OK	0.3562	0.999786	0.0723073	OK	0.852	0.999786	0.26064	OK	0.54325	0.999786	0.188333	OK	0.62245	0.999786
ENSMUSG00000036733	Rbm42	chr7:30640993-30664994	61.8521	50.6872	38.6954	43.4175	46.7772	52.5673	43.6459	44.3301	41.0724	56.2697	41.0565	47.6635	42.7013	-0.454748	OK	0.2001	0.999786	-0.239474	OK	0.47365	0.999786	-0.398078	OK	0.25985	0.999786	0.215274	OK	0.5188	0.999786	0.0566691	OK	0.8745	0.999786	-0.158605	OK	0.62785	0.999786
ENSMUSG00000027763	Mbnl1	chr3:60501251-60629748	18.8131	21.044	20.5928	17.6364	14.9816	14.849	15.7783	16.8885	16.5242	19.9285	19.1146	15.203	16.7063	-0.0601635	OK	0.8479	0.999786	-0.390485	OK	0.1833	0.999786	-0.254443	OK	0.4228	0.999786	-0.330321	OK	0.25385	0.999786	-0.194279	OK	0.54295	0.999786	0.136042	OK	0.6314	0.999786
ENSMUSG00000024735	Prpf19	chr19:10888155-10909559	22.2332	23.0627	27.2394	16.4074	25.4426	22.1996	20.7533	21.1151	20.1119	22.648	21.8234	22.7985	20.6135	-0.0535055	OK	0.8726	0.999786	0.00955758	OK	0.9738	0.999786	-0.13579	OK	0.67465	0.999786	0.0630631	OK	0.83265	0.999786	-0.0822846	OK	0.79735	0.999786	-0.145348	OK	0.63165	0.999786
ENSMUSG00000024853	Sf3b2	chr19:5273922-5295455	60.3152	59.7555	61.5498	49.1997	65.4976	57.8459	60.0482	54.4505	56.5682	60.0354	55.3748	61.1306	55.5093	-0.116584	OK	0.723	0.999786	0.0260812	OK	0.93075	0.999786	-0.113082	OK	0.7269	0.999786	0.142665	OK	0.63925	0.999786	0.00350219	OK	0.9925	0.999786	-0.139163	OK	0.63665	0.999786
ENSMUSG00000000948	Snrpn	chr7:59982494-60140219	6.95353	6.98405	7.92075	4.85192	6.51963	5.84345	7.52885	5.61084	6.24938	6.96879	6.38633	6.63064	5.93011	-0.12592	OK	0.73535	0.999786	-0.0717592	OK	0.82775	0.999786	-0.23285	OK	0.53095	0.999786	0.0541612	OK	0.878	0.999786	-0.106929	OK	0.776	0.999786	-0.16109	OK	0.64	0.999786
ENSMUSG00000028821	Syf2	chr4:134930897-134937548	52.47	45.1615	36.6301	47.8651	42.6908	60.1365	45.0536	49.72	40.0735	48.8158	42.2476	49.2936	44.8967	-0.208479	OK	0.5135	0.999786	0.0140535	OK	0.9611	0.999786	-0.120737	OK	0.7022	0.999786	0.222532	OK	0.44735	0.999786	0.0877417	OK	0.7815	0.999786	-0.13479	OK	0.6401	0.999786
ENSMUSG00000027620	Rbm39	chr2:156147238-156180238	140.308	135.526	103.498	192.734	117.989	136.395	114.326	132.332	137.707	137.917	148.116	122.903	135.02	0.102925	OK	0.74985	0.999786	-0.166273	OK	0.56645	0.999786	-0.030626	OK	0.9257	0.999786	-0.269198	OK	0.37065	0.999786	-0.133551	OK	0.69215	0.999786	0.135647	OK	0.6457	0.999786
ENSMUSG00000040028	Elavl1	chr8:4284781-4325100	10.4001	11.4705	12.599	7.51287	11.0701	10.4919	9.04038	9.52286	9.08339	10.9353	10.0559	10.2008	9.30313	-0.120943	OK	0.70285	0.999786	-0.100308	OK	0.72145	0.999786	-0.233201	OK	0.4491	0.999786	0.0206355	OK	0.94355	0.999786	-0.112257	OK	0.72515	0.999786	-0.132893	OK	0.64585	0.999786
ENSMUSG00000015748	Prpf3	chr3:95830123-95855885	28.8263	25.6061	19.5213	28.9104	24.3541	27.7582	16.8783	20.292	18.6657	27.2162	24.2158	22.9969	19.4789	-0.168514	OK	0.76935	0.999786	-0.243026	OK	0.6611	0.999786	-0.482553	OK	0.3508	0.999786	-0.0745125	OK	0.90305	0.999786	-0.314039	OK	0.5713	0.999786	-0.239527	OK	0.6507	0.999786
ENSMUSG00000051695	Pcbp1	chr6:86524498-86526171	170.614	185.22	180.99	158.105	170.19	154.824	187.455	180.615	195.62	177.917	169.547	170.823	188.118	-0.069518	OK	0.8349	0.999786	-0.0587061	OK	0.8528	0.999786	0.0804294	OK	0.811	0.999786	0.0108119	OK	0.97395	0.999786	0.149947	OK	0.6607	0.999786	0.139136	OK	0.6521	0.999786
ENSMUSG00000008333	Snrpb2	chr2:143063038-143072853	23.7066	30.9281	38.3879	20.6546	32.8059	25.5199	25.5701	23.4945	26.3184	27.3173	29.5213	27.9653	24.9064	0.111938	OK	0.8004	0.999786	0.0338215	OK	0.9324	0.999786	-0.133298	OK	0.74935	0.999786	-0.0781169	OK	0.85015	0.999786	-0.245236	OK	0.5665	0.999786	-0.167119	OK	0.6615	0.999786
ENSMUSG00000028134	Ptbp2	chr3:119718741-119783388	4.75891	6.58578	4.56401	6.37674	6.03258	3.73616	3.29939	5.27975	4.32847	5.67235	5.47038	4.35605	4.80411	-0.0523056	OK	0.87845	0.999786	-0.380927	OK	0.2528	0.999786	-0.239677	OK	0.4877	0.999786	-0.328621	OK	0.3182	0.999786	-0.187372	OK	0.5902	0.999786	0.141249	OK	0.67075	0.999786
ENSMUSG00000027014	Cwc22	chr2:77879752-77946375	16.9948	15.8279	19.4644	15.0076	16.4742	17.0189	19.3509	19.1792	19.8369	16.4113	17.236	17.6147	19.5081	0.0707308	OK	0.83545	0.999786	0.102083	OK	0.75475	0.999786	0.24938	OK	0.48905	0.999786	0.0313523	OK	0.92855	0.999786	0.178649	OK	0.64325	0.999786	0.147297	OK	0.67275	0.999786
ENSMUSG00000052137	Rbm12b2	chr4:12027504-12096243	3.31813	3.59131	2.95983	4.4676	4.01403	4.5745	2.39804	3.80327	2.74149	3.45472	3.71372	3.66219	3.27238	0.104296	OK	0.7935	0.999786	0.0841394	OK	0.8279	0.999786	-0.0782286	OK	0.84605	0.999786	-0.0201566	OK	0.95655	0.999786	-0.182525	OK	0.6564	0.999786	-0.162368	OK	0.67445	0.999786
ENSMUSG00000042369	Rbm45	chr2:76369983-76383768	10.805	11.7267	16.807	12.2758	12.535	10.2805	13.7364	11.8742	14.7746	11.2659	14.5414	12.184	13.3244	0.36821	OK	0.2704	0.999786	0.11303	OK	0.70915	0.999786	0.242112	OK	0.4733	0.999786	-0.25518	OK	0.40445	0.999786	-0.126098	OK	0.7132	0.999786	0.129082	OK	0.67675	0.999786
ENSMUSG00000021134	Srsf5	chr12:80945503-80950507	268.253	275.576	236.302	404.874	254.984	204.517	256.644	266.191	261.76	271.915	320.588	238.715	263.975	0.237567	OK	0.57665	0.999786	-0.187864	OK	0.5948	0.999786	-0.0427518	OK	0.9119	0.999786	-0.425431	OK	0.2715	0.999786	-0.280319	OK	0.51735	0.999786	0.145113	OK	0.67965	0.999786
ENSMUSG00000037253	Mex3c	chr18:73573043-73592575	8.04886	13.2435	16.9126	8.90125	14.076	9.02251	11.473	10.8755	10.3754	10.6462	12.9069	11.5239	10.6255	0.277806	OK	0.3898	0.999786	0.114284	OK	0.6919	0.999786	-0.00281472	OK	0.9933	0.999786	-0.163522	OK	0.57015	0.999786	-0.280621	OK	0.37735	0.999786	-0.117099	OK	0.6798	0.999786
ENSMUSG00000020069	Hnrnph3	chr10:62980222-63024217	46.8161	37.5953	25.5807	52.7098	37.4833	45.1782	23.7985	39.5576	21.9779	42.2057	39.1453	35.4866	30.7678	-0.108601	OK	0.8124	0.999786	-0.250163	OK	0.55725	0.999786	-0.45602	OK	0.36035	0.999786	-0.141562	OK	0.7552	0.999786	-0.347418	OK	0.5067	0.999786	-0.205857	OK	0.6805	0.999786
ENSMUSG00000063800	Prpf38a	chr4:108563171-108579336	36.9546	31.4464	35.5541	26.9124	30.6603	40.1572	34.6802	31.2547	33.51	34.2005	31.2332	35.1659	32.3823	-0.130936	OK	0.678	0.999786	0.0401586	OK	0.8933	0.999786	-0.0788126	OK	0.8048	0.999786	0.171094	OK	0.5622	0.999786	0.0521232	OK	0.87225	0.999786	-0.118971	OK	0.68625	0.999786
ENSMUSG00000026843	Fubp3	chr2:31572650-31617526	26.2375	17.4678	21.0202	15.2704	19.9316	30.2889	18.998	19.8443	20.8152	21.8526	18.1453	23.0729	20.3297	-0.268213	OK	0.554	0.999786	0.0783889	OK	0.9098	0.999786	-0.104216	OK	0.82705	0.999786	0.346602	OK	0.43735	0.999786	0.163997	OK	0.6252	0.999786	-0.182605	OK	0.69225	0.999786
ENSMUSG00000037608	Bclaf1	chr10:20312468-20342501	19.965	23.5632	22.8535	21.1393	24.017	20.0234	21.7478	21.0062	26.4434	21.7641	21.9964	21.9294	23.7248	0.0153148	OK	0.96315	0.999786	0.0109138	OK	0.96915	0.999786	0.124445	OK	0.6978	0.999786	-0.00440096	OK	0.98885	0.999786	0.10913	OK	0.7324	0.999786	0.113531	OK	0.6948	0.999786
ENSMUSG00000031256	Cstf2	chrX:134059186-134221956	9.17772	11.8713	15.0324	10.0417	11.8325	8.10266	12.1218	12.5611	13.0567	10.5245	12.5371	10.6857	12.8089	0.252443	OK	0.761	0.999786	0.0219193	OK	0.97465	0.999786	0.283389	OK	0.6983	0.999786	-0.230524	OK	0.76425	0.999786	0.0309458	OK	0.9693	0.999786	0.26147	OK	0.7022	0.999786
ENSMUSG00000002524	Puf60	chr15:76070183-76080946	84.7192	80.8117	71.3626	68.688	78.0305	81.1204	67.6145	72.4162	67.4741	82.7655	70.0253	75.5885	69.9452	-0.241153	OK	0.4443	0.999786	-0.130863	OK	0.65725	0.999786	-0.242805	OK	0.4479	0.999786	0.11029	OK	0.7041	0.999786	-0.00165206	OK	0.9962	0.999786	-0.111942	OK	0.7067	0.999786
ENSMUSG00000057706	Mex3b	chr7:82867332-82871563	0.545284	1.08896	1.19209	0.487936	0.77835	0.35103	0.471733	0.566317	0.38148	0.817122	0.840013	0.533704	0.473899	0.0398596	OK	0.93685	0.999786	-0.614511	OK	0.1961	0.999786	-0.785973	OK	0.13	0.988609	-0.654371	OK	0.1659	0.999786	-0.825833	OK	0.11285	0.952542	-0.171462	OK	0.71345	0.999786
ENSMUSG00000020850	Prpf8	chr11:75486815-75509449	16.7278	26.8531	29.1691	20.1242	29.4511	15.1953	27.6127	22.5305	29.3949	21.7905	24.6466	24.0864	25.9627	0.177694	OK	0.5906	0.999786	0.14452	OK	0.63875	0.999786	0.252745	OK	0.43805	0.999786	-0.0331743	OK	0.91235	0.999786	0.0750508	OK	0.82085	0.999786	0.108225	OK	0.7189	0.999786
ENSMUSG00000025024	Smndc1	chr19:53379213-53390573	17.2825	18.6454	19.8303	15.5486	18.3008	16.9821	15.8252	18.9065	17.5982	17.9639	17.6895	17.036	18.2523	-0.0222132	OK	0.94245	0.999786	-0.0765148	OK	0.7868	0.999786	0.0229763	OK	0.9397	0.999786	-0.0543016	OK	0.85315	0.999786	0.0451896	OK	0.8923	0.999786	0.0994912	OK	0.7276	0.999786
ENSMUSG00000006498	Ptbp1	chr10:79851380-79883174	98.0484	131.275	123.679	101.676	128.507	92.3147	116.961	115.795	128.336	114.662	112.678	112.594	122.065	-0.0251862	OK	0.94715	0.999786	-0.0262522	OK	0.9368	0.999786	0.0902651	OK	0.803	0.999786	-0.00106594	OK	0.9976	0.999786	0.115451	OK	0.74945	0.999786	0.116517	OK	0.72765	0.999786
ENSMUSG00000039630	Hnrnpu	chr1:178319129-178337797	122.783	129.952	130.776	103.317	126.676	123.163	105.837	105.6	111.791	126.367	117.046	118.559	108.695	-0.110544	OK	0.78615	0.999786	-0.0920213	OK	0.80205	0.999786	-0.217337	OK	0.5832	0.999786	0.0185224	OK	0.96245	0.999786	-0.106793	OK	0.7955	0.999786	-0.125315	OK	0.7323	0.999786
ENSMUSG00000009079	Ewsr1	chr11:5069688-5106093	179.405	204.563	144.278	216.721	185.441	170.078	134.657	171.127	125.562	191.984	180.5	163.392	148.344	-0.0889903	OK	0.8571	0.999786	-0.232646	OK	0.58305	0.999786	-0.372037	OK	0.3996	0.999786	-0.143655	OK	0.75335	0.999786	-0.283047	OK	0.54985	0.999786	-0.139392	OK	0.73465	0.999786
ENSMUSG00000007670	Khsrp	chr17:57021057-57031507	13.2725	21.9322	18.0806	14.1777	20.6043	13.29	17.5109	14.5983	17.6187	17.6023	16.1291	17.1351	16.1085	-0.126096	OK	0.69465	0.999786	-0.0388156	OK	0.8927	0.999786	-0.127943	OK	0.69025	0.999786	0.0872809	OK	0.7582	0.999786	-0.00184646	OK	0.99585	0.999786	-0.0891273	OK	0.75325	0.999786
ENSMUSG00000061136	Prpf40a	chr2:53134703-53191284	37.6647	33.6515	40.9236	29.9943	30.9513	37.4689	40.5276	33.1223	49.13	35.6581	35.459	36.3159	41.1262	-0.00807785	OK	0.99125	0.999786	0.026373	OK	0.96735	0.999786	0.205827	OK	0.74345	0.999786	0.0344509	OK	0.95985	0.999786	0.213905	OK	0.73905	0.999786	0.179454	OK	0.7575	0.999786
ENSMUSG00000032580	Rbm5	chr9:107740494-107771002	39.0373	44.1912	28.1295	55.595	38.6648	36.8151	32.5531	41.4243	34.9475	41.6143	41.8623	36.011	38.1859	0.00857297	OK	0.9797	0.999786	-0.20864	OK	0.4668	0.999786	-0.124039	OK	0.69035	0.999786	-0.217213	OK	0.4685	0.999786	-0.132612	OK	0.6866	0.999786	0.084601	OK	0.76375	0.999786
ENSMUSG00000038406	Scaf1	chr7:45002947-45016363	14.0484	20.4012	15.3904	17.9119	16.4067	12.3679	18.3187	15.6857	17.6146	17.2248	16.6511	15.6978	16.6502	-0.0488675	OK	0.8817	0.999786	-0.13393	OK	0.65015	0.999786	-0.0489502	OK	0.8765	0.999786	-0.0850627	OK	0.7728	0.999786	-8.26402e-05	OK	1	1	0.0849801	OK	0.77105	0.999786
ENSMUSG00000007850	Hnrnph1	chr11:50376989-50386528	242.908	286.755	193.668	269.644	237.213	215.944	146.084	203.292	166.586	264.831	231.656	199.747	184.939	-0.19309	OK	0.65725	0.999786	-0.406899	OK	0.30505	0.999786	-0.518024	OK	0.23665	0.999786	-0.213808	OK	0.5735	0.999786	-0.324934	OK	0.4348	0.999786	-0.111126	OK	0.7719	0.999786
ENSMUSG00000021546	Hnrnpk	chr13:58391141-58411149	234.16	344.617	391.42	238.704	338.8	237.686	319.157	293.882	367.507	289.389	315.062	298.547	330.694	0.122625	OK	0.8064	0.999786	0.0449504	OK	0.92095	0.999786	0.192489	OK	0.7062	0.999786	-0.0776742	OK	0.87555	0.999786	0.0698647	OK	0.9004	0.999786	0.147539	OK	0.7721	0.999786
ENSMUSG00000034820	Cpsf7	chr19:10525243-10556238	13.2114	20.5412	14.2196	21.3658	18.5914	11.6177	14.053	15.8177	15.498	16.8763	17.7927	14.754	15.6579	0.0762868	OK	0.81505	0.999786	-0.193893	OK	0.53195	0.999786	-0.108112	OK	0.7414	0.999786	-0.27018	OK	0.3791	0.999786	-0.184399	OK	0.57425	0.999786	0.0857813	OK	0.7757	0.999786
ENSMUSG00000016921	Srsf6	chr2:162931527-162937121	95.6448	129.643	83.3435	131.005	104.327	85.2506	94.1661	100.612	101.805	112.644	107.174	94.5811	101.209	-0.0718075	OK	0.85375	0.999786	-0.252142	OK	0.46425	0.999786	-0.154435	OK	0.67755	0.999786	-0.180335	OK	0.62015	0.999786	-0.0826277	OK	0.831	0.999786	0.0977069	OK	0.77855	0.999786
ENSMUSG00000028809	Srrm1	chr4:135320483-135353321	22.7919	33.4354	32.9229	28.241	31.4708	18.5006	28.6566	24.556	30.6013	28.1136	30.5819	26.2093	27.5786	0.12141	OK	0.68665	0.999786	-0.10119	OK	0.72105	0.999786	-0.0277204	OK	0.9258	0.999786	-0.2226	OK	0.42705	0.999786	-0.14913	OK	0.62075	0.999786	0.0734698	OK	0.7873	0.999786
ENSMUSG00000020863	Luc7l3	chr11:94287889-94321988	60.2409	50.0447	39.0273	68.4713	48.6883	62.8437	42.2015	44.7661	52.0287	55.1428	53.7493	51.2445	48.3974	-0.0369258	OK	0.92415	0.999786	-0.105776	OK	0.7301	0.999786	-0.188244	OK	0.5791	0.999786	-0.06885	OK	0.8438	0.999786	-0.151318	OK	0.69135	0.999786	-0.0824677	OK	0.7893	0.999786
ENSMUSG00000028676	Srsf10	chr4:135855746-135869908	25.7809	38.3959	37.4907	31.6387	41.3759	28.3012	23.5206	27.9451	30.7037	32.0884	34.5647	31.0659	29.3244	0.107247	OK	0.74735	0.999786	-0.0467212	OK	0.8789	0.999786	-0.129951	OK	0.6952	0.999786	-0.153968	OK	0.61455	0.999786	-0.237198	OK	0.475	0.999786	-0.0832299	OK	0.7915	0.999786
ENSMUSG00000028409	Smu1	chr4:40720153-40757923	47.3593	41.2825	46.7324	38.2248	40.8137	50.0833	46.0302	39.6969	45.4297	44.3209	42.4786	45.6424	42.5633	-0.0612512	OK	0.893	0.999786	0.042387	OK	0.9155	0.999786	-0.0583782	OK	0.8977	0.999786	0.103638	OK	0.79865	0.999786	0.00287293	OK	0.9947	0.999786	-0.100765	OK	0.8001	0.999786
ENSMUSG00000033565	Rbfox2	chr15:77078989-77307053	5.0488	7.31358	7.41601	4.91656	7.7055	5.18826	6.33364	5.78344	6.40081	6.18119	6.16628	6.40913	6.09213	-0.00348259	OK	0.99135	0.999786	0.0522454	OK	0.86315	0.999786	-0.0209385	OK	0.9473	0.999786	0.055728	OK	0.8528	0.999786	-0.0174559	OK	0.95805	0.999786	-0.0731839	OK	0.80055	0.999786
ENSMUSG00000002107	Celf2	chr2:6539704-7081313	1.84929	2.34896	4.18877	3.50017	3.30308	1.38708	2.53029	1.59702	2.86394	2.09912	3.84447	2.40681	2.23048	0.872999	OK	0.1165	0.961207	0.197338	OK	0.60775	0.999786	0.0875683	OK	0.85	0.999786	-0.67566	OK	0.19005	0.999786	-0.785431	OK	0.20635	0.999786	-0.10977	OK	0.801	0.999786
ENSMUSG00000032582	Rbm6	chr9:107773564-107872819	21.8873	19.9394	19.2017	19.6003	20.9138	22.0824	18.508	19.1744	19.8461	20.9134	19.401	20.5014	19.5103	-0.108297	OK	0.731	0.999786	-0.0287049	OK	0.91865	0.999786	-0.100193	OK	0.7526	0.999786	0.0795922	OK	0.7817	0.999786	0.00810401	OK	0.9811	0.999786	-0.0714882	OK	0.8071	0.999786
ENSMUSG00000024188	Luc7l	chr17:26252909-26285504	46.5545	52.5401	31.247	63.7076	43.9174	37.0707	29.6462	40.2924	37.9504	49.5473	47.4773	36.8781	39.1214	-0.0615686	OK	0.8716	0.999786	-0.426043	OK	0.22515	0.999786	-0.340849	OK	0.3654	0.999786	-0.364474	OK	0.3258	0.999786	-0.27928	OK	0.4817	0.999786	0.0851939	OK	0.8101	0.999786
ENSMUSG00000025982	Sf3b1	chr1:54985168-55027478	42.6491	47.9257	46.0253	55.6978	46.9207	41.3704	40.6639	43.7356	46.7477	45.2874	50.8616	42.985	45.2416	0.167467	OK	0.6278	0.999786	-0.0752751	OK	0.80785	0.999786	-0.00145759	OK	0.99685	0.999786	-0.242742	OK	0.44205	0.999786	-0.168924	OK	0.6172	0.999786	0.0738175	OK	0.8134	0.999786
ENSMUSG00000046636	Gm7729	chr18:27598643-27599759	0.197023	0.141266	0.143361	0.176944	0.156174	0.475618	0.311744	0.323665	0.235695	0.169145	0.160152	0.314512	0.27968	-0.0788125	NOTEST	1	1	0.894858	OK	0.2621	0.999786	0.725519	OK	0.41785	0.999786	0.97367	OK	0.20615	0.999786	0.804331	OK	0.34795	0.999786	-0.169339	OK	0.81505	0.999786
ENSMUSG00000040725	Hnrnpul1	chr7:25721497-25754730	24.0457	31.5666	37.2396	25.3572	35.2404	21.9071	36.0547	29.3276	35.8223	27.8062	31.2984	31.0674	32.5749	0.170684	OK	0.58975	0.999786	0.159996	OK	0.59035	0.999786	0.228358	OK	0.4732	0.999786	-0.0106882	OK	0.9699	0.999786	0.0576737	OK	0.8532	0.999786	0.0683619	OK	0.81545	0.999786
ENSMUSG00000020211	Sf3a2	chr10:80796099-80804924	17.2906	20.7133	19.9664	15.8038	18.3617	16.7523	18.132	15.1647	17.8344	19.002	17.8851	17.7487	16.4996	-0.0873907	OK	0.8649	0.999786	-0.098439	OK	0.81075	0.999786	-0.203721	OK	0.66835	0.999786	-0.0110483	OK	0.98005	0.999786	-0.11633	OK	0.82555	0.999786	-0.105282	OK	0.8168	0.999786
ENSMUSG00000029817	Tra2a	chr6:49243920-49264052	49.0546	59.0713	54.3876	63.5276	64.3297	64.8213	48.5654	59.9002	53.5418	54.0629	58.9576	59.2388	56.721	0.125037	OK	0.69395	0.999786	0.131903	OK	0.64465	0.999786	0.0692422	OK	0.82785	0.999786	0.00686573	OK	0.9802	0.999786	-0.055795	OK	0.86495	0.999786	-0.0626608	OK	0.82265	0.999786
ENSMUSG00000030795	Fus	chr7:127967456-127982368	209.019	229.101	190.738	178.594	194.41	159.579	157.462	184.249	138.858	219.06	184.666	170.484	161.553	-0.246407	OK	0.54895	0.999786	-0.36169	OK	0.30595	0.999786	-0.439314	OK	0.24715	0.999786	-0.115283	OK	0.7625	0.999786	-0.192907	OK	0.6415	0.999786	-0.0776241	OK	0.82725	0.999786
ENSMUSG00000005506	Celf1	chr2:90940381-91019497	12.1956	17.8591	22.4538	12.0051	20.3247	13.4997	14.1566	14.6934	15.7889	15.0274	17.2294	15.9937	15.2411	0.19728	OK	0.5639	0.999786	0.0899084	OK	0.77875	0.999786	0.0203743	OK	0.9496	0.999786	-0.107372	OK	0.7323	0.999786	-0.176906	OK	0.5995	0.999786	-0.0695341	OK	0.8284	0.999786
ENSMUSG00000035275	Raver2	chr4:101068982-101265282	0.616799	1.20879	1.76882	0.674249	1.71368	0.664968	0.988402	0.767772	0.954604	0.912793	1.22153	1.12235	0.861188	0.420333	OK	0.8702	0.999786	0.298163	OK	0.8999	0.999786	-0.0839597	OK	0.9686	0.999786	-0.122169	OK	0.9582	0.999786	-0.504292	OK	0.81175	0.999786	-0.382123	OK	0.8383	0.999786
ENSMUSG00000031433	Rbm41	chrX:139889510-139998595	0.590358	0.961235	1.23344	1.15677	1.50417	0.719231	1.15005	0.762864	1.65342	0.775796	1.19511	1.12448	1.20814	0.623392	OK	0.19455	0.999786	0.535513	OK	0.28705	0.999786	0.639042	OK	0.2079	0.999786	-0.087879	OK	0.8576	0.999786	0.0156494	OK	0.9756	0.999786	0.103528	OK	0.8405	0.999786
ENSMUSG00000032621	Srek1	chr13:103741614-103764504	11.5747	13.1614	9.43537	16.8518	11.1335	11.1616	8.2796	11.6451	9.50802	12.3681	13.1436	10.1916	10.5766	0.0877416	OK	0.7889	0.999786	-0.27924	OK	0.32995	0.999786	-0.225747	OK	0.4719	0.999786	-0.366981	OK	0.202	0.999786	-0.313489	OK	0.319	0.999786	0.0534927	OK	0.85675	0.999786
ENSMUSG00000030846	Tial1	chr7:128439776-128461717	32.8343	33.4354	27.5183	34.8483	29.7696	34.3692	26.8166	30.1557	28.0972	33.1348	31.1833	30.3185	29.1264	-0.087573	OK	0.8088	0.999786	-0.128152	OK	0.6927	0.999786	-0.186018	OK	0.60155	0.999786	-0.0405788	OK	0.90505	0.999786	-0.0984454	OK	0.78255	0.999786	-0.0578666	OK	0.8573	0.999786
ENSMUSG00000031060	Rbm10	chrX:20615325-20650901	11.4633	15.6435	13.0398	12.2158	16.2971	12.1868	10.7111	12.7955	11.4528	13.5534	12.6278	13.065	12.1242	-0.102054	OK	0.88325	0.999786	-0.0529485	OK	0.93985	0.999786	-0.160772	OK	0.8186	0.999786	0.049106	OK	0.94005	0.999786	-0.0587176	OK	0.92745	0.999786	-0.107824	OK	0.87035	0.999786
ENSMUSG00000032407	U2surp	chr9:95456893-95511996	8.21998	8.54431	9.74242	7.49625	9.09819	7.72439	7.84941	7.90739	9.03744	8.38214	8.61934	8.224	8.47242	0.0402585	OK	0.89795	0.999786	-0.0274794	OK	0.92275	0.999786	0.0154547	OK	0.9622	0.999786	-0.0677379	OK	0.81155	0.999786	-0.0248039	OK	0.93915	0.999786	0.0429341	OK	0.88195	0.999786
ENSMUSG00000045365	Rbm15b	chr9:106821873-106891979	9.66188	14.5583	18.021	10.7165	15.5714	10.9223	17.349	13.9606	17.2228	12.1101	14.3688	14.6142	15.5917	0.246728	OK	0.7364	0.999786	0.271166	OK	0.69735	0.999786	0.364568	OK	0.6207	0.999786	0.0244376	OK	0.97045	0.999786	0.11784	OK	0.86145	0.999786	0.0934021	OK	0.88305	0.999786
ENSMUSG00000022983	Scaf4	chr16:90228956-90284425	4.77315	7.58917	7.49625	6.91783	8.30445	4.11208	6.87522	5.81805	7.44393	6.18116	7.20704	6.43058	6.63099	0.22153	OK	0.5041	0.999786	0.0570727	OK	0.8553	0.999786	0.101347	OK	0.76245	0.999786	-0.164457	OK	0.58745	0.999786	-0.120183	OK	0.7126	0.999786	0.0442741	OK	0.8857	0.999786
ENSMUSG00000071659	Hnrnpul2	chr19:8819400-8834142	47.3528	47.8819	53.0773	43.7649	50.2998	51.4393	51.1073	52.4625	52.1511	47.6173	48.4211	50.9488	52.3068	0.0241495	OK	0.94235	0.999786	0.0975612	OK	0.755	0.999786	0.135511	OK	0.688	0.999786	0.0734117	OK	0.81505	0.999786	0.111362	OK	0.73905	0.999786	0.0379502	OK	0.8984	0.999786
ENSMUSG00000022858	Tra2b	chr16:22244548-22266005	45.4418	63.8071	78.131	45.5095	66.5685	52.9549	49.4745	55.8501	53.4731	54.6244	61.8202	56.3326	54.6616	0.178534	OK	0.641	0.999786	0.0444249	OK	0.89715	0.999786	0.00098255	OK	0.9976	0.999786	-0.134109	OK	0.7169	0.999786	-0.177551	OK	0.64275	0.999786	-0.0434424	OK	0.90055	0.999786
ENSMUSG00000027881	Prpf38b	chr3:108902666-108911727	56.9203	62.4937	40.994	85.5175	50.9908	52.6828	47.0803	49.408	54.2551	59.707	63.2558	50.2513	51.8315	0.0832976	OK	0.8342	0.999786	-0.248738	OK	0.50395	0.999786	-0.204069	OK	0.592	0.999786	-0.332036	OK	0.383	0.999786	-0.287367	OK	0.4632	0.999786	0.0446691	OK	0.90205	0.999786
ENSMUSG00000033760	Rbm4b	chr19:4711207-4811634	3.61406	4.78191	3.09495	4.02055	4.75535	4.93511	3.34829	4.24386	3.19214	4.19798	3.55775	4.34625	3.718	-0.238731	OK	0.9006	0.999786	0.0500745	OK	0.9608	0.999786	-0.175169	OK	0.91985	0.999786	0.288805	OK	0.9011	0.999786	0.0635614	OK	0.9653	0.999786	-0.225244	OK	0.9163	0.999786
ENSMUSG00000006456	Rbm14	chr19:4711207-4811634	9.56793	14.6765	11.6624	8.19971	13.9448	10.8529	10.5399	11.2238	10.9148	12.1222	9.93103	11.7792	11.0693	-0.287635	OK	0.7994	0.999786	-0.0414091	OK	0.96565	0.999786	-0.131091	OK	0.9055	0.999786	0.246226	OK	0.8052	0.999786	0.156544	OK	0.88795	0.999786	-0.0896819	OK	0.9246	0.999786
ENSMUSG00000002129	Sf3a1	chr11:4160349-4182541	14.6835	19.3908	19.6683	14.1429	19.4615	14.6179	17.2705	14.5509	20.294	17.0371	16.9056	17.1166	17.4225	-0.0111818	OK	0.97335	0.999786	0.00671682	OK	0.9806	0.999786	0.0322678	OK	0.9179	0.999786	0.0178986	OK	0.9511	0.999786	0.0434496	OK	0.8984	0.999786	0.025551	OK	0.93005	0.999786
ENSMUSG00000089824	Rbm12	chr2:156071844-156145797	4.58868	4.67857	5.428	3.61326	4.84152	4.53942	4.82799	3.87555	6.04597	4.63363	4.52063	4.73631	4.96076	-0.0356168	OK	0.97435	0.999786	0.0316212	OK	0.9728	0.999786	0.0984192	OK	0.934	0.999786	0.067238	OK	0.943	0.999786	0.134036	OK	0.908	0.999786	0.066798	OK	0.94455	0.999786
ENSMUSG00000094936	Rbm4	chr19:4711207-4811634	6.91882	12.4041	9.81245	10.4542	11.4615	9.71607	12.4855	11.2206	12.1718	9.66145	10.1333	11.221	11.6962	0.0687974	OK	0.94555	0.999786	0.21589	OK	0.84155	0.999786	0.275726	OK	0.78355	0.999786	0.147093	OK	0.8769	0.999786	0.206928	OK	0.81575	0.999786	0.0598351	OK	0.94895	0.999786
ENSMUSG00000024949	Sf1	chr19:6341134-6378030	61.3988	79.8521	60.3222	71.2336	71.6606	55.7129	65.2989	62.3375	67.7636	70.6255	65.7779	64.2242	65.0505	-0.102586	OK	0.77655	0.999786	-0.137073	OK	0.66175	0.999786	-0.118628	OK	0.7382	0.999786	-0.0344871	OK	0.91195	0.999786	-0.0160421	OK	0.9631	0.999786	0.018445	OK	0.95575	0.999786
ENSMUSG00000069769	Msi2	chr11:88339381-88718513	5.14283	6.41105	7.52408	5.14218	7.1354	4.65709	6.31003	5.016	6.90688	5.77694	6.33313	6.03417	5.96144	0.132613	OK	0.68095	0.999786	0.0628507	OK	0.83365	0.999786	0.0453555	OK	0.9029	0.999786	-0.069762	OK	0.82215	0.999786	-0.0872572	OK	0.82125	0.999786	-0.0174952	OK	0.9605	0.999786
ENSMUSG00000015165	Hnrnpl	chr7:28808540-28822266	197.345	202.417	133.919	220.3	182.249	161.735	144.252	171.536	150.465	199.881	177.109	162.745	161	-0.174501	OK	0.6397	0.999786	-0.296526	OK	0.37305	0.999786	-0.312078	OK	0.38825	0.999786	-0.122025	OK	0.7236	0.999786	-0.137577	OK	0.7116	0.999786	-0.0155515	OK	0.9616	0.999786
ENSMUSG00000021431	Snrnp48	chr13:38204938-38227663	12.5948	16.3731	12.2208	16.0546	15.3936	14.1349	11.1186	13.4034	13.4119	14.4839	14.1377	13.549	13.4076	-0.0349051	OK	0.9218	0.999786	-0.0962624	OK	0.7558	0.999786	-0.111396	OK	0.75805	0.999786	-0.0613573	OK	0.8515	0.999786	-0.0764906	OK	0.836	0.999786	-0.0151333	OK	0.96385	0.999786
ENSMUSG00000033732	Sf3b3	chr8:110810491-110972480	34.6951	44.1483	46.2928	30.8769	44.0769	30.0156	38.6984	35.5937	40.3081	39.4217	38.5849	37.597	37.9509	-0.0309546	OK	0.94215	0.999786	-0.0683732	OK	0.85565	0.999786	-0.0548574	OK	0.89975	0.999786	-0.0374185	OK	0.92205	0.999786	-0.0239027	OK	0.9554	0.999786	0.0135158	OK	0.9704	0.999786
ENSMUSG00000028034	Fubp1	chr3:152210457-152236830	13.6748	25.3729	22.2028	18.7108	22.7276	12.5426	13.6604	15.7939	17.0176	19.5238	20.4568	16.3102	16.4057	0.0673483	OK	0.84395	0.999786	-0.259459	OK	0.4137	0.999786	-0.251034	OK	0.45295	0.999786	-0.326807	OK	0.2996	0.999786	-0.318382	OK	0.35195	0.999786	0.00842486	OK	0.9782	0.999786
ENSMUSG00000029439	Sfswap	chr5:129501230-129571383	17.8736	20.1492	13.3843	18.6695	14.8408	13.5822	14.4709	14.1323	14.6252	19.0114	16.0269	14.298	14.3787	-0.24637	OK	0.4355	0.999786	-0.411055	OK	0.15915	0.999786	-0.402929	OK	0.214	0.999786	-0.164685	OK	0.5659	0.999786	-0.156559	OK	0.62425	0.999786	0.00812551	OK	0.97895	0.999786
ENSMUSG00000033931	Rbm34	chr8:126947174-126971079	8.29439	7.21995	7.61019	5.91608	7.63805	8.47366	6.40054	7.5301	7.51761	7.75717	6.76313	7.50408	7.52386	-0.197838	OK	0.54795	0.999786	-0.0478541	OK	0.88125	0.999786	-0.0440574	OK	0.89015	0.999786	0.149984	OK	0.62965	0.999786	0.153781	OK	0.6424	0.999786	0.00379673	OK	0.99045	0.999786
ENSMUSG00000040767	Snrnp25	chr11:32205414-32208984	65.41	27.9002	51.4937	73.0267	47.5554	109.338	74.2935	83.2758	70.6882	46.6551	62.2602	77.0622	76.982	0.416275	OK	0.2003	0.999786	0.723988	OK	0.0193	0.431764	0.722485	OK	0.02845	0.532452	0.307713	OK	0.29875	0.999786	0.30621	OK	0.3334	0.999786	-0.00150285	OK	0.9954	0.999786
ENSMUSG00000054679	Srsf12	chr4:33208990-33233340	0.0592241	0.162167	0.301597	0.202567	0.275602	0.064406	0.147986	0.0927961	0.172442	0.110696	0.252082	0.162665	0.132619	1.1873	OK	0.29055	0.999786	0.555303	NOTEST	1	1	0.260691	NOTEST	1	1	-0.631993	OK	0.43925	0.999786	-0.926604	OK	0.2348	0.999786	-0.294611	NOTEST	1	1
ENSMUSG00000039717	Ralyl	chr3:13946371-14182287	0	0	0	0	0.0147362	0.061501	0.00532793	0	0	0	0	0.0271884	0	0	NOTEST	1	1	inf	NOTEST	1	1	0	NOTEST	1	1	inf	NOTEST	1	1	0	NOTEST	1	1	#NAME?	NOTEST	1	1
ENSMUSG00000032297	Celf6	chr9:59577916-59607292	0	0	0.0160638	0	0.0101136	0.0422683	0.00806785	0.0227212	0.00755482	0	0.00803191	0.0201499	0.015138	inf	NOTEST	1	1	inf	NOTEST	1	1	inf	NOTEST	1	1	1.32696	NOTEST	1	1	0.914362	NOTEST	1	1	-0.412597	NOTEST	1	1
ENSMUSG00000008489	Elavl2	chr4:91250762-91400785	0.0671399	0.112976	0.182207	0.0988779	0.069859	0.0294671	0.114247	0.117331	0.0805336	0.0900581	0.140542	0.071191	0.0989323	0.642076	NOTEST	1	1	-0.339162	NOTEST	1	1	0.135585	NOTEST	1	1	-0.981238	NOTEST	1	1	-0.50649	NOTEST	1	1	0.474747	NOTEST	1	1
ENSMUSG00000030411	Nova2	chr7:18925887-18965319	0.0191171	0.0162826	0.0413616	0.0170938	0.0240448	0.0335631	0.0107891	0.0274201	0.0520627	0.0176999	0.0292277	0.022799	0.0397414	0.723598	NOTEST	1	1	0.365231	NOTEST	1	1	1.1669	NOTEST	1	1	-0.358367	NOTEST	1	1	0.443307	NOTEST	1	1	0.801674	NOTEST	1	1
ENSMUSG00000026058	Khdrbs2	chr1:32172805-32657738	0	0	0	0	0	0	0	0	0	0	0	0	0	0	NOTEST	1	1	0	NOTEST	1	1	0	NOTEST	1	1	0	NOTEST	1	1	0	NOTEST	1	1	0	NOTEST	1	1
ENSMUSG00000032387	Rbpms2	chr9:65629647-65660528	0.0719005	0.068344	0.03839	0.0214698	0.125374	0.0841566	0.0543126	0.0589863	0.0566333	0.0701223	0.0299299	0.0879478	0.0578098	-1.22829	NOTEST	1	1	0.326776	NOTEST	1	1	-0.278559	NOTEST	1	1	1.55506	NOTEST	1	1	0.949727	NOTEST	1	1	-0.605335	NOTEST	1	1
ENSMUSG00000003410	Elavl3	chr9:22015004-22052023	0.00806841	0.0412646	0.0373293	0.028868	0.0304632	0.0141658	0.0121484	0.0132284	0.0189187	0.0246665	0.0330987	0.0189258	0.0160736	0.42422	NOTEST	1	1	-0.382198	NOTEST	1	1	-0.617861	NOTEST	1	1	-0.806419	NOTEST	1	1	-1.04208	NOTEST	1	1	-0.235663	NOTEST	1	1
ENSMUSG00000028546	Elavl4	chr4:110203721-110351909	0	0.0690925	0.07515	0.0195073	0.0205913	0.00956311	0.0569959	0.0089312	0.0264272	0.0345463	0.0473287	0.0290501	0.0176792	0.454185	NOTEST	1	1	-0.249985	NOTEST	1	1	-0.966475	NOTEST	1	1	-0.70417	NOTEST	1	1	-1.42066	NOTEST	1	1	-0.71649	NOTEST	1	1
ENSMUSG00000028137	Celf3	chr3:94478830-94492193	0.07608	0.0173213	0.0264292	0.0272397	0.0287632	0.080144	0.00764841	0	0.0429628	0.0467006	0.0268344	0.0388519	0.0214814	-0.799356	NOTEST	1	1	-0.265458	NOTEST	1	1	-1.12035	NOTEST	1	1	0.533898	NOTEST	1	1	-0.320997	NOTEST	1	1	-0.854895	NOTEST	1	1
ENSMUSG00000014329	Bicc1	chr10:70868668-71159700	0.0446952	0.0888886	0.0904604	0.0466397	0.117175	0.0392358	0.0224292	0.0316754	0.0276402	0.0667919	0.06855	0.0596134	0.0296578	0.037484	NOTEST	1	1	-0.164037	NOTEST	1	1	-1.17126	NOTEST	1	1	-0.201521	NOTEST	1	1	-1.20875	NOTEST	1	1	-1.00722	NOTEST	1	1
ENSMUSG00000008658	Rbfox1	chr16:6809221-7412479	0.0500539	0.0455939	0.10942	0.137322	0.119733	0.0351519	0.0585719	0.0396416	0.0370196	0.0478239	0.123371	0.0711524	0.0383306	1.3672	NOTEST	1	1	0.57318	NOTEST	1	1	-0.319236	NOTEST	1	1	-0.794018	NOTEST	1	1	-1.68643	NOTEST	1	1	-0.892416	NOTEST	1	1
ENSMUSG00000002007	Srpk3	chrX:73774404-73778925	0.0864628	0.20426	0.0125274	0.208393	0.286939	0.0569253	0.0540447	0.092807	0.0581178	0.145361	0.11046	0.132636	0.0754624	-0.39612	NOTEST	1	1	-0.132169	NOTEST	1	1	-0.945814	NOTEST	1	1	0.263951	NOTEST	1	1	-0.549694	NOTEST	1	1	-0.813644	NOTEST	1	1
ENSMUSG00000063919	Srrm4	chr5:116438719-116591817	0.128904	0.215438	0.127589	0.172869	0.0847459	0.0916514	0.176194	0.171226	0.147199	0.172171	0.150229	0.117531	0.159212	-0.196675	NOTEST	1	1	-0.550804	NOTEST	1	1	-0.112888	NOTEST	1	1	-0.354128	NOTEST	1	1	0.0837875	NOTEST	1	1	0.437916	NOTEST	1	1
ENSMUSG00000021047	Nova1	chr12:46694516-46818775	0.0286937	0.0293343	0.0199058	0.010264	0.050535	0.0151133	0.00575759	0.00940779	0.0134409	0.029014	0.0150849	0.023802	0.0114244	-0.943645	NOTEST	1	1	-0.285669	NOTEST	1	1	-1.34464	NOTEST	1	1	0.657976	NOTEST	1	1	-0.400991	NOTEST	1	1	-1.05897	NOTEST	1	1
ENSMUSG00000038132	Rbm24	chr13:46418299-46431090	0.0514592	0.14637	0.119131	0.0921011	0.0891293	0.0790535	0.067865	0.105486	0.0846595	0.0989144	0.105616	0.0786826	0.0950726	0.0945746	NOTEST	1	1	-0.330137	NOTEST	1	1	-0.0571522	NOTEST	1	1	-0.424711	NOTEST	1	1	-0.151727	NOTEST	1	1	0.272984	NOTEST	1	1
