# Supplementary material for: The splicing regulators Esrp1 and Esrp2 direct an epithelial splicing program essential for mammalian development
Source: eLife. 2015 Sep 15;4:e08954. doi: 10.7554/eLife.08954 (PMC4566030; doi:10.7554/eLife.08954)
Supplement: Figure 5—source data 2. — DOI: http://dx.doi.org/10.7554/eLife.08954.018 [file elife08954s004.xlsx]

## Sheet: Summary
	Enriched known motifs
		Get a list of enriched motifs via "by-nucleotide" approach at FDR 5%
		Filter out possible false positives by removing motifs whose p-value from "by-sequence" approach is >0.01
			Upstream	Body	Downstream
	DKO.WT	highPSI.in.DKO	3	0	1
		highPSI.in.WT	0	1	2
			Upstream	Body	Downstream
	KH.WT	highPSI.in.KH	1	0	2
		highPSI.in.WT	0	0	0
			Upstream	Body	Downstream
	KO.WT	highPSI.in.KO	1	3	0
		highPSI.in.WT	0	0	1

## Sheet: DKO.WT
	250bp UPSTREAM											BODY												250bp DOWNSTREAM
	RBP	Motif	count.foreground.by.NT	count.background.by.NT	pValue.NT	FDR.NT	cousegment.foreground.by.segment	cousegment.background.by.segment	pValue.segment	FDR.segment		RBP	Motif	count.foreground.by.NT	count.background.by.NT	pValue.NT	FDR.NT	cousegment.foreground.by.segment	cousegment.background.by.segment	pValue.segment	FDR.segment		RBP	Motif	count.foreground.by.NT	count.background.by.NT	pValue.NT	FDR.NT	cousegment.foreground.by.segment	cousegment.background.by.segment	pValue.segment	FDR.segment
highPSI in DKO	SFPQ	[GT]T[AG][AG]T[GT][GT]	107	1345	5.16854e-05	0.00198127	56	879	0.0303622	0.744303													QKI	ACTAAC[ACG]	12	49	4.13975e-05	0.00238036	12	47	1.87737e-05	0.00215898
	ESRP1	TGGTGG	44	199	1.3155e-13	1.51282e-11	26	172	1.36558e-06	0.000157042
	RBM38	[GT][GT]GTGT[GT]	67	670	2.37243e-06	0.000136415	32	379	0.00346214	0.132715
	250bp UPSTREAM											BODY												250bp DOWNSTREAM
	RBP	Motif	count.foreground.by.NT	count.background.by.NT	pValue.NT	FDR.NT	cousegment.foreground.by.segment	cousegment.background.by.segment	pValue.segment	FDR.segment		RBP	Motif	count.foreground.by.NT	count.background.by.NT	pValue.NT	FDR.NT	cousegment.foreground.by.segment	cousegment.background.by.segment	pValue.segment	FDR.segment		RBP	Motif	count.foreground.by.NT	count.background.by.NT	pValue.NT	FDR.NT	cousegment.foreground.by.segment	cousegment.background.by.segment	pValue.segment	FDR.segment
highPSI in WT												SRSF10	AGAGA[AG][AG]	40	233	3.40244e-05	0.00391281	21	139	0.000491928	0.0565718		BRUNOL6	TGTG[AGT][GT]G	44	370	0.000354504	0.020384	36	313	0.000580149	0.066391
																							ESRP1	TGGTGG	34	273	0.00075878	0.0290866	25	219	0.00551005	0.167778
	NOTE
	light red columns are from by-Nucleotide (or by-NT)
	light green columns are from by-Sequence (or by-segment)

## Sheet: KH.WT
	250bp UPSTREAM											BODY												250bp DOWNSTREAM
	RBP	Motif	count.foreground.by.NT	count.background.by.NT	pValue.NT	FDR.NT	cousegment.foreground.by.segment	cousegment.background.by.segment	pValue.segment	FDR.segment		RBP	Motif	count.foreground.by.NT	count.background.by.NT	pValue.NT	FDR.NT	cousegment.foreground.by.segment	cousegment.background.by.segment	pValue.segment	FDR.segment		RBP	Motif	count.foreground.by.NT	count.background.by.NT	pValue.NT	FDR.NT	cousegment.foreground.by.segment	cousegment.background.by.segment	pValue.segment	FDR.segment
highPSI in KH	ESRP1	TGGTGG	27	230	1.3473e-11	1.5494e-09	16	203	3.53844e-06	0.000406921													MBNL1	GCTTGC	13	169	0.000150762	0.00486804	10	153	0.00155115	0.089191
																							QKI	ACTAAC[ACG]	9	58	1.18377e-05	0.00068067	9	56	4.71221e-06	0.000541904
	250bp UPSTREAM											BODY												250bp DOWNSTREAM
	RBP	Motif	count.foreground.by.NT	count.background.by.NT	pValue.NT	FDR.NT	cousegment.foreground.by.segment	cousegment.background.by.segment	pValue.segment	FDR.segment		RBP	Motif	count.foreground.by.NT	count.background.by.NT	pValue.NT	FDR.NT	cousegment.foreground.by.segment	cousegment.background.by.segment	pValue.segment	FDR.segment		RBP	Motif	count.foreground.by.NT	count.background.by.NT	pValue.NT	FDR.NT	cousegment.foreground.by.segment	cousegment.background.by.segment	pValue.segment	FDR.segment
highPSI in WT
	NOTE
	light red columns are from by-Nucleotide (or by-NT)
	light green columns are from by-Sequence (or by-segment)

## Sheet: KO.WT
	250bp UPSTREAM											BODY												250bp DOWNSTREAM
	RBP	Motif	count.foreground.by.NT	count.background.by.NT	pValue.NT	FDR.NT	cousegment.foreground.by.segment	cousegment.background.by.segment	pValue.segment	FDR.segment		RBP	Motif	count.foreground.by.NT	count.background.by.NT	pValue.NT	FDR.NT	cousegment.foreground.by.segment	cousegment.background.by.segment	pValue.segment	FDR.segment		RBP	Motif	count.foreground.by.NT	count.background.by.NT	pValue.NT	FDR.NT	cousegment.foreground.by.segment	cousegment.background.by.segment	pValue.segment	FDR.segment
highPSI in KO	ESRP1	TGGTGG	26	240	2.99502e-12	3.44427e-10	14	204	7.15738e-06	0.000823099		RBM24	[AT]G[AT]GTG[AGT]	16	317	0.000503849	0.0289713	11	234	0.00222449	0.127908
												ESRP1	TGGTGG	16	156	1.34117e-07	1.54234e-05	8	123	0.00148948	0.127908
												PTB	CTCT[CT][CT]	20	483	0.00116086	0.0444996	12	326	0.00968527	0.278452
	250bp UPSTREAM											BODY												250bp DOWNSTREAM
	RBP	Motif	count.foreground.by.NT	count.background.by.NT	pValue.NT	FDR.NT	cousegment.foreground.by.segment	cousegment.background.by.segment	pValue.segment	FDR.segment		RBP	Motif	count.foreground.by.NT	count.background.by.NT	pValue.NT	FDR.NT	cousegment.foreground.by.segment	cousegment.background.by.segment	pValue.segment	FDR.segment		RBP	Motif	count.foreground.by.NT	count.background.by.NT	pValue.NT	FDR.NT	cousegment.foreground.by.segment	cousegment.background.by.segment	pValue.segment	FDR.segment
highPSI in WT																							ESRP1	TGGTGG	16	304	5.83521e-05	0.00165059	10	252	0.00489741	0.264824
	NOTE
	light red columns are from by-Nucleotide (or by-NT)
	light green columns are from by-Sequence (or by-segment)
