# Supplementary material for: The splicing regulators Esrp1 and Esrp2 direct an epithelial splicing program essential for mammalian development
Source: eLife. 2015 Sep 15;4:e08954. doi: 10.7554/eLife.08954 (PMC4566030; doi:10.7554/eLife.08954)
Supplement: Figure 5—source data 3. — DOI: http://dx.doi.org/10.7554/eLife.08954.019 [file elife08954s005.xlsx]

## Sheet: Summary
	Enriched 6-mers
		Get a list of enriched 6-mers via "by-nucleotide" approach at FDR 5%
		Filter out possible false positives by removing motifs whose p-value from "by-sequence" approach is >0.01
			Upstream	Body	Downstream
	DKO.WT	highPSI.in.DKO	8	3	3
		highPSI.in.WT	1	1	2
			Upstream	Body	Downstream
	KH.WT	highPSI.in.KH	13	1	6
		highPSI.in.WT	0	0	1
			Upstream	Body	Downstream
	KO.WT	highPSI.in.KO	6	4	0
		highPSI.in.WT	0	0	0

## Sheet: DKO.WT
	250bp UPSTREAM																		BODY																		250bp DOWNSTREAM
	Motif	count.foreground.by.NT	total.NT	ratio.foreground.NT	count.background.by.NT	total.NT	ratio.background.NT	pValue.NT	FDR.NT	count.foreground.by.segment	total.segment	ratio.foreground.segment	count.background.by.segment	total.segment	ratio.background.segment	pValue.segment	FDR.segment		Motif	count.foreground.by.NT	total.NT	ratio.foreground.NT	count.background.by.NT	total.NT	ratio.background.NT	pValue.NT	FDR.NT	count.foreground.by.segment	total.segment	ratio.foreground.segment	count.background.by.segment	total.segment	ratio.background.segment	pValue.segment	FDR.segment		Motif	count.foreground.by.NT	total.NT	ratio.foreground.NT	count.background.by.NT	total.NT	ratio.background.NT	pValue.NT	FDR.NT	count.foreground.by.segment	total.segment	ratio.foreground.segment	count.background.by.segment
highPSI in DKO	TCTGCA	29	21375	0.00135673	178	407475	0.000436837	5.70165e-07	0.000583849	28	95	0.294737	171	1811	0.094423	1.00027e-07	0.000409709		GCCCCT	19	15138	0.00125512	81	237212	0.000341467	7.13269e-06	0.0292155	17	95	0.178947	69	1811	0.0381005	4.18691e-07	0.00171496		TAACCG	7	22705	0.000308302	12	432829	2.77246e-05	2.25837e-05	0.0102781	7	95	0.0736842	12
	TGCACT	17	21375	0.000795322	77	407475	0.000188969	3.79747e-06	0.00311089	17	95	0.178947	77	1811	0.0425179	1.59772e-06	0.00218143		CTATTC	10	15138	0.000660589	23	237212	9.69597e-05	1.54621e-05	0.0316665	9	95	0.0947368	23	1811	0.0127002	1.40804e-05	0.0144183		ACTAAC	17	22705	0.000748734	71	432829	0.000164037	1.47099e-06	0.000860737	14	95	0.147368	67
	TGGTGG	44	21375	0.00205848	199	407475	0.000488374	1.31536e-13	5.3877e-10	26	95	0.273684	172	1811	0.0949752	1.36558e-06	0.00218143		GTATAC	8	15138	0.000528471	15	237212	6.32346e-05	3.62511e-05	0.0494948	6	95	0.0631579	15	1811	0.00828272	0.000386822	0.105902		GTCATC	14	22705	0.000616604	74	432829	0.000170968	0.000114082	0.0389399	11	95	0.115789	68
	GGCATC	17	21375	0.000795322	94	407475	0.000230689	3.67247e-05	0.0214892	16	95	0.168421	90	1811	0.0496963	3.81851e-05	0.0270505
	GTGGTG	34	21375	0.00159064	149	407475	0.000365667	3.50186e-11	7.02798e-08	20	95	0.210526	135	1811	0.0745445	3.96247e-05	0.0270505
	TCTTCG	8	21375	0.000374269	22	407475	5.3991e-05	8.27265e-05	0.042356	8	95	0.0842105	22	1811	0.012148	6.6988e-05	0.0312631
	GGTGGT	30	21375	0.00140351	118	407475	0.000289588	5.14745e-11	7.02798e-08	17	95	0.178947	106	1811	0.0585312	6.86933e-05	0.0312631
	CTCCTC	30	21375	0.00140351	223	407475	0.000547273	1.16489e-05	0.00795229	22	95	0.231579	178	1811	0.0982882	0.000186875	0.0637867
	250bp UPSTREAM																		BODY																		250bp DOWNSTREAM
	Motif	count.foreground.by.NT	total.NT	ratio.foreground.NT	count.background.by.NT	total.NT	ratio.background.NT	pValue.NT	FDR.NT	count.foreground.by.segment	total.segment	ratio.foreground.segment	count.background.by.segment	total.segment	ratio.background.segment	pValue.segment	FDR.segment		Motif	count.foreground.by.NT	total.NT	ratio.foreground.NT	count.background.by.NT	total.NT	ratio.background.NT	pValue.NT	FDR.NT	count.foreground.by.segment	total.segment	ratio.foreground.segment	count.background.by.segment	total.segment	ratio.background.segment	pValue.segment	FDR.segment		Motif	count.foreground.by.NT	total.NT	ratio.foreground.NT	count.background.by.NT	total.NT	ratio.background.NT	pValue.NT	FDR.NT	count.foreground.by.segment	total.segment	ratio.foreground.segment	count.background.by.segment
highPSI in WT	CTTCTG	34	26775	0.00126984	236	407475	0.000579177	6.8354e-05	0.046663	31	119	0.260504	220	1811	0.12148	5.53297e-05	0.226631		AGGCCA	25	18929	0.00132072	101	237212	0.000425779	5.16713e-06	0.0211646	13	119	0.109244	90	1811	0.0496963	0.00890089	0.967699		TGCCTG	39	28441	0.00137126	269	432829	0.000621493	1.86438e-05	0.0381825	32	119	0.268908	233
																																					CTGGCT	37	28441	0.00130094	256	432829	0.000591458	3.17924e-05	0.0434072	28	119	0.235294	235
	NOTE
	light red columns are from by-Nucleotide (or by-NT)
	light green columns are from by-Sequence (or by-segment)
[truncated: 4 more columns]

## Sheet: KH.WT
	250bp UPSTREAM																		BODY																		250bp DOWNSTREAM
	Motif	count.foreground.by.NT	total.NT	ratio.foreground.NT	count.background.by.NT	total.NT	ratio.background.NT	pValue.NT	FDR.NT	count.foreground.by.segment	total.segment	ratio.foreground.segment	count.background.by.segment	total.segment	ratio.background.segment	pValue.segment	FDR.segment		Motif	count.foreground.by.NT	total.NT	ratio.foreground.NT	count.background.by.NT	total.NT	ratio.background.NT	pValue.NT	FDR.NT	count.foreground.by.segment	total.segment	ratio.foreground.segment	count.background.by.segment	total.segment	ratio.background.segment	pValue.segment	FDR.segment		Motif	count.foreground.by.NT	total.NT	ratio.foreground.NT	count.background.by.NT	total.NT	ratio.background.NT	pValue.NT	FDR.NT	count.foreground.by.segment	total.segment	ratio.foreground.segment	count.background.by.segment
highPSI in DKO	GTGGTG	23	9675	0.00237726	166	448200	0.00037037	2.16296e-11	4.42974e-08	16	43	0.372093	151	1992	0.0758032	7.86084e-08	0.000307022		GTATAC	6	5124	0.00117096	18	263215	6.83852e-05	4.84021e-06	0.0198255	4	43	0.0930233	18	1992	0.00903614	0.000959504	0.280724		ACTAAC	13	10277	0.00126496	91	476088	0.000191141	3.38643e-07	0.000126098	10	43	0.232558	84
	TCTGCA	18	9675	0.00186047	192	448200	0.00042838	6.86439e-07	0.000702914	17	43	0.395349	182	1992	0.0913655	1.49913e-07	0.000307022																				TTGCTT	19	10277	0.00184879	318	476088	0.000667944	0.00012983	0.0443154	14	43	0.325581	292
	TGGTGG	27	9675	0.0027907	230	448200	0.000513164	1.34716e-11	4.42974e-08	16	43	0.372093	203	1992	0.101908	3.53844e-06	0.00483115																				CCCCTC	31	10277	0.00301644	213	476088	0.000447396	2.39331e-15	3.26767e-12	11	43	0.255814	181
	CTGGGC	16	9675	0.00165375	242	448200	0.000539938	0.000146389	0.0374756	16	43	0.372093	214	1992	0.10743	6.84041e-06	0.00611299																				GCTTGC	13	10277	0.00126496	169	476088	0.000354976	0.000150759	0.0475008	10	43	0.232558	153
	TGTGGT	16	9675	0.00165375	198	448200	0.000441767	1.57966e-05	0.0071892	15	43	0.348837	189	1992	0.0948795	7.46215e-06	0.00611299																				CTCCTC	41	10277	0.00398949	298	476088	0.000625935	5.29028e-19	2.1669e-15	11	43	0.255814	213
	GCGGCG	9	9675	0.000930233	48	448200	0.000107095	3.01067e-06	0.00205528	7	43	0.162791	36	1992	0.0180723	2.07881e-05	0.0141914																				CTCCCC	32	10277	0.00311375	276	476088	0.000579725	2.50098e-13	1.70733e-10	11	43	0.255814	228
	GTCTTC	12	9675	0.00124031	151	448200	0.000336903	0.000201605	0.0434618	12	43	0.27907	145	1992	0.0727912	5.48661e-05	0.0280915
	CTGCAT	12	9675	0.00124031	150	448200	0.000334672	0.000190393	0.043325	12	43	0.27907	143	1992	0.0717871	4.82004e-05	0.0280915
	GGCGGC	11	9675	0.00113695	61	448200	0.0001361	3.43972e-07	0.000469637	7	43	0.162791	49	1992	0.0245984	0.000121888	0.0499252
	GGTGGC	15	9675	0.00155039	160	448200	0.000356983	5.64176e-06	0.00288858	11	43	0.255814	151	1992	0.0758032	0.000353829	0.096619
	GGTGGT	15	9675	0.00155039	149	448200	0.000332441	2.53533e-06	0.00205528	10	43	0.232558	133	1992	0.0667671	0.000549522	0.132403
	GGGTGT	13	9675	0.00134367	166	448200	0.00037037	0.000127737	0.0348806	10	43	0.232558	154	1992	0.0773092	0.00162626	0.285724
	GGTGTT	12	9675	0.00124031	148	448200	0.00033021	0.000169557	0.0408532	9	43	0.209302	145	1992	0.0727912	0.00387987	0.387608
	250bp UPSTREAM																		BODY																		250bp DOWNSTREAM
highPSI in WT	Motif	count.foreground.by.NT	total.NT	ratio.foreground.NT	count.background.by.NT	total.NT	ratio.background.NT	pValue.NT	FDR.NT	count.foreground.by.segment	total.segment	ratio.foreground.segment	count.background.by.segment	total.segment	ratio.background.segment	pValue.segment	FDR.segment		Motif	count.foreground.by.NT	total.NT	ratio.foreground.NT	count.background.by.NT	total.NT	ratio.background.NT	pValue.NT	FDR.NT	count.foreground.by.segment	total.segment	ratio.foreground.segment	count.background.by.segment	total.segment	ratio.background.segment	pValue.segment	FDR.segment		Motif	count.foreground.by.NT	total.NT	ratio.foreground.NT	count.background.by.NT	total.NT	ratio.background.NT	pValue.NT	FDR.NT	count.foreground.by.segment	total.segment	ratio.foreground.segment	count.background.by.segment
																																					GGGAGA	19	12906	0.00147218	190	476088	0.000399086	3.60029e-06	0.00957513	14	54	0.259259	184
	NOTE
	light red columns are from by-Nucleotide (or by-NT)
	light green columns are from by-Sequence (or by-segment)
[truncated: 4 more columns]

## Sheet: KO.WT
	250bp UPSTREAM																		BODY																		250bp DOWNSTREAM
	Motif	count.foreground.by.NT	total.NT	ratio.foreground.NT	count.background.by.NT	total.NT	ratio.background.NT	pValue.NT	FDR.NT	count.foreground.by.segment	total.segment	ratio.foreground.segment	count.background.by.segment	total.segment	ratio.background.segment	pValue.segment	FDR.segment		Motif	count.foreground.by.NT	total.NT	ratio.foreground.NT	count.background.by.NT	total.NT	ratio.background.NT	pValue.NT	FDR.NT	count.foreground.by.segment	total.segment	ratio.foreground.segment	count.background.by.segment	total.segment	ratio.background.segment	pValue.segment	FDR.segment		Motif	count.foreground.by.NT	total.NT	ratio.foreground.NT	count.background.by.NT	total.NT	ratio.background.NT	pValue.NT	FDR.NT	count.foreground.by.segment	total.segment	ratio.foreground.segment	count.background.by.segment
highPSI in KO	TGGTGG	26	8100	0.00320988	240	452700	0.000530152	2.99465e-12	1.22661e-08	14	36	0.388889	204	2012	0.101392	7.15738e-06	0.0293166		GTGGCC	11	4759	0.00231141	124	256531	0.000483372	4.09899e-05	0.0419736	10	36	0.277778	101	2012	0.0501988	1.12876e-05	0.046234
	GTGGTG	19	8100	0.00234568	175	452700	0.000386569	2.29652e-09	4.70328e-06	11	36	0.305556	151	2012	0.0750497	5.71079e-05	0.0867894		CGTGGC	8	4759	0.00168103	59	256531	0.000229992	3.02063e-05	0.0419736	7	36	0.194444	53	2012	0.0263419	5.57574e-05	0.114191
	GCGGCG	8	8100	0.000987654	52	452700	0.000114866	1.0301e-05	0.00703216	6	36	0.166667	36	2012	0.0178926	6.35665e-05	0.0867894		TGGTGG	16	4759	0.00336205	156	256531	0.000608114	1.34585e-07	0.000551262	8	36	0.222222	123	2012	0.0611332	0.00148948	0.43578
	GGCGGC	10	8100	0.00123457	67	452700	0.000148001	1.05093e-06	0.00107615	6	36	0.166667	49	2012	0.0243539	0.000297633	0.203184		TGTGTG	11	4759	0.00231141	121	256531	0.000471678	3.33121e-05	0.0419736	6	36	0.166667	89	2012	0.0442346	0.0053509	0.49812
	GGTGGT	15	8100	0.00185185	151	452700	0.000333554	3.08416e-07	0.00042109	9	36	0.25	127	2012	0.0631213	0.000388469	0.22731
	GGTGGC	13	8100	0.00160494	155	452700	0.00034239	1.02395e-05	0.00703216	9	36	0.25	145	2012	0.0720676	0.000980618	0.30897
	250bp UPSTREAM																		BODY																		250bp DOWNSTREAM
	Motif	count.foreground.by.NT	total.NT	ratio.foreground.NT	count.background.by.NT	total.NT	ratio.background.NT	pValue.NT	FDR.NT	count.foreground.by.segment	total.segment	ratio.foreground.segment	count.background.by.segment	total.segment	ratio.background.segment	pValue.segment	FDR.segment		Motif	count.foreground.by.NT	total.NT	ratio.foreground.NT	count.background.by.NT	total.NT	ratio.background.NT	pValue.NT	FDR.NT	count.foreground.by.segment	total.segment	ratio.foreground.segment	count.background.by.segment	total.segment	ratio.background.segment	pValue.segment	FDR.segment		Motif	count.foreground.by.NT	total.NT	ratio.foreground.NT	count.background.by.NT	total.NT	ratio.background.NT	pValue.NT	FDR.NT	count.foreground.by.segment	total.segment	ratio.foreground.segment	count.background.by.segment
highPSI in WT
	NOTE
	light red columns are from by-Nucleotide (or by-NT)
	light green columns are from by-Sequence (or by-segment)
[truncated: 4 more columns]
