# Supplementary material for: The splicing regulators Esrp1 and Esrp2 direct an epithelial splicing program essential for mammalian development
Source: eLife. 2015 Sep 15;4:e08954. doi: 10.7554/eLife.08954 (PMC4566030; doi:10.7554/eLife.08954)
Supplement: Figure 6—source data 1. — DOI: http://dx.doi.org/10.7554/eLife.08954.022 [file elife08954s006.xlsx]

## Sheet: Summary
	Samples
	DKO	Esrp1 KO/Esrp2 KO
	KH	Esrp1 KO/Esrp2 Het
	KO	Esrp1 KO/Esrp2 WT
	WT	Esrp1 WT/Esrp2 WT
	Differentially expressed genes from pairwise comparisons
	Cuffdiff 2.0
	FDR<0.05, minFPKM>0.1
	Comparison	# of differentially expressed genes
	DKO vs. KH	240
	DKO vs. KO	291
	DKO vs. WT	515
	KH vs. KO	21
	KH vs. WT	78
	KO vs. WT	65

## Sheet: FPKM.DEG
geneID	geneSymbol	Locus	DKO-2	DKO-3	KH-1	KH-2	KO-1	KO-2	KO-4	WT-1	WT-5	avgFPKM_DKO	avgFPKM_KH	avgFPKM_KO	avgFPKM_WT	log2FoldChange	DEG.STAT	DKO.KH.pValue	FDR	log2FoldChange	DEG.STAT	DKO.KO.pValue	FDR	log2FoldChange	DEG.STAT	DKO.WT.pValue	FDR	log2FoldChange	DEG.STAT	KH.KO.pValue	FDR	log2FoldChange	DEG.STAT	KH.WT.pValue	FDR	log2FoldChange	DEG.STAT	KO.WT.pValue	FDR
ENSMUSG00000020912	Krt12	chr11:99415665-99425497	994.299	1040.39	44.7066	112.588	28.7678	70.6189	48.9483	24.5309	15.7542	1017.34	78.6473	49.445	20.1426	-3.69327	OK	5e-05	0.0061404	-4.36284	OK	5e-05	0.0061404	-5.65842	OK	5e-05	0.0061404	-0.669574	OK	0.0382	0.612831	-1.96515	OK	5e-05	0.0061404	-1.29558	OK	5e-05	0.0061404
ENSMUSG00000028128	F3	chr3:121723536-121735052	44.3042	29.6306	65.3567	111.826	66.1782	96.1327	148.325	309.074	284.773	36.9674	88.5912	103.545	296.923	1.26091	OK	0.0003	0.0262795	1.48594	OK	5e-05	0.0061404	3.00576	OK	5e-05	0.0061404	0.225027	OK	0.4823	0.999786	1.74486	OK	5e-05	0.0061404	1.51983	OK	5e-05	0.0061404
ENSMUSG00000050211	Pla2g4e	chr2:120166411-120245598	17.64	23.3992	1.65274	3.44463	1.46361	3.71274	3.77718	10.1145	7.63925	20.5196	2.54869	2.98451	8.87688	-3.00918	OK	5e-05	0.0061404	-2.78144	OK	5e-05	0.0061404	-1.20888	OK	0.0004	0.0330398	0.22774	OK	0.53215	0.999786	1.8003	OK	5e-05	0.0061404	1.57256	OK	5e-05	0.0061404
ENSMUSG00000067653	Ankrd23	chr1:36530533-36535729	4.69564	3.13955	5.494	16.8823	7.17086	10.1895	18.2191	25.9013	28.0126	3.9176	11.1882	11.8598	26.9569	1.51393	OK	0.0003	0.0262795	1.59804	OK	5e-05	0.0061404	2.78262	OK	5e-05	0.0061404	0.0841117	OK	0.8015	0.999786	1.26868	OK	0.00035	0.0298307	1.18457	OK	5e-05	0.0061404
ENSMUSG00000034584	Exph5	chr9:53301669-53377514	1.27761	0.911907	2.47009	2.725	1.86262	1.37535	5.33535	3.76415	9.4096	1.09476	2.59755	2.85778	6.58687	1.24653	OK	0.00235	0.118573	1.38428	OK	0.00045	0.0358939	2.58898	OK	5e-05	0.0061404	0.137743	OK	0.688	0.999786	1.34244	OK	5e-05	0.0061404	1.2047	OK	0.00055	0.0414372
ENSMUSG00000046774	8030474K03Rik	chrX:101794655-101798642	1.6321	0.392106	0.224264	0.367934	0.657123	1.12386	0.091717	0	0	1.0121	0.296099	0.624233	0	-1.77321	OK	0.0063	0.228923	-0.697203	OK	0.24555	0.999786	-inf	OK	5e-05	0.0061404	1.07601	OK	0.08395	0.856381	-inf	OK	5e-05	0.0061404	-inf	OK	5e-05	0.0061404
ENSMUSG00000062515	Fabp4	chr3:10204346-10208576	86.9984	29.9936	43.9861	62.0094	34.5498	109.463	69.3277	6.65673	17.8231	58.496	52.9978	71.1135	12.2399	-0.142407	OK	0.6801	0.999786	0.281785	OK	0.3768	0.999786	-2.25674	OK	5e-05	0.0061404	0.424191	OK	0.174	0.999786	-2.11434	OK	5e-05	0.0061404	-2.53853	OK	5e-05	0.0061404
ENSMUSG00000044594	Serpinb3a	chr1:107045586-107052337	130.376	75.6159	93.2097	114.303	99.3532	132.014	178.974	365.133	454.108	102.996	103.757	136.78	409.62	0.0106161	OK	0.97475	0.999786	0.409272	OK	0.18795	0.999786	1.9917	OK	5e-05	0.0061404	0.398655	OK	0.1939	0.999786	1.98108	OK	5e-05	0.0061404	1.58243	OK	5e-05	0.0061404
ENSMUSG00000052415	Tchh	chr3:93442329-93449077	4.93624	2.56015	2.40927	2.71588	2.34662	1.70411	5.5712	6.73444	20.1369	3.74819	2.56258	3.20731	13.4357	-0.548601	OK	0.1121	0.950997	-0.224832	OK	0.50015	0.999786	1.8418	OK	5e-05	0.0061404	0.323769	OK	0.333	0.999786	2.3904	OK	5e-05	0.0061404	2.06663	OK	5e-05	0.0061404
ENSMUSG00000059606	Ear5	chr14:51162259-51163018	4.23844	1.94488	3.20832	5.95756	3.3704	8.42942	5.99047	21.4499	19.9098	3.09166	4.58294	5.9301	20.6799	0.567892	OK	0.27735	0.999786	0.939675	OK	0.0528	0.709402	2.74177	OK	5e-05	0.0061404	0.371782	OK	0.3951	0.999786	2.17388	OK	5e-05	0.0061404	1.8021	OK	5e-05	0.0061404
ENSMUSG00000079025	Gsdmc	chr15:63775970-63808759	67.9984	37.2359	28.4792	46.8046	30.6216	45.7046	55.0703	142.612	196.702	52.6171	37.6419	43.7989	169.657	-0.483193	OK	0.14715	0.999786	-0.264639	OK	0.3808	0.999786	1.68902	OK	5e-05	0.0061404	0.218554	OK	0.46575	0.999786	2.17221	OK	5e-05	0.0061404	1.95365	OK	5e-05	0.0061404
ENSMUSG00000025418	Bsnd	chr4:106483455-106492283	0.151455	0.0344814	0.14907	0.569378	0.257665	0.478636	0.548125	4.24763	4.56843	0.0929681	0.359224	0.428142	4.40803	1.95008	OK	0.01555	0.383748	2.20328	OK	0.0049	0.195246	5.56725	OK	5e-05	0.0061404	0.253206	OK	0.63115	0.999786	3.61718	OK	5e-05	0.0061404	3.36397	OK	5e-05	0.0061404
ENSMUSG00000035896	Rnase1	chr14:51145001-51146767	73.4349	25.2318	29.1023	48.2773	21.3933	48.0045	49.2296	114.378	134.408	49.3334	38.6898	39.5425	124.393	-0.35061	OK	0.3093	0.999786	-0.31916	OK	0.31105	0.999786	1.33427	OK	0.0001	0.0109146	0.0314493	OK	0.91925	0.999786	1.68488	OK	5e-05	0.0061404	1.65343	OK	5e-05	0.0061404
ENSMUSG00000032024	Clmp	chr9:40685961-40785319	0.265546	0.173324	0.130857	0.0768657	0.154773	0.0345348	0.0765387	1.93515	3.30089	0.219435	0.103861	0.0886155	2.61802	-1.07913	NOTEST	1	1	-1.30816	NOTEST	1	1	3.57661	OK	5e-05	0.0061404	-0.229028	NOTEST	1	1	4.65574	OK	5e-05	0.0061404	4.88477	OK	5e-05	0.0061404
ENSMUSG00000019158	Tmem160	chr7:16452778-16455489	45.1447	26.9033	19.1529	26.2059	24.1448	40.746	22.8215	7.27092	6.03611	36.024	22.6794	29.2374	6.65351	-0.667576	OK	0.0591	0.745594	-0.301141	OK	0.327	0.999786	-2.43677	OK	5e-05	0.0061404	0.366435	OK	0.2553	0.999786	-1.76919	OK	0.0001	0.0109146	-2.13563	OK	5e-05	0.0061404
ENSMUSG00000040728	Esrp1	chr4:11261314-11386783	42.1942	38.6535	18.1535	55.1158	29.7547	28.6535	27.1473	119.047	141.941	40.4239	36.6347	28.5185	130.494	-0.141998	OK	0.7128	0.999786	-0.503309	OK	0.10875	0.940041	1.6907	OK	5e-05	0.0061404	-0.361311	OK	0.3088	0.999786	1.8327	OK	0.00015	0.0152065	2.19401	OK	5e-05	0.0061404
ENSMUSG00000020333	Acsl6	chr11:54303797-54364756	1.47604	0.3974	0.285787	2.89016	1.07043	2.64468	2.09754	9.62836	5.00636	0.936721	1.58797	1.93755	7.31736	0.761496	OK	0.1952	0.999786	1.04854	OK	0.04605	0.670211	2.96563	OK	5e-05	0.0061404	0.287046	OK	0.55785	0.999786	2.20414	OK	0.00015	0.0152065	1.91709	OK	5e-05	0.0061404
ENSMUSG00000054537	Tmprss11e	chr5:86705185-86759736	0.0482758	0.068645	0.0907944	0.323988	0.114004	0.190705	0.315248	1.28643	1.40636	0.0584604	0.207391	0.206652	1.3464	1.82682	NOTEST	1	1	1.82167	NOTEST	1	1	4.5255	OK	5e-05	0.0061404	-0.0051477	NOTEST	1	1	2.69868	OK	0.00025	0.0226408	2.70383	OK	5e-05	0.0061404
ENSMUSG00000031762	Mt2	chr8:94172617-94173567	256.573	189.049	173.533	98.2416	183.907	140.828	89.26	71.8614	40.4771	222.811	135.887	137.998	56.1692	-0.713409	OK	0.02625	0.510652	-0.69117	OK	0.0193	0.431764	-1.98797	OK	5e-05	0.0061404	0.0222394	OK	0.93615	0.999786	-1.27456	OK	0.00035	0.0298307	-1.2968	OK	5e-05	0.0061404
ENSMUSG00000091618	H60c	chr10:3256207-3267771	32.2128	27.6891	31.5504	33.799	31.3622	40.488	65.7176	89.0627	129.149	29.951	32.6747	45.8559	109.106	0.125572	OK	0.6888	0.999786	0.614507	OK	0.04075	0.631704	1.86505	OK	5e-05	0.0061404	0.488934	OK	0.10665	0.933864	1.73948	OK	5e-05	0.0061404	1.25055	OK	0.0001	0.0109146
ENSMUSG00000024222	Fkbp5	chr17:28399094-28517524	24.6081	38.3688	23.002	22.8576	21.7596	40.3291	33.131	71.2345	74.1748	31.4885	22.9298	31.7399	72.7047	-0.457599	OK	0.1535	0.999786	0.0114737	OK	0.96935	0.999786	1.20723	OK	0.00025	0.0226408	0.469073	OK	0.1073	0.936187	1.66482	OK	5e-05	0.0061404	1.19575	OK	0.0002	0.0190711
ENSMUSG00000074743	Thbd	chr2:148404470-148408188	7.38747	6.01553	2.25538	1.72903	1.2028	1.36681	2.09349	5.87579	7.70635	6.7015	1.99221	1.55437	6.79107	-1.75012	OK	5e-05	0.0061404	-2.10816	OK	5e-05	0.0061404	0.019155	OK	0.9552	0.999786	-0.358038	OK	0.3475	0.999786	1.76927	OK	5e-05	0.0061404	2.12731	OK	5e-05	0.0061404
ENSMUSG00000084403	Rps15a-ps8	chr4:53791069-53791456	0	0	15.7741	18.6346	39.9403	0	0	0	0	0	17.2043	13.3134	0	inf	OK	5e-05	0.0061404	inf	OK	5e-05	0.0061404	0	NOTEST	1	1	-0.369889	OK	0.46745	0.999786	-inf	OK	5e-05	0.0061404	-inf	OK	5e-05	0.0061404
ENSMUSG00000078664	Sprr2a1	chr3:92215834-92257298	24.3361	12.3135	2.85139	10.8774	7.25956	9.76353	6.5699	23.3742	22.2586	18.3248	6.8644	7.86433	22.8164	-1.41659	OK	0.00015	0.0152065	-1.2204	OK	0.0001	0.0109146	0.31627	OK	0.341	0.999786	0.196191	OK	0.53515	0.999786	1.73287	OK	5e-05	0.0061404	1.53667	OK	5e-05	0.0061404
ENSMUSG00000014846	Tppp3	chr8:105467492-105471526	46.4011	13.2619	4.7551	10.4667	8.26201	14.4672	6.81714	24.7962	22.2638	29.8315	7.61089	9.8488	23.53	-1.9707	OK	0.0001	0.0109146	-1.59882	OK	5e-05	0.0061404	-0.342337	OK	0.3353	0.999786	0.371883	OK	0.3381	0.999786	1.62836	OK	0.0001	0.0109146	1.25648	OK	0.00035	0.0298307
ENSMUSG00000030483	Cyp2b10	chr7:25897619-25926624	32.6423	14.6769	7.15259	11.1322	5.7996	15.7304	12.5831	26.3682	20.9186	23.6596	9.1424	11.371	23.6434	-1.37178	OK	0.0001	0.0109146	-1.05706	OK	0.0011	0.0700786	-0.000988176	OK	0.99695	0.999786	0.314719	OK	0.3263	0.999786	1.37079	OK	0.00015	0.0152065	1.05608	OK	0.00065	0.0474333
ENSMUSG00000068748	Ptprz1	chr6:22875501-23052916	6.83408	6.15518	4.25162	4.42021	4.98155	2.82757	4.16951	10.5318	11.1782	6.49463	4.33591	3.99288	10.855	-0.582913	OK	0.069	0.793415	-0.701819	OK	0.01765	0.410126	0.741042	OK	0.0204	0.443779	-0.118907	OK	0.6816	0.999786	1.32395	OK	5e-05	0.0061404	1.44286	OK	5e-05	0.0061404
ENSMUSG00000032578	Cish	chr9:107292434-107302784	13.188	6.69193	6.10831	9.89562	5.5653	7.81076	6.55734	17.8795	18.4106	9.93998	8.00196	6.64447	18.145	-0.312889	OK	0.37005	0.999786	-0.581089	OK	0.0683	0.789685	0.868258	OK	0.00985	0.300016	-0.2682	OK	0.4005	0.999786	1.18115	OK	0.0005	0.0387957	1.44935	OK	5e-05	0.0061404
ENSMUSG00000049985	Ankrd55	chr13:112288450-112384002	6.87805	2.17225	1.2782	3.06672	1.47978	2.86944	2.70612	6.90886	8.43024	4.52515	2.17246	2.35178	7.66955	-1.05863	OK	0.0455	0.666822	-0.944213	OK	0.05145	0.702161	0.761176	OK	0.106	0.931776	0.114422	OK	0.8162	0.999786	1.81981	OK	0.00055	0.0414372	1.70539	OK	0.0001	0.0109146
ENSMUSG00000084228	Gm8080	chr1:107020136-107025325	2.14299	0.908551	0.461316	0.961394	0.653131	0.661898	1.0728	4.23563	5.10306	1.52577	0.711355	0.795944	4.66935	-1.10089	OK	0.07105	0.802564	-0.938798	OK	0.0955	0.896589	1.61368	OK	0.0029	0.137449	0.162097	OK	0.7804	0.999786	2.71458	OK	0.00015	0.0152065	2.55248	OK	0.00015	0.0152065
ENSMUSG00000022181	C6	chr15:4727174-4815456	0.102269	0.113071	1.04747	1.41936	0.455965	0.853797	1.75056	0.071364	0.162441	0.10767	1.23342	1.02011	0.116902	3.51798	OK	0.01005	0.303698	3.24404	OK	0.008	0.264269	0.11869	NOTEST	1	1	-0.27394	OK	0.5494	0.999786	-3.39929	OK	0.00015	0.0152065	-3.12535	OK	0.0002	0.0190711
ENSMUSG00000037031	Tspan15	chr10:62185395-62231218	1.22039	1.01184	0.554363	0.520468	0.531438	0.520641	0.49837	1.81416	1.709	1.11612	0.537416	0.516816	1.76158	-1.05438	OK	0.0337	0.578588	-1.11076	OK	0.01605	0.391383	0.658383	OK	0.1318	0.991633	-0.0563874	OK	0.90515	0.999786	1.71276	OK	0.00065	0.0474333	1.76915	OK	0.0002	0.0190711
ENSMUSG00000027401	Tgm3	chr2:130012348-130050399	59.3026	62.0386	31.522	34.8419	26.1888	31.3082	53.0378	77.5417	98.3614	60.6706	33.1819	36.8449	87.9516	-0.8706	OK	0.01035	0.309271	-0.719532	OK	0.02295	0.474026	0.535711	OK	0.1264	0.981186	0.151068	OK	0.61855	0.999786	1.40631	OK	0.0001	0.0109146	1.25524	OK	0.00025	0.0226408
ENSMUSG00000029236	Nmu	chr5:76331237-76363788	4.3299	1.12533	0.103746	1.01311	0.602943	1.40581	0.767476	5.06929	3.13767	2.72761	0.558428	0.925408	4.10348	-2.2882	OK	0.0042	0.176851	-1.55948	OK	0.0074	0.252869	0.589208	OK	0.2611	0.999786	0.728718	OK	0.26465	0.999786	2.8774	OK	0.00045	0.0358939	2.14869	OK	0.00045	0.0358939
ENSMUSG00000031870	Pgr	chr9:8900418-8965425	0.0135164	0	0.0665795	0.0988964	0.0851426	0.0675612	0.228524	0.430738	1.11463	0.00675818	0.0827379	0.127076	0.772683	3.61384	NOTEST	1	1	4.23291	NOTEST	1	1	6.8371	OK	0.2392	0.999786	0.619068	NOTEST	1	1	3.22326	OK	0.0005	0.0387957	2.60419	OK	0.00045	0.0358939
ENSMUSG00000038295	Atg9b	chr5:24364809-24392143	53.8902	57.8891	7.66201	130.742	16.9919	23.8113	23.4871	69.0729	37.9593	55.8897	69.2022	21.4301	53.5161	0.308236	OK	0.47225	0.999786	-1.38294	OK	5e-05	0.0061404	-0.0626078	OK	0.8635	0.999786	-1.69118	OK	0.00025	0.0226408	-0.370844	OK	0.41	0.999786	1.32034	OK	5e-05	0.0061404
ENSMUSG00000001506	Col1a1	chr11:94936223-94953042	0.231343	0.289909	0.283267	0.115623	2.64973	0.1553	0.168996	0.167326	0.111613	0.260626	0.199445	0.991343	0.139469	-0.385989	OK	0.53545	0.999786	1.9274	OK	0.00045	0.0358939	-0.902034	OK	0.18235	0.999786	2.31339	OK	5e-05	0.0061404	-0.516046	NOTEST	1	1	-2.82944	OK	0.00015	0.0152065
ENSMUSG00000015854	Cd5l	chr3:87357880-87371074	0.0419368	0	0.874893	2.92959	3.06856	6.8106	6.5111	2.04678	1.56344	0.0209684	1.90224	5.46342	1.80511	6.50334	OK	0.08495	0.859839	8.02544	OK	0.056	0.727382	6.42773	OK	0.08495	0.859839	1.5221	OK	0.00045	0.0358939	-0.075612	OK	0.86965	0.999786	-1.59772	OK	0.0002	0.0190711
ENSMUSG00000023041	Krt6b	chr15:101676033-101680289	710.181	1592.75	4.83228	6.39468	3.24222	3.10946	2.8693	6.87266	12.1749	1151.46	5.61348	3.07366	9.52376	-7.68036	OK	5e-05	0.0061404	-8.5493	OK	5e-05	0.0061404	-6.91772	OK	5e-05	0.0061404	-0.868939	OK	0.01825	0.418887	0.762635	OK	0.0355	0.591437	1.63157	OK	5e-05	0.0061404
ENSMUSG00000064201	Krt2	chr15:101810688-101818169	13.9148	3.75997	1.37384	0.918425	1.53561	2.92712	2.88527	0.736209	0.498098	8.83739	1.14613	2.44933	0.617154	-2.94684	OK	5e-05	0.0061404	-1.85123	OK	5e-05	0.0061404	-3.83992	OK	5e-05	0.0061404	1.09561	OK	0.00945	0.292064	-0.893074	OK	0.0756	0.822094	-1.98869	OK	5e-05	0.0061404
ENSMUSG00000028972	Car6	chr4:150187014-150201332	2.15501	0.190512	1.126	11.0416	1.70667	4.41387	5.61859	14.4118	10.9711	1.17276	6.0838	3.91305	12.6914	2.37506	OK	0.00045	0.0358939	1.73838	OK	0.00285	0.135955	3.43587	OK	5e-05	0.0061404	-0.63668	OK	0.1302	0.988609	1.06081	OK	0.0132	0.354054	1.69749	OK	5e-05	0.0061404
ENSMUSG00000002578	Ikzf4	chr10:128630842-128649811	0.11017	0.152034	0.277632	0.234409	0.327146	0.117437	0.248843	1.3623	1.38648	0.131102	0.25602	0.231142	1.37439	0.965574	OK	0.17375	0.999786	0.818095	NOTEST	1	1	3.39004	OK	5e-05	0.0061404	-0.147479	OK	0.80825	0.999786	2.42446	OK	0.0007	0.0502515	2.57194	OK	5e-05	0.0061404
ENSMUSG00000032349	Elovl5	chr9:77917363-77984519	3.55379	3.19185	5.71857	6.13369	5.03579	4.51499	5.00452	11.7062	11.965	3.37282	5.92613	4.85177	11.8356	0.813135	OK	0.02915	0.539379	0.524554	OK	0.1201	0.970846	1.81111	OK	5e-05	0.0061404	-0.28858	OK	0.3605	0.999786	0.997972	OK	0.0027	0.131137	1.28655	OK	5e-05	0.0061404
ENSMUSG00000060467	Gm10080	chr9:44374594-44375209	46.2035	29.3691	21.6273	29.1085	28.2255	50.9275	27.72	13.4658	11.2677	37.7863	25.3679	35.6244	12.3667	-0.574861	OK	0.1083	0.93854	-0.0849997	OK	0.78935	0.999786	-1.6114	OK	0.0001	0.0109146	0.489861	OK	0.14225	0.999786	-1.03654	OK	0.01035	0.309271	-1.5264	OK	5e-05	0.0061404
ENSMUSG00000031709	Tbc1d9	chr8:83165080-83272934	6.18113	2.83384	3.27846	14.2995	3.42533	6.25275	10.6061	16.8762	15.3792	4.50749	8.78896	6.76139	16.1277	0.963368	OK	0.0084	0.272288	0.584997	OK	0.06225	0.760251	1.83914	OK	5e-05	0.0061404	-0.378371	OK	0.25215	0.999786	0.875775	OK	0.01385	0.36248	1.25415	OK	5e-05	0.0061404
ENSMUSG00000079523	Tmsb10	chr6:72957346-72958748	234.107	257.839	220.002	131.992	283.148	299.71	129.575	126.283	84.9335	245.973	175.997	237.478	105.608	-0.482951	OK	0.13435	0.997595	-0.0507091	OK	0.86515	0.999786	-1.21978	OK	0.0003	0.0262795	0.432242	OK	0.152	0.999786	-0.736828	OK	0.02255	0.468835	-1.16907	OK	5e-05	0.0061404
ENSMUSG00000028832	Stmn1	chr4:134468319-134473843	102.785	111.179	103.469	47.6526	144.441	150.291	58.0744	60.3154	37.5253	106.982	75.5608	117.602	48.9204	-0.501657	OK	0.1202	0.970846	0.136545	OK	0.64805	0.999786	-1.12886	OK	0.00055	0.0414372	0.638203	OK	0.0433	0.651226	-0.627203	OK	0.05545	0.723859	-1.26541	OK	5e-05	0.0061404
ENSMUSG00000026675	Hsd17b7	chr1:169949534-169969241	8.28036	7.20913	14.7939	10.2897	8.85818	6.84208	15.1436	17.5781	29.6348	7.74475	12.5418	10.2813	23.6065	0.69545	OK	0.02605	0.509117	0.40873	OK	0.17075	0.999786	1.60789	OK	5e-05	0.0061404	-0.28672	OK	0.32915	0.999786	0.912441	OK	0.0033	0.150354	1.19916	OK	0.0001	0.0109146
ENSMUSG00000075032	Hist1h3i	chr13:21782914-21783397	0.620232	0.361947	0.36538	0.112228	1.19673	0.871085	0.0638323	0	0	0.49109	0.238804	0.710548	0	-1.04016	OK	0.33925	0.999786	0.532946	OK	0.5163	0.999786	-inf	OK	0.00025	0.0226408	1.57311	OK	0.1311	0.990248	-inf	NOTEST	1	1	-inf	OK	0.0001	0.0109146
ENSMUSG00000089944	Gm8292	chr1:55248657-55363469	22.176	15.7077	15.4094	9.91848	16.3862	24.4798	10.4906	6.92055	4.48012	18.9419	12.6639	17.1189	5.70033	-0.580855	OK	0.16285	0.999786	-0.145993	OK	0.6921	0.999786	-1.73246	OK	0.0005	0.0387957	0.434863	OK	0.27485	0.999786	-1.15161	OK	0.0178	0.412417	-1.58647	OK	0.00055	0.0414372
ENSMUSG00000030790	Adm	chr7:110627668-110629819	2.26085	1.64247	1.31252	3.21436	1.59246	1.64443	3.31583	6.0172	6.75892	1.95166	2.26344	2.18424	6.38806	0.213816	OK	0.66315	0.999786	0.162431	OK	0.72085	0.999786	1.71068	OK	0.00035	0.0298307	-0.0513855	OK	0.9127	0.999786	1.49686	OK	0.0023	0.116583	1.54825	OK	0.0006	0.0444458
ENSMUSG00000050708	Ftl1	chr7:45457943-45459884	218.18	212.816	216.105	128.482	268.111	263.551	118.982	116.159	83.0962	215.498	172.294	216.881	99.6275	-0.322801	OK	0.3293	0.999786	0.009231	OK	0.9752	0.999786	-1.11306	OK	0.00055	0.0414372	0.332032	OK	0.28785	0.999786	-0.790257	OK	0.016	0.390812	-1.12229	OK	0.0006	0.0444458
ENSMUSG00000020272	Stk10	chr11:32533304-32624587	5.79431	2.4397	2.74427	13.3398	2.96062	3.92472	7.74396	11.3656	9.444	4.117	8.04201	4.87643	10.4048	0.965962	OK	0.0102	0.306552	0.244231	OK	0.46065	0.999786	1.33758	OK	5e-05	0.0061404	-0.72173	OK	0.0318	0.563384	0.371618	OK	0.2742	0.999786	1.09335	OK	0.0006	0.0444458
ENSMUSG00000032204	Aqp9	chr9:71110658-71168682	15.8006	7.3689	2.96198	7.41818	2.21286	4.09618	4.32533	10.9176	8.7391	11.5847	5.19008	3.54479	9.82834	-1.1584	OK	0.00155	0.08922	-1.70845	OK	5e-05	0.0061404	-0.237205	OK	0.48215	0.999786	-0.550055	OK	0.1047	0.9293	0.921192	OK	0.0101	0.304583	1.47125	OK	5e-05	0.0061404
ENSMUSG00000026043	Col3a1	chr1:45311537-45349706	0.646641	0.416929	0.966313	0.539368	5.38962	0.491118	0.411991	0.583677	0.299723	0.531785	0.752841	2.09758	0.4417	0.501502	OK	0.2855	0.999786	1.97981	OK	5e-05	0.0061404	-0.267776	OK	0.58615	0.999786	1.47831	OK	0.001	0.0651653	-0.769278	OK	0.115	0.957058	-2.24758	OK	5e-05	0.0061404
ENSMUSG00000068220	Lgals1	chr15:78926724-78930465	66.9538	59.2889	66.9788	64.995	80.7871	108.304	43.3953	38.0263	21.6229	63.1213	65.9869	77.4955	29.8246	0.0640513	OK	0.8412	0.999786	0.295984	OK	0.32255	0.999786	-1.08163	OK	0.00155	0.08922	0.231932	OK	0.43375	0.999786	-1.14568	OK	0.00075	0.0527263	-1.37761	OK	5e-05	0.0061404
ENSMUSG00000027995	Tlr2	chr3:83836272-83841767	4.21603	1.39544	1.96989	3.46497	1.97886	2.03194	2.70705	6.28153	6.30423	2.80573	2.71743	2.23928	6.29288	-0.0461346	OK	0.9045	0.999786	-0.325339	OK	0.3754	0.999786	1.16534	OK	0.00285	0.135955	-0.279204	OK	0.44385	0.999786	1.21148	OK	0.00185	0.100711	1.49068	OK	5e-05	0.0061404
ENSMUSG00000021194	Chga	chr12:102554968-102565027	30.6827	9.89429	5.30136	31.212	7.58859	19.2275	17.9632	44.6016	30.3572	20.2885	18.2567	14.9264	37.4794	-0.152235	OK	0.6865	0.999786	-0.442792	OK	0.16275	0.999786	0.885437	OK	0.00945	0.292064	-0.290557	OK	0.3913	0.999786	1.03767	OK	0.00575	0.216419	1.32823	OK	5e-05	0.0061404
ENSMUSG00000041653	Pnpla3	chr15:84167815-84189512	5.52287	3.966	1.14085	12.3746	2.26205	3.2014	3.78	8.67434	6.12762	4.74444	6.7577	3.08115	7.40098	0.510295	OK	0.1668	0.999786	-0.622769	OK	0.05105	0.699731	0.641479	OK	0.05725	0.73679	-1.13306	OK	0.0018	0.0987194	0.131184	OK	0.724	0.999786	1.26425	OK	5e-05	0.0061404
ENSMUSG00000020027	Socs2	chr10:95385361-95417180	4.44637	3.12125	1.65172	3.02269	1.2888	2.56461	2.30893	5.48304	5.24602	3.78381	2.33721	2.05411	5.36453	-0.695054	OK	0.0869	0.865852	-0.881323	OK	0.0172	0.404243	0.503614	OK	0.1777	0.999786	-0.186269	OK	0.61935	0.999786	1.19867	OK	0.0027	0.131137	1.38494	OK	0.00025	0.0226408
ENSMUSG00000030093	Wnt7a	chr6:91363980-91411363	4.98467	4.22398	7.4467	4.192	9.21366	5.37237	4.51058	3.24198	2.20217	4.60433	5.81935	6.36554	2.72207	0.337868	OK	0.3332	0.999786	0.467293	OK	0.13395	0.996516	-0.758284	OK	0.03795	0.611152	0.129425	OK	0.6846	0.999786	-1.09615	OK	0.0031	0.143689	-1.22558	OK	0.00025	0.0226408
ENSMUSG00000045730	Adrb2	chr18:62177816-62179959	13.6723	14.2688	5.57626	16.5795	6.79535	11.5841	11.1076	24.9679	17.4457	13.9705	11.0779	9.82902	21.2068	-0.334703	OK	0.3331	0.999786	-0.507267	OK	0.09885	0.908352	0.602142	OK	0.05905	0.745594	-0.172564	OK	0.591	0.999786	0.936845	OK	0.0085	0.27412	1.10941	OK	0.00045	0.0358939
ENSMUSG00000029490	Mfsd7a	chr5:108441053-108448891	8.96118	6.2372	2.64814	12.9108	4.12788	6.38146	6.21978	13.5993	10.2625	7.59919	7.77945	5.57637	11.9309	0.0338221	OK	0.9257	0.999786	-0.446518	OK	0.16525	0.999786	0.650789	OK	0.05375	0.715524	-0.48034	OK	0.1613	0.999786	0.616967	OK	0.08885	0.87258	1.09731	OK	0.00055	0.0414372
ENSMUSG00000025092	Hspa12a	chr19:58795750-58860984	11.1734	8.02896	5.53203	12.4633	5.87289	4.79917	8.21551	12.6472	13.288	9.60119	8.99767	6.29586	12.9676	-0.0936605	OK	0.7697	0.999786	-0.60881	OK	0.0365	0.598387	0.433627	OK	0.17355	0.999786	-0.51515	OK	0.08765	0.867955	0.527288	OK	0.10775	0.937242	1.04244	OK	0.00055	0.0414372
ENSMUSG00000074794	Arrdc3	chr13:80883383-80896035	15.0744	13.0159	13.0058	10.8669	8.81319	8.59616	12.1329	15.2566	24.3322	14.0452	11.9363	9.84743	19.7944	-0.234713	OK	0.4592	0.999786	-0.512254	OK	0.0767	0.827129	0.495021	OK	0.1181	0.96517	-0.277541	OK	0.3385	0.999786	0.729734	OK	0.02185	0.459803	1.00727	OK	0.0006	0.0444458
ENSMUSG00000069919	Hba-a1	chr11:32283510-32284465	78.5456	306.702	3.66902	36.2967	122.778	84.9682	17.7773	120.528	15.6416	192.624	19.9829	75.1746	68.085	-3.26895	OK	5e-05	0.0061404	-1.35747	OK	5e-05	0.0061404	-1.50038	OK	0.0002	0.0190711	1.91148	OK	5e-05	0.0061404	1.76857	OK	0.00015	0.0152065	-0.142908	OK	0.68635	0.999786
ENSMUSG00000073940	Hbb-b2	chr7:103812523-103813996	65.6094	231.175	2.00874	22.5842	95.9316	37.3679	17.4027	92.8084	14.2028	148.392	12.2965	50.2341	53.5056	-3.5931	OK	5e-05	0.0061404	-1.56268	OK	5e-05	0.0061404	-1.47165	OK	0.00025	0.0226408	2.03042	OK	5e-05	0.0061404	2.12144	OK	5e-05	0.0061404	0.0910221	OK	0.7928	0.999786
ENSMUSG00000069917	Hba-a2	chr11:32296488-32297298	63.6136	245.969	2.14042	26.4259	90.232	61.1747	15.1973	93.5044	11.8907	154.791	14.2832	55.5347	52.6975	-3.43794	OK	5e-05	0.0061404	-1.47886	OK	5e-05	0.0061404	-1.55452	OK	5e-05	0.0061404	1.95907	OK	5e-05	0.0061404	1.88342	OK	5e-05	0.0061404	-0.0756528	OK	0.82775	0.999786
ENSMUSG00000095134	MID1	chrY:90755656-90763485	1.43817	3.63761	1.75927	2.07104	2.15536	25.3159	5.91637	38.0603	5.52856	2.53789	1.91515	11.1292	21.7944	-0.406168	OK	0.43515	0.999786	2.13265	OK	0.0001	0.0109146	3.10226	OK	5e-05	0.0061404	2.53882	OK	5e-05	0.0061404	3.50843	OK	5e-05	0.0061404	0.96961	OK	0.0118	0.332142
ENSMUSG00000086503	Xist	chrX:103431516-103484957	0.177792	0.0486663	0.0120847	0.16019	180.362	166.042	76.2102	0.00190451	110.853	0.113229	0.0861374	140.872	55.4272	-0.394533	NOTEST	1	1	10.2809	OK	5e-05	0.0061404	8.93521	OK	5e-05	0.0061404	10.6755	OK	5e-05	0.0061404	9.32974	OK	5e-05	0.0061404	-1.34571	OK	0.11995	0.970092
ENSMUSG00000035299	Mid1	chrX:169685198-170005736	10.3907	19.596	3.66655	11.3334	9.59039	114.54	23.3434	96.1884	21.687	14.9934	7.49996	49.1578	58.9377	-0.999368	OK	0.0059	0.220095	1.7131	OK	0.0001	0.0109146	1.97487	OK	5e-05	0.0061404	2.71247	OK	5e-05	0.0061404	2.97423	OK	5e-05	0.0061404	0.26177	OK	0.54185	0.999786
ENSMUSG00000052305	Hbb-b1	chr7:103826533-103828096	221.928	729.466	7.42069	85.4908	275.821	173.608	55.2317	313.981	50.5666	475.697	46.4557	168.22	182.274	-3.35611	OK	5e-05	0.0061404	-1.49969	OK	5e-05	0.0061404	-1.38393	OK	0.00165	0.092976	1.85642	OK	5e-05	0.0061404	1.97218	OK	5e-05	0.0061404	0.115759	OK	0.7525	0.999786
ENSMUSG00000068227	Il2rb	chr15:78480552-78495066	0.652232	0.671811	0.908151	5.29619	1.21343	0.586193	0.601108	0.58581	0.22658	0.662022	3.10217	0.800244	0.406195	2.22833	OK	5e-05	0.0061404	0.273562	OK	0.56945	0.999786	-0.704706	OK	0.2284	0.999786	-1.95476	OK	0.00015	0.0152065	-2.93303	OK	5e-05	0.0061404	-0.978268	OK	0.06705	0.783335
ENSMUSG00000091697	Eif3s6-ps2	chr18:90311824-90312043	0.704522	0.453161	0	0	0	27.6984	0.196752	51.7109	0	0.578841	0	9.29838	25.8554	-inf	OK	0.0546	0.719142	4.00574	OK	0.07715	0.827837	5.48116	OK	0.10565	0.931736	inf	OK	5e-05	0.0061404	inf	OK	5e-05	0.0061404	1.47542	OK	0.08815	0.869671
ENSMUSG00000055960	Skint4	chr4:112072015-112168076	4.16283	2.23362	6.88787	9.63128	6.16112	8.59281	15.9126	15.5778	26.573	3.19822	8.25958	10.2222	21.0754	1.3688	OK	0.00045	0.0358939	1.67636	OK	5e-05	0.0061404	2.72022	OK	5e-05	0.0061404	0.307564	OK	0.3253	0.999786	1.35142	OK	5e-05	0.0061404	1.04386	OK	0.0007	0.0502515
ENSMUSG00000037161	Mgarp	chr3:51388414-51396738	0.436502	0.510664	7.64027	7.71052	7.93157	7.95377	19.4128	14.9748	26.046	0.473583	7.67539	11.766	20.5104	4.01855	OK	5e-05	0.0061404	4.63487	OK	5e-05	0.0061404	5.4366	OK	5e-05	0.0061404	0.616316	OK	0.08855	0.871682	1.41805	OK	0.0002	0.0190711	0.801729	OK	0.0184	0.420254
ENSMUSG00000018907	Alox12e	chr11:70315609-70322628	122.194	71.6612	17.577	76.4762	17.5257	25.5878	24.5874	13.8619	11.2836	96.9274	47.0266	22.567	12.5727	-1.04343	OK	0.00425	0.178191	-2.10269	OK	5e-05	0.0061404	-2.94661	OK	5e-05	0.0061404	-1.05926	OK	0.00145	0.0849029	-1.90318	OK	5e-05	0.0061404	-0.843914	OK	0.00365	0.161146
ENSMUSG00000001020	S100a4	chr3:90603769-90606045	64.898	44.1038	8.78252	60.5206	15.9781	36.7995	12.7514	10.3455	5.75028	54.5009	34.6516	21.843	8.04789	-0.65336	OK	0.09955	0.910601	-1.31911	OK	0.0008	0.0551869	-2.7596	OK	5e-05	0.0061404	-0.665748	OK	0.0981	0.904661	-2.10624	OK	5e-05	0.0061404	-1.44049	OK	0.00075	0.0527263
ENSMUSG00000032358	Fam83b	chr9:76490704-76545804	6.56393	10.2037	15.4718	11.9257	12.5614	5.59983	27.4722	17.6411	47.7413	8.38383	13.6988	15.2111	32.6912	0.708367	OK	0.0307	0.554125	0.859445	OK	0.0087	0.278435	1.96322	OK	5e-05	0.0061404	0.151077	OK	0.6257	0.999786	1.25485	OK	0.00045	0.0358939	1.10378	OK	0.0013	0.0791101
ENSMUSG00000028393	Alad	chr4:62509168-62519918	44.7666	24.7616	30.7539	36.0959	29.965	30.6841	27.937	14.8355	15.8827	34.7641	33.4249	29.5287	15.3591	-0.0566745	OK	0.8644	0.999786	-0.235481	OK	0.42885	0.999786	-1.17851	OK	0.00045	0.0358939	-0.178806	OK	0.54385	0.999786	-1.12183	OK	0.0005	0.0387957	-0.943026	OK	0.00215	0.11187
ENSMUSG00000061928	Dsg1b	chr18:20376728-20410196	29.6208	20.5507	30.6833	30.0018	22.3716	36.8243	80.983	50.6603	121.937	25.0858	30.3425	46.7263	86.2985	0.274473	OK	0.3908	0.999786	0.897365	OK	0.0087	0.278435	1.78247	OK	5e-05	0.0061404	0.622892	OK	0.0594	0.747039	1.50799	OK	0.0001	0.0109146	0.885101	OK	0.0151	0.379106
ENSMUSG00000052180	Serpinb6c	chr13:33879815-33905708	16.15	14.4362	12.6801	11.3526	10.2757	32.5409	25.9779	33.8988	42.4428	15.2931	12.0163	22.9315	38.1708	-0.347884	OK	0.3177	0.999786	0.58445	OK	0.0661	0.778832	1.31959	OK	0.0002	0.0190711	0.932334	OK	0.00405	0.172592	1.66747	OK	5e-05	0.0061404	0.735139	OK	0.0182	0.418174
ENSMUSG00000069041	Slc25a31	chr3:40708854-40725593	0.537863	0.383691	0.265188	0.265096	0.152843	0.188863	0.101638	0	0	0.460777	0.265142	0.147782	0	-0.797305	OK	0.22905	0.999786	-1.6406	OK	0.01935	0.432116	-inf	OK	5e-05	0.0061404	-0.843299	OK	0.20855	0.999786	-inf	OK	5e-05	0.0061404	-inf	NOTEST	1	1
ENSMUSG00000032094	Cd3d	chr9:44981792-44987052	1.62807	0.620406	0.709057	7.75602	1.78009	2.88814	1.08695	0.835185	0.338269	1.12424	4.23254	1.91839	0.586727	1.91258	OK	0.00055	0.0414372	0.770951	OK	0.1211	0.971522	-0.938188	OK	0.1131	0.953285	-1.14162	OK	0.0155	0.383264	-2.85076	OK	5e-05	0.0061404	-1.70914	OK	0.0031	0.143689
ENSMUSG00000032420	Nt5e	chr9:88327608-88372089	4.10159	4.75008	1.87473	1.22333	1.77964	2.54159	3.84601	4.71935	5.9365	4.42583	1.54903	2.72241	5.32793	-1.51458	OK	0.00025	0.0226408	-0.701064	OK	0.04305	0.649457	0.267626	OK	0.4408	0.999786	0.813518	OK	0.03565	0.592371	1.78221	OK	5e-05	0.0061404	0.968691	OK	0.00515	0.20068
ENSMUSG00000006642	Tcf23	chr5:30968676-30977018	2.20282	2.3743	0.45553	0.927406	0.60235	1.95125	1.89176	2.59046	3.11599	2.28856	0.691468	1.48179	2.85322	-1.72671	OK	0.00025	0.0226408	-0.627103	OK	0.09245	0.885192	0.318152	OK	0.39825	0.999786	1.0996	OK	0.00905	0.284785	2.04486	OK	5e-05	0.0061404	0.945255	OK	0.0118	0.332142
ENSMUSG00000025461	Cd163l1	chr7:140218266-140231145	1.50311	1.1263	1.13904	7.3548	2.23864	2.09445	1.18945	1.33024	0.465206	1.3147	4.24692	1.84085	0.897721	1.69168	OK	0.00025	0.0226408	0.485633	OK	0.2004	0.999786	-0.550398	OK	0.24025	0.999786	-1.20605	OK	0.00175	0.0968191	-2.24208	OK	5e-05	0.0061404	-1.03603	OK	0.0171	0.403181
ENSMUSG00000045331	2310079G19Rik	chr16:88626787-88627666	8.37001	1.36	5.61466	36.122	2.58683	8.45917	12.5902	8.00803	5.02087	4.865	20.8683	7.87872	6.51445	2.1008	OK	5e-05	0.0061404	0.695521	OK	0.11045	0.947225	0.421202	OK	0.3572	0.999786	-1.40528	OK	0.0007	0.0502515	-1.6796	OK	0.00015	0.0152065	-0.274319	OK	0.49165	0.999786
ENSMUSG00000064065	Ipcef1	chr10:6740628-7052478	0.0869051	0.0948875	0.139689	0.848455	0.209417	0.211075	0.1524	0.158691	0.065698	0.0908963	0.494072	0.190964	0.112194	2.44243	OK	0.0002	0.0190711	1.07101	NOTEST	1	1	0.303706	NOTEST	1	1	-1.37142	OK	0.00595	0.22084	-2.13872	OK	0.0006	0.0444458	-0.767302	NOTEST	1	1
ENSMUSG00000042529	Kcnj12	chr11:61022563-61071131	21.7662	12.1457	8.64969	18.5478	7.59163	17.1463	18.812	31.084	28.7988	16.956	13.5988	14.5166	29.9414	-0.318319	OK	0.3406	0.999786	-0.224087	OK	0.47305	0.999786	0.820349	OK	0.01355	0.358541	0.0942323	OK	0.76085	0.999786	1.13867	OK	0.0003	0.0262795	1.04444	OK	0.00085	0.0578229
ENSMUSG00000026573	Xcl1	chr1:164931643-164935527	5.94611	2.88231	1.55335	27.3584	5.08559	8.98904	2.76805	2.17707	1.03219	4.41421	14.4559	5.61423	1.60463	1.71143	OK	0.00225	0.114906	0.346932	OK	0.4991	0.999786	-1.45992	OK	0.0172	0.404243	-1.3645	OK	0.0076	0.256624	-3.17135	OK	5e-05	0.0061404	-1.80685	OK	0.00165	0.092976
ENSMUSG00000036905	C1qb	chr4:136880128-136886187	48.2761	23.0653	23.6657	56.586	31.0065	48.4323	20.9539	21.5332	11.4717	35.6707	40.1258	33.4642	16.5025	0.169791	OK	0.6177	0.999786	-0.09212	OK	0.7612	0.999786	-1.11206	OK	0.00145	0.0849029	-0.261911	OK	0.38965	0.999786	-1.28185	OK	0.00035	0.0298307	-1.01994	OK	0.00165	0.092976
ENSMUSG00000019997	Ctgf	chr10:24549440-24598683	4.27973	2.45222	8.27445	2.68692	8.59555	2.3249	2.20532	1.62884	1.93611	3.36597	5.48069	4.37526	1.78247	0.703333	OK	0.08785	0.868166	0.378344	OK	0.33745	0.999786	-0.917144	OK	0.03635	0.597037	-0.324989	OK	0.3975	0.999786	-1.62048	OK	0.00055	0.0414372	-1.29549	OK	0.0022	0.113601
ENSMUSG00000002033	Cd3g	chr9:44969571-44980431	8.7788	1.94268	2.1052	26.0907	4.31415	11.7734	4.48427	3.08455	1.40966	5.36074	14.0979	6.85726	2.24711	1.39498	OK	0.00195	0.104543	0.355201	OK	0.4019	0.999786	-1.25436	OK	0.02335	0.478483	-1.03978	OK	0.0116	0.329559	-2.64934	OK	5e-05	0.0061404	-1.60957	OK	0.00265	0.129779
ENSMUSG00000057058	Skap1	chr11:96464592-96759130	0.568369	0.220772	0.46562	2.56693	0.952462	1.25416	0.477052	0.406079	0.146074	0.394571	1.51628	0.894558	0.276077	1.94218	OK	0.0021	0.109656	1.18089	OK	0.033	0.573224	-0.515215	OK	0.40535	0.999786	-0.761287	OK	0.14995	0.999786	-2.45739	OK	0.00025	0.0226408	-1.69611	OK	0.004	0.171122
ENSMUSG00000004612	Nkg7	chr7:43437072-43438246	2.86745	1.23524	1.38156	10.9015	2.41547	4.84061	2.01282	1.54043	0.608667	2.05135	6.14152	3.08963	1.07455	1.58202	OK	0.00425	0.178191	0.590864	OK	0.2244	0.999786	-0.932838	OK	0.119	0.967727	-0.991159	OK	0.03575	0.592694	-2.51486	OK	0.0003	0.0262795	-1.5237	OK	0.0047	0.189414
ENSMUSG00000058715	Fcer1g	chr1:171229571-171234365	23.8937	10.8923	12.761	46.0998	16.2672	29.1745	11.2063	11.7025	6.87151	17.393	29.4304	18.8827	9.28699	0.758803	OK	0.05625	0.729021	0.118558	OK	0.7454	0.999786	-0.905222	OK	0.0332	0.574471	-0.640245	OK	0.0732	0.813324	-1.66403	OK	0.00015	0.0152065	-1.02378	OK	0.0083	0.270336
ENSMUSG00000029535	Triap1	chr5:115341224-115343569	30.9495	23.8943	28.9137	23.8036	27.3397	40.0613	32.211	54.2875	59.7339	27.4219	26.3586	33.204	57.0107	-0.0570526	OK	0.8643	0.999786	0.276029	OK	0.3508	0.999786	1.0559	OK	0.00155	0.08922	0.333081	OK	0.2553	0.999786	1.11296	OK	0.00055	0.0414372	0.779876	OK	0.00975	0.298101
ENSMUSG00000076749	Tcrg-C1	chr13:19214102-19216618	2.79203	2.27454	1.57587	17.6606	3.00974	5.0977	3.43889	1.8402	0.716867	2.53329	9.61822	3.84878	1.27853	1.92476	OK	0.00115	0.0723247	0.603389	OK	0.2519	0.999786	-0.986524	OK	0.13355	0.995806	-1.32137	OK	0.01145	0.327404	-2.91128	OK	0.00045	0.0358939	-1.58991	OK	0.01185	0.333336
ENSMUSG00000036896	C1qc	chr4:136889803-136893065	33.1174	15.0422	17.7105	45.5552	22.4804	30.7875	13.7607	16.9242	9.32329	24.0798	31.6329	22.3429	13.1238	0.393604	OK	0.25405	0.999786	-0.108006	OK	0.73435	0.999786	-0.875641	OK	0.01645	0.395566	-0.50161	OK	0.1121	0.950997	-1.26924	OK	0.00065	0.0474333	-0.767635	OK	0.02205	0.462469
ENSMUSG00000076617	Ighm	chr12:113418949-113422730	2.69489	1.05928	0.923446	10.0535	2.27641	3.32143	2.11953	1.74196	0.55777	1.87709	5.48848	2.57246	1.14986	1.54791	OK	0.0027	0.131137	0.454649	OK	0.32205	0.999786	-0.707035	OK	0.20675	0.999786	-1.09326	OK	0.01325	0.354749	-2.25494	OK	0.0001	0.0109146	-1.16168	OK	0.0223	0.465941
ENSMUSG00000024672	Ms4a7	chr19:11321038-11336146	1.05247	0.679549	0.8157	4.36577	1.24587	0.723453	0.59835	0.358354	0.273	0.866009	2.59073	0.855891	0.315677	1.58091	OK	0.0168	0.400168	-0.0169557	OK	0.977	0.999786	-1.45593	OK	0.04665	0.672185	-1.59786	OK	0.00755	0.255718	-3.03684	OK	0.0002	0.0190711	-1.43898	OK	0.0301	0.54721
ENSMUSG00000024910	Ctsw	chr19:5465239-5468498	4.04976	2.04262	1.34748	12.8132	2.60869	3.61966	1.65463	1.99467	0.577802	3.04619	7.08035	2.62766	1.28623	1.21681	OK	0.0152	0.380211	-0.213229	OK	0.61875	0.999786	-1.24385	OK	0.0289	0.537117	-1.43004	OK	0.00155	0.08922	-2.46067	OK	0.0001	0.0109146	-1.03063	OK	0.04305	0.649457
ENSMUSG00000021423	Ly86	chr13:37345344-37419036	6.99127	3.19586	3.57356	11.5795	4.10234	5.22486	2.58203	2.9098	1.69362	5.09357	7.57654	3.96974	2.30171	0.572863	OK	0.1876	0.999786	-0.359631	OK	0.3994	0.999786	-1.14597	OK	0.0206	0.446151	-0.932494	OK	0.02935	0.540926	-1.71884	OK	0.0005	0.0387957	-0.786342	OK	0.08905	0.873572
ENSMUSG00000040613	Apobec1	chr6:122577791-122602444	2.07785	1.62794	1.03229	6.25714	1.15886	1.26333	1.25974	0.782105	0.572253	1.85289	3.64472	1.22731	0.677179	0.976025	OK	0.14615	0.999786	-0.594282	OK	0.29095	0.999786	-1.45217	OK	0.02165	0.458105	-1.57031	OK	0.00645	0.232176	-2.4282	OK	5e-05	0.0061404	-0.85789	OK	0.0999	0.911991
ENSMUSG00000040552	C3ar1	chr6:122847137-122856161	1.4309	0.856474	0.756449	3.62831	0.972232	1.43081	0.839686	0.823488	0.56921	1.14369	2.19238	1.08091	0.696349	0.938805	OK	0.03075	0.554234	-0.0814464	OK	0.83735	0.999786	-0.715809	OK	0.1175	0.963694	-1.02025	OK	0.01255	0.344254	-1.65461	OK	0.00035	0.0298307	-0.634363	OK	0.1406	0.999786
ENSMUSG00000022657	Cd96	chr16:46035656-46120251	0.641531	0.35442	0.292839	2.85495	0.42907	0.563165	0.581945	0.36674	0.229181	0.497975	1.57389	0.524727	0.29796	1.66019	OK	0.0037	0.162702	0.0754922	OK	0.8815	0.999786	-0.740954	OK	0.22095	0.999786	-1.5847	OK	0.00235	0.118573	-2.40115	OK	0.0006	0.0444458	-0.816446	OK	0.1459	0.999786
ENSMUSG00000030054	Gp9	chr6:87778135-87779762	0	0.175067	0	0	0	0.053441	0	0.650434	0	0.0875335	0	0.0178137	0.325217	-inf	NOTEST	1	1	-2.29685	NOTEST	1	1	1.8935	OK	0.15105	0.999786	inf	NOTEST	1	1	inf	OK	0.0001	0.0109146	4.19035	OK	0.24815	0.999786
ENSMUSG00000005994	Tyrp1	chr4:80834122-80851719	1.4369	8.37284	4.26648	1.73145	0.985933	0.995089	0.867762	1.01518	0.996538	4.90487	2.99896	0.949595	1.00586	-0.709753	OK	0.0902	0.876576	-2.36883	OK	5e-05	0.0061404	-2.28579	OK	5e-05	0.0061404	-1.65908	OK	0.0001	0.0109146	-1.57603	OK	0.0021	0.109656	0.0830447	OK	0.86025	0.999786
ENSMUSG00000097767	AC123795.1	chr5:112213227-112228948	7.8581	6.33009	1.90965	14.3794	3.2399	2.47168	1.84919	6.96436	3.15331	7.09409	8.14451	2.52026	5.05883	0.19921	OK	0.5774	0.999786	-1.49305	OK	5e-05	0.0061404	-0.487814	OK	0.13315	0.994503	-1.69226	OK	5e-05	0.0061404	-0.687023	OK	0.07105	0.802564	1.00523	OK	0.0016	0.0910299
ENSMUSG00000074280	Gm6166	chr9:57483912-57484585	553.353	457.456	390.882	437.076	1530.9	556.539	2470.57	449.654	2219.08	505.404	413.979	1519.34	1334.37	-0.287881	OK	0.3912	0.999786	1.58793	OK	0.0001	0.0109146	1.40064	OK	0.00415	0.175414	1.87581	OK	5e-05	0.0061404	1.68853	OK	0.00105	0.0676744	-0.187288	OK	0.67545	0.999786
ENSMUSG00000095562	CR536618.1	chrX:170009658-170019281	78.6789	67.8355	3.88841	30.8607	18.745	101.816	47.1972	47.1958	33.7265	73.2572	17.3745	55.9195	40.4612	-2.076	OK	5e-05	0.0061404	-0.389618	OK	0.25215	0.999786	-0.856432	OK	0.01755	0.408232	1.68638	OK	0.0002	0.0190711	1.21956	OK	0.0106	0.313348	-0.466814	OK	0.1848	0.999786
ENSMUSG00000096768	ERDR1	chrY:90784737-90816464	205.472	228.246	12.8339	127.313	76.7661	314.755	147.291	137.91	129.865	216.859	70.0734	179.604	133.887	-1.62982	OK	0.0001	0.0109146	-0.271939	OK	0.40935	0.999786	-0.69574	OK	0.03365	0.578179	1.35788	OK	5e-05	0.0061404	0.934081	OK	0.013	0.351143	-0.4238	OK	0.1921	0.999786
ENSMUSG00000055976	Cldn23	chr8:35824708-35826559	27.3357	14.9103	15.9144	36.7938	4.79014	13.1633	17.17	28.3085	13.8276	21.123	26.3541	11.7078	21.0681	0.319216	OK	0.3533	0.999786	-0.851343	OK	0.00775	0.259506	-0.00375626	OK	0.9912	0.999786	-1.17056	OK	0.00035	0.0298307	-0.322972	OK	0.3413	0.999786	0.847587	OK	0.0083	0.270336
ENSMUSG00000097572	AC121264.1	chr9:122306129-122310928	0.939623	0.840639	0.13924	2.40946	0.281394	0.261537	0.414377	0.920718	0.640523	0.890131	1.27435	0.319103	0.780621	0.517673	OK	0.32055	0.999786	-1.48	OK	0.00395	0.169806	-0.189396	OK	0.69945	0.999786	-1.99767	OK	0.0001	0.0109146	-0.707069	OK	0.1712	0.999786	1.2906	OK	0.0093	0.28925
ENSMUSG00000031532	Tmem66	chr8:34154562-34170845	58.0908	46.0424	44.341	58.7754	18.9064	23.3585	32.4526	47.3196	33.2704	52.0666	51.5582	24.9058	40.295	-0.0141555	OK	0.96215	0.999786	-1.06388	OK	0.0007	0.0502515	-0.369758	OK	0.23755	0.999786	-1.04972	OK	0.0006	0.0444458	-0.355602	OK	0.2532	0.999786	0.694118	OK	0.01905	0.429106
ENSMUSG00000056025	Clca1	chr3:144729676-144760977	14.0927	12.9421	5.33457	26.072	9.15086	6.26036	5.8051	12.7094	6.51484	13.5174	15.7033	7.07211	9.6121	0.216248	OK	0.5328	0.999786	-0.934607	OK	0.00205	0.107682	-0.491895	OK	0.13055	0.989094	-1.15086	OK	0.00025	0.0226408	-0.708144	OK	0.04905	0.688236	0.442712	OK	0.1512	0.999786
ENSMUSG00000043587	Acpl2	chr9:96823343-96892669	3.50186	2.03076	4.12437	12.7213	4.54252	6.8605	10.0488	14.6051	13.9506	2.76631	8.42285	7.15061	14.2779	1.60634	OK	0.0001	0.0109146	1.3701	OK	5e-05	0.0061404	2.36774	OK	5e-05	0.0061404	-0.236242	OK	0.4546	0.999786	0.7614	OK	0.0213	0.454621	0.997643	OK	0.0007	0.0502515
ENSMUSG00000050063	Klk6	chr7:43824498-43832027	34.7896	21.2469	0.736918	4.57022	0.836351	3.48564	1.56136	7.57627	3.50805	28.0182	2.65357	1.96112	5.54216	-3.40036	OK	5e-05	0.0061404	-3.83662	OK	5e-05	0.0061404	-2.33785	OK	5e-05	0.0061404	-0.43626	OK	0.40185	0.999786	1.06251	OK	0.0432	0.650497	1.49877	OK	0.0027	0.131137
ENSMUSG00000001025	S100a6	chr3:90612893-90614414	104.689	109.153	36.3423	48.3249	48.8862	50.9362	21.4069	23.1844	18.1054	106.921	42.3336	40.4098	20.6449	-1.33667	OK	5e-05	0.0061404	-1.40377	OK	5e-05	0.0061404	-2.37269	OK	5e-05	0.0061404	-0.0670989	OK	0.82875	0.999786	-1.03602	OK	0.00485	0.193603	-0.968921	OK	0.00355	0.158074
ENSMUSG00000094472	AC163630.1	chr16:15317457-15318957	4.14749	1.56206	9.54146	21.2508	6.24413	1.88497	15.6164	12.5035	20.4618	2.85477	15.3961	7.91516	16.4826	2.43112	OK	5e-05	0.0061404	1.47124	OK	0.00065	0.0474333	2.5295	OK	5e-05	0.0061404	-0.959878	OK	0.0086	0.276235	0.0983769	OK	0.7788	0.999786	1.05826	OK	0.0041	0.173967
ENSMUSG00000048455	Sprr1b	chr3:92436808-92438779	443.938	912.304	66.0635	74.9762	71.6471	217.881	121.806	56.5459	90.0027	678.121	70.5198	137.111	73.2743	-3.26544	OK	5e-05	0.0061404	-2.3062	OK	5e-05	0.0061404	-3.21016	OK	5e-05	0.0061404	0.959246	OK	0.0027	0.131137	0.0552783	OK	0.8667	0.999786	-0.903967	OK	0.00445	0.183014
ENSMUSG00000070465	Gm9696	chr3:59952308-59973594	8.70467	6.1135	17.6506	20.7296	14.4278	16.62	26.1651	30.7813	36.2112	7.40909	19.1901	19.071	33.4962	1.37299	OK	5e-05	0.0061404	1.36401	OK	5e-05	0.0061404	2.17663	OK	5e-05	0.0061404	-0.00898324	OK	0.9749	0.999786	0.803638	OK	0.01095	0.319839	0.812621	OK	0.0051	0.199347
ENSMUSG00000095046	AC158361.3	chr3:93288094-93288859	68.3148	62.0555	142.988	463.89	101.044	144.05	500.046	395.956	599.425	65.1852	303.439	248.38	497.69	2.21879	OK	5e-05	0.0061404	1.92993	OK	5e-05	0.0061404	2.93263	OK	5e-05	0.0061404	-0.288858	OK	0.42935	0.999786	0.713841	OK	0.05475	0.719829	1.0027	OK	0.00525	0.203677
ENSMUSG00000052572	Dlg2	chr7:91090705-92447003	3.61912	1.85051	6.81885	7.11258	4.42883	5.25975	11.4523	10.0295	16.8328	2.73482	6.96571	7.04695	13.4312	1.34883	OK	0.0005	0.0387957	1.36556	OK	0.00015	0.0152065	2.29607	OK	5e-05	0.0061404	0.0167281	OK	0.9589	0.999786	0.94724	OK	0.00625	0.228045	0.930512	OK	0.00595	0.22084
ENSMUSG00000046182	Gsg1l	chr7:125878418-126082411	4.28965	2.96708	0.88763	1.0832	0.571646	1.28271	1.13204	0.325164	0.52432	3.62837	0.985413	0.995467	0.424742	-1.88052	OK	5e-05	0.0061404	-1.86587	OK	0.0001	0.0109146	-3.09466	OK	5e-05	0.0061404	0.0146451	OK	0.96995	0.999786	-1.21414	OK	0.01795	0.415021	-1.22879	OK	0.00655	0.234628
ENSMUSG00000085742	Gm13536	chr2:33446801-33449207	1.24358	0.0376827	4.39279	13.9534	3.99665	8.79058	12.7701	18.5083	17.428	0.640634	9.17309	8.51912	17.9681	3.83984	OK	0.0004	0.0330398	3.73313	OK	0.00035	0.0298307	4.8098	OK	5e-05	0.0061404	-0.106703	OK	0.79385	0.999786	0.969962	OK	0.01925	0.43152	1.07666	OK	0.00665	0.237056
ENSMUSG00000050089	Akap4	chrX:7067518-7078609	0.146786	0.116948	0.322961	1.20885	0.416223	0.837655	1.37889	1.74404	2.25849	0.131867	0.765905	0.87759	2.00126	2.53808	OK	0.0003	0.0262795	2.73447	OK	5e-05	0.0061404	3.92376	OK	5e-05	0.0061404	0.196382	OK	0.6831	0.999786	1.38567	OK	0.0082	0.268466	1.18929	OK	0.00845	0.273206
ENSMUSG00000028132	Tmem56	chr3:121201760-121283098	1.93568	0.440213	2.22437	6.70225	1.66639	5.4563	6.07863	8.60959	7.97257	1.18794	4.46331	4.40044	8.29108	1.90965	OK	5e-05	0.0061404	1.88918	OK	5e-05	0.0061404	2.80309	OK	5e-05	0.0061404	-0.0204676	OK	0.95545	0.999786	0.893445	OK	0.01875	0.424841	0.913913	OK	0.00945	0.292064
ENSMUSG00000067594	Krt77	chr15:101858731-101869705	22.6216	5.36231	65.8215	121.708	48.9141	150.669	192.389	59.8857	81.8038	13.992	93.7649	130.658	70.8447	2.74445	OK	5e-05	0.0061404	3.22312	OK	5e-05	0.0061404	2.34006	OK	5e-05	0.0061404	0.478672	OK	0.165	0.999786	-0.404387	OK	0.2399	0.999786	-0.883059	OK	0.0108	0.316715
ENSMUSG00000024810	Il33	chr19:29925113-29960718	10.2369	14.2373	1.11168	1.93765	0.644608	1.45236	1.7304	0.569841	0.568699	12.2371	1.52467	1.27579	0.56927	-3.00469	OK	5e-05	0.0061404	-3.2618	OK	5e-05	0.0061404	-4.426	OK	5e-05	0.0061404	-0.257104	OK	0.5551	0.999786	-1.42131	OK	0.00595	0.22084	-1.16421	OK	0.0124	0.341838
ENSMUSG00000036062	N28178	chr4:42916659-42944752	2.00502	0.675345	4.06028	18.4031	4.76882	7.00864	10.3943	13.112	12.3401	1.34018	11.2317	7.39058	12.726	3.06708	OK	5e-05	0.0061404	2.46326	OK	5e-05	0.0061404	3.24728	OK	5e-05	0.0061404	-0.603819	OK	0.06695	0.782996	0.180202	OK	0.6063	0.999786	0.784021	OK	0.0143	0.368557
ENSMUSG00000038540	Tmc3	chr7:83584926-83631842	0.129543	0.156756	0.753129	3.31741	1.13653	0.440995	2.6996	2.16135	3.45248	0.143149	2.03527	1.42571	2.80692	3.82963	OK	5e-05	0.0061404	3.31609	OK	5e-05	0.0061404	4.29339	OK	5e-05	0.0061404	-0.513543	OK	0.21495	0.999786	0.463765	OK	0.2434	0.999786	0.977309	OK	0.01655	0.39743
ENSMUSG00000030873	Scnn1b	chr7:121865110-121918515	22.5365	16.4808	3.18213	12.8142	2.44863	5.74461	5.41602	8.96885	6.73466	19.5087	7.99817	4.53642	7.85175	-1.28637	OK	0.00055	0.0414372	-2.10449	OK	5e-05	0.0061404	-1.31303	OK	0.0001	0.0109146	-0.818117	OK	0.0209	0.44978	-0.0266559	OK	0.9423	0.999786	0.791461	OK	0.01865	0.423445
ENSMUSG00000037157	Il22ra1	chr4:135728171-135752140	2.79149	4.01497	6.81575	10.9895	7.09895	2.23555	21.0072	13.4411	21.8828	3.40323	8.90262	10.1139	17.662	1.38732	OK	0.00025	0.0226408	1.57136	OK	5e-05	0.0061404	2.37567	OK	5e-05	0.0061404	0.18404	OK	0.5949	0.999786	0.988346	OK	0.0051	0.199347	0.804306	OK	0.021	0.451053
ENSMUSG00000025702	March8	chr6:116338023-116409540	7.51255	7.79959	11.7966	20.7879	10.7294	14.2253	24.6917	24.2311	27.5895	7.65607	16.2922	16.5488	25.9103	1.08951	OK	0.0005	0.0387957	1.11205	OK	5e-05	0.0061404	1.75885	OK	5e-05	0.0061404	0.0225416	OK	0.9352	0.999786	0.669341	OK	0.02545	0.502282	0.646799	OK	0.02165	0.458105
ENSMUSG00000029188	Slc34a2	chr5:53038081-53071664	11.5765	6.98257	13.8802	30.3521	13.6085	19.771	31.4413	34.0084	33.5173	9.27954	22.1161	21.6069	33.7628	1.25297	OK	0.00025	0.0226408	1.21937	OK	5e-05	0.0061404	1.86331	OK	5e-05	0.0061404	-0.0336044	OK	0.90905	0.999786	0.610337	OK	0.05895	0.745201	0.643942	OK	0.0296	0.542814
ENSMUSG00000021684	Pde8b	chr13:95024453-95250336	0.963969	0.0646291	1.11087	4.70751	1.12065	3.49715	3.6254	5.36228	5.01137	0.514299	2.90919	2.74773	5.18683	2.49994	OK	0.0003	0.0262795	2.41756	OK	0.00025	0.0226408	3.33417	OK	0.0001	0.0109146	-0.082376	OK	0.86545	0.999786	0.834235	OK	0.1016	0.918331	0.916611	OK	0.0429	0.648524
ENSMUSG00000054555	Adam12	chr7:133883198-134232146	0.0992333	0.065252	0.295874	0.831326	0.390892	0.316356	0.673262	0.757719	0.848728	0.0822426	0.5636	0.46017	0.803223	2.77671	OK	0.0003	0.0262795	2.48421	OK	0.0005	0.0387957	3.28784	OK	5e-05	0.0061404	-0.292505	OK	0.47375	0.999786	0.511128	OK	0.22735	0.999786	0.803634	OK	0.0472	0.676247
ENSMUSG00000026450	Chit1	chr1:134111241-134151540	280.216	142.19	19.2612	60.8772	14.8661	28.3827	35.1146	36.2192	42.5472	211.203	40.0692	26.1211	39.3832	-2.39806	OK	5e-05	0.0061404	-3.01534	OK	5e-05	0.0061404	-2.42298	OK	5e-05	0.0061404	-0.617275	OK	0.054	0.717139	-0.0249112	OK	0.9402	0.999786	0.592364	OK	0.0503	0.69517
ENSMUSG00000048766	Skint10	chr4:112711146-112774866	17.8817	7.95482	24.9851	42.9945	21.9602	43.41	36.3422	57.0156	43.7514	12.9183	33.9898	33.9041	50.3835	1.39569	OK	0.00015	0.0152065	1.39205	OK	5e-05	0.0061404	1.96354	OK	5e-05	0.0061404	-0.00364204	OK	0.9895	0.999786	0.567848	OK	0.07525	0.820917	0.57149	OK	0.05115	0.70034
ENSMUSG00000028464	Tpm2	chr4:43514710-43523765	56.7438	49.2006	12.0507	11.7904	12.1438	18.4371	11.2218	7.52365	10.1548	52.9722	11.9205	13.9342	8.83921	-2.15179	OK	5e-05	0.0061404	-1.9266	OK	5e-05	0.0061404	-2.58325	OK	5e-05	0.0061404	0.225187	OK	0.50605	0.999786	-0.431457	OK	0.2521	0.999786	-0.656644	OK	0.0545	0.719142
ENSMUSG00000017002	Slpi	chr2:164354069-164389095	83.9608	66.4024	0.927073	0.650891	0.393824	1.1165	0.893614	0.36348	0.24272	75.1816	0.788982	0.801314	0.3031	-6.57424	OK	5e-05	0.0061404	-6.55187	OK	5e-05	0.0061404	-7.95444	OK	0.0001	0.0109146	0.0223753	OK	0.97185	0.999786	-1.3802	OK	0.08565	0.86127	-1.40257	OK	0.058	0.740935
ENSMUSG00000037953	A4gnt	chr9:99612501-99622367	0	0	0.727529	1.69392	1.03026	1.63471	2.6863	3.10379	2.8782	0	1.21073	1.78375	2.991	inf	OK	5e-05	0.0061404	inf	OK	5e-05	0.0061404	inf	OK	5e-05	0.0061404	0.559045	OK	0.1911	0.999786	1.30475	OK	0.00465	0.188085	0.74571	OK	0.0601	0.750498
ENSMUSG00000024747	Aldh1a7	chr19:20692952-20727562	2.10612	2.64758	34.8544	37.9827	27.5974	42.2878	66.9802	47.6606	88.8034	2.37685	36.4186	45.6218	68.232	3.93755	OK	5e-05	0.0061404	4.2626	OK	5e-05	0.0061404	4.84333	OK	5e-05	0.0061404	0.325051	OK	0.2712	0.999786	0.905775	OK	0.0091	0.285849	0.580724	OK	0.06215	0.75966
ENSMUSG00000078598	Skint5	chr4:113477890-113999503	2.3623	0.362807	4.82826	12.9105	5.90118	10.786	14.5117	15.5625	21.6007	1.36256	8.86936	10.3996	18.5816	2.70252	OK	0.0001	0.0109146	2.93215	OK	5e-05	0.0061404	3.76949	OK	5e-05	0.0061404	0.229632	OK	0.6019	0.999786	1.06697	OK	0.0167	0.39897	0.83734	OK	0.06515	0.77425
ENSMUSG00000023328	Ache	chr5:137287518-137294466	0.156116	0.244114	0.583353	3.07098	0.748737	0.520036	1.91167	1.69319	2.03841	0.200115	1.82717	1.06015	1.8658	3.19071	OK	0.0002	0.0190711	2.40536	OK	0.0005	0.0387957	3.22089	OK	0.0002	0.0190711	-0.785342	OK	0.08635	0.863686	0.0301844	OK	0.94715	0.999786	0.815526	OK	0.0653	0.775407
ENSMUSG00000056071	S100a9	chr3:90692631-90695721	40.4818	36.8988	2.53325	6.32943	4.48008	8.37789	5.67159	4.21282	2.24305	38.6903	4.43134	6.17652	3.22793	-3.12616	OK	5e-05	0.0061404	-2.6471	OK	5e-05	0.0061404	-3.58329	OK	5e-05	0.0061404	0.479052	OK	0.3393	0.999786	-0.457131	OK	0.422	0.999786	-0.936183	OK	0.06825	0.789417
ENSMUSG00000021565	Slc6a19	chr13:73679744-73709850	0.228975	0.0473257	7.79333	17.6649	8.16278	11.8412	17.7425	19.9733	17.0493	0.13815	12.7291	12.5822	18.5113	6.52575	OK	5e-05	0.0061404	6.509	OK	5e-05	0.0061404	7.06602	OK	5e-05	0.0061404	-0.0167493	OK	0.95965	0.999786	0.540273	OK	0.1149	0.956677	0.557022	OK	0.0738	0.815578
ENSMUSG00000024085	Man2a1	chr17:64600735-64755110	6.22971	7.65658	21.9751	17.5335	15.0929	13.1558	29.2757	22.6367	33.5203	6.94315	19.7543	19.1748	28.0785	1.5085	OK	5e-05	0.0061404	1.46555	OK	5e-05	0.0061404	2.0158	OK	5e-05	0.0061404	-0.0429548	OK	0.88415	0.999786	0.507301	OK	0.11795	0.964697	0.550255	OK	0.07415	0.816482
ENSMUSG00000034579	Pla2g3	chr11:3488283-3504821	2.72702	1.31301	4.07819	13.0193	4.59981	8.70072	9.20847	12.3333	10.0074	2.02002	8.54874	7.503	11.1704	2.08134	OK	5e-05	0.0061404	1.8931	OK	5e-05	0.0061404	2.46724	OK	5e-05	0.0061404	-0.188244	OK	0.5891	0.999786	0.385893	OK	0.2805	0.999786	0.574137	OK	0.07645	0.826148
ENSMUSG00000021904	Sema3g	chr14:31217859-31230350	5.94779	4.10463	0.814659	0.449404	0.525091	0.220507	0.648483	0.301533	0.206235	5.02621	0.632032	0.464694	0.253884	-2.9914	OK	5e-05	0.0061404	-3.43512	OK	5e-05	0.0061404	-4.30723	OK	5e-05	0.0061404	-0.443717	OK	0.31785	0.999786	-1.31583	OK	0.0155	0.383264	-0.87211	OK	0.07905	0.836033
ENSMUSG00000064246	Chi3l1	chr1:134182175-134190181	201.187	115.625	5.03457	26.1386	10.1291	22.7666	26.8693	36.2088	27.0597	158.406	15.5866	19.9217	31.6343	-3.34525	OK	5e-05	0.0061404	-2.99122	OK	5e-05	0.0061404	-2.32407	OK	5e-05	0.0061404	0.354036	OK	0.39615	0.999786	1.02118	OK	0.01475	0.374579	0.667148	OK	0.0823	0.850938
ENSMUSG00000040170	Fmo2	chr1:162874316-162898726	20.1819	9.48079	46.4599	133.622	48.2527	80.5118	146.168	132.736	141.996	14.8314	90.0411	91.6441	137.366	2.60193	OK	5e-05	0.0061404	2.62739	OK	5e-05	0.0061404	3.2113	OK	5e-05	0.0061404	0.0254588	OK	0.941	0.999786	0.609371	OK	0.10385	0.925967	0.583913	OK	0.0883	0.870082
ENSMUSG00000078566	Bnip3	chr7:138890835-138909519	20.8414	9.91688	51.2254	73.7838	52.3828	56.0398	106.733	74.2877	130.508	15.3791	62.5046	71.7187	102.398	2.02299	OK	5e-05	0.0061404	2.22137	OK	5e-05	0.0061404	2.73514	OK	5e-05	0.0061404	0.198387	OK	0.5088	0.999786	0.71215	OK	0.0297	0.543407	0.513763	OK	0.1047	0.9293
ENSMUSG00000047898	Ccr4	chr9:114490315-114496544	0.613618	0.954018	3.76053	5.41198	4.04544	2.78528	8.82012	6.59056	8.34489	0.783818	4.58625	5.21695	7.46772	2.54873	OK	5e-05	0.0061404	2.73462	OK	5e-05	0.0061404	3.25208	OK	5e-05	0.0061404	0.18589	OK	0.59185	0.999786	0.703352	OK	0.04845	0.6834	0.517462	OK	0.10975	0.943788
ENSMUSG00000025279	Dnase1l3	chr14:7964532-7994573	19.2553	13.1852	4.93133	9.88547	3.86275	8.45255	10.9987	4.26739	6.86338	16.2202	7.4084	7.77134	5.56538	-1.13056	OK	0.0003	0.0262795	-1.06156	OK	0.0002	0.0190711	-1.54324	OK	5e-05	0.0061404	0.0690025	OK	0.8222	0.999786	-0.41268	OK	0.2248	0.999786	-0.481683	OK	0.11345	0.954141
ENSMUSG00000021214	Akr1c18	chr13:4132614-4150654	3.65501	3.01958	0.197153	0.541127	0.572538	1.09214	0.408861	0.52615	0.17938	3.3373	0.36914	0.69118	0.352765	-3.17644	OK	5e-05	0.0061404	-2.27155	OK	0.0005	0.0387957	-3.2419	OK	5e-05	0.0061404	0.904892	OK	0.14435	0.999786	-0.0654615	OK	0.92125	0.999786	-0.970354	OK	0.11835	0.965821
ENSMUSG00000042212	Sprr2d	chr3:92339139-92340873	770.51	875.377	74.8671	75.1381	29.3627	96.9484	72.9301	54.0116	132.061	822.944	75.0026	66.4138	93.0364	-3.45578	OK	5e-05	0.0061404	-3.63124	OK	5e-05	0.0061404	-3.14493	OK	5e-05	0.0061404	-0.175459	OK	0.5603	0.999786	0.310855	OK	0.347	0.999786	0.486313	OK	0.12385	0.97743
ENSMUSG00000039145	Camk1d	chr2:5293456-5714515	3.79143	3.45461	6.84923	9.3462	5.52463	6.774	12.2985	9.76788	12.8059	3.62302	8.09772	8.19904	11.2869	1.16032	OK	0.00045	0.0358939	1.17826	OK	5e-05	0.0061404	1.63938	OK	5e-05	0.0061404	0.0179398	OK	0.95315	0.999786	0.479062	OK	0.1339	0.99648	0.461122	OK	0.1266	0.981272
ENSMUSG00000039716	Dock3	chr9:106892170-107231909	0.00441239	0.0354342	0.387228	0.812435	0.496769	0.264088	0.636648	0.544861	1.09538	0.0199233	0.599832	0.465835	0.820119	4.91203	OK	0.00045	0.0358939	4.54729	OK	0.0005	0.0387957	5.36331	OK	0.00025	0.0226408	-0.364739	OK	0.6048	0.999786	0.451276	OK	0.509	0.999786	0.816015	OK	0.1334	0.99536
ENSMUSG00000022596	Slurp1	chr15:74726643-74728026	602.131	246.14	30.6974	83.0959	18.892	140.619	40.806	59.7136	33.6454	424.136	56.8966	66.7722	46.6795	-2.89811	OK	5e-05	0.0061404	-2.66721	OK	5e-05	0.0061404	-3.18366	OK	5e-05	0.0061404	0.230904	OK	0.5084	0.999786	-0.285554	OK	0.4372	0.999786	-0.516458	OK	0.1388	0.999786
ENSMUSG00000027654	Fam83d	chr2:158768092-158786637	11.0313	9.05307	19.2881	29.3917	19.5799	19.204	35.0193	32.9285	33.5374	10.0422	24.3399	24.6011	33.2329	1.27725	OK	0.00015	0.0152065	1.29265	OK	5e-05	0.0061404	1.72654	OK	5e-05	0.0061404	0.0153991	OK	0.95815	0.999786	0.449292	OK	0.16305	0.999786	0.433893	OK	0.14	0.999786
ENSMUSG00000032060	Cryab	chr9:50752757-50756633	11.9398	10.7989	1.20863	1.03662	1.53562	1.38622	1.0993	0.980218	0.641647	11.3694	1.12262	1.34038	0.810933	-3.34021	OK	5e-05	0.0061404	-3.08444	OK	5e-05	0.0061404	-3.80943	OK	5e-05	0.0061404	0.255766	OK	0.60745	0.999786	-0.469221	OK	0.4213	0.999786	-0.724988	OK	0.14725	0.999786
ENSMUSG00000042073	Abhd14b	chr9:106448639-106452915	12.2587	9.67776	16.3033	36.3597	21.1489	28.2745	30.2709	32.3988	38.6955	10.9682	26.3315	26.5648	35.5471	1.26346	OK	0.00055	0.0414372	1.27618	OK	0.00015	0.0152065	1.6964	OK	5e-05	0.0061404	0.0127222	OK	0.96645	0.999786	0.432941	OK	0.19315	0.999786	0.420219	OK	0.14825	0.999786
ENSMUSG00000035834	Polr3g	chr13:81673842-81711013	28.1819	24.9907	62.5643	57.5762	46.8484	65.6065	88.3479	76.2881	106.412	26.5863	60.0702	66.9343	91.3502	1.17597	OK	0.00015	0.0152065	1.33206	OK	5e-05	0.0061404	1.78072	OK	5e-05	0.0061404	0.156095	OK	0.6141	0.999786	0.604758	OK	0.06805	0.78886	0.448663	OK	0.15405	0.999786
ENSMUSG00000082361	Btc	chr5:91357260-91402994	16.4287	11.1368	29.9567	91.8271	28.1057	54.7524	96.0138	75.2642	89.8737	13.7827	60.8919	59.624	82.5689	2.14339	OK	5e-05	0.0061404	2.11303	OK	5e-05	0.0061404	2.58274	OK	5e-05	0.0061404	-0.0303581	OK	0.9292	0.999786	0.439348	OK	0.2246	0.999786	0.469706	OK	0.15505	0.999786
ENSMUSG00000037151	Lrrc20	chr10:61475244-61582226	3.94994	3.73253	8.13024	12.8408	7.25611	7.91757	18.1133	13.6521	16.4419	3.84123	10.4855	11.0957	15.047	1.44875	OK	0.0002	0.0190711	1.53035	OK	5e-05	0.0061404	1.96983	OK	5e-05	0.0061404	0.0815996	OK	0.8041	0.999786	0.521079	OK	0.1199	0.970092	0.43948	OK	0.159	0.999786
ENSMUSG00000024526	Cidea	chr18:67321208-67367794	11.4048	4.95152	0.502839	2.22293	0.647192	1.07019	1.2518	1.32377	2.00372	8.17814	1.36288	0.989729	1.66375	-2.58511	OK	0.00035	0.0298307	-3.04667	OK	5e-05	0.0061404	-2.29734	OK	0.0002	0.0190711	-0.461557	OK	0.42265	0.999786	0.287775	OK	0.62195	0.999786	0.749332	OK	0.16655	0.999786
ENSMUSG00000027398	Il1b	chr2:129364569-129375748	6.9911	4.73024	0.689277	1.15319	0.583745	0.926349	0.474211	0.494817	0.203499	5.86067	0.921235	0.661435	0.349158	-2.66942	OK	5e-05	0.0061404	-3.14739	OK	5e-05	0.0061404	-4.06911	OK	5e-05	0.0061404	-0.47797	OK	0.41255	0.999786	-1.39969	OK	0.0611	0.754961	-0.921718	OK	0.1669	0.999786
ENSMUSG00000041984	Rptn	chr3:93393698-93399442	320.725	287.759	8.3119	5.91582	4.99993	13.2361	13.5722	13.3632	14.7923	304.242	7.11386	10.6027	14.0778	-5.41844	OK	5e-05	0.0061404	-4.84271	OK	5e-05	0.0061404	-4.43373	OK	5e-05	0.0061404	0.575733	OK	0.056	0.727382	0.984715	OK	0.00285	0.135955	0.408982	OK	0.16885	0.999786
ENSMUSG00000021947	Cryl1	chr14:57275033-57398483	8.64316	6.43353	21.1855	30.8824	19.4586	27.8293	33.9388	36.7353	34.1761	7.53835	26.0339	27.0756	35.4557	1.78807	OK	5e-05	0.0061404	1.84467	OK	5e-05	0.0061404	2.2337	OK	5e-05	0.0061404	0.0565997	OK	0.84775	0.999786	0.445626	OK	0.1637	0.999786	0.389026	OK	0.17795	0.999786
ENSMUSG00000026166	Ccl20	chr1:83116765-83119167	48.0748	38.8186	0.218854	0.33752	0.119253	0.437652	0.142879	0.751645	0.276156	43.4467	0.278187	0.233261	0.5139	-7.28705	OK	0.0001	0.0109146	-7.54115	OK	0.0005	0.0387957	-6.40161	OK	5e-05	0.0061404	-0.254107	OK	0.76665	0.999786	0.885435	OK	0.28295	0.999786	1.13954	OK	0.17905	0.999786
ENSMUSG00000054136	Adm2	chr15:89322971-89324728	1.9246	1.51318	5.57158	6.14739	6.69265	12.062	11.0146	4.9988	9.29584	1.71889	5.85949	9.92308	7.14732	1.7693	OK	0.0006	0.0444458	2.52931	OK	5e-05	0.0061404	2.05593	OK	0.0001	0.0109146	0.760014	OK	0.0494	0.690294	0.286628	OK	0.49055	0.999786	-0.473385	OK	0.1958	0.999786
ENSMUSG00000043333	Rhbdl2	chr4:123787873-123829904	4.75434	1.8816	8.03955	22.4804	8.47665	11.0907	13.4101	17.4314	12.5242	3.31797	15.26	10.9925	14.9778	2.20138	OK	5e-05	0.0061404	1.72814	OK	0.00025	0.0226408	2.17445	OK	5e-05	0.0061404	-0.473236	OK	0.18345	0.999786	-0.0269256	OK	0.94265	0.999786	0.44631	OK	0.20055	0.999786
ENSMUSG00000044041	Krt13	chr11:100117326-100121566	47.131	9.46429	1.20821	3.85143	0.832489	2.15272	3.13213	3.1371	2.77233	28.2976	2.52982	2.03911	2.95472	-3.48357	OK	5e-05	0.0061404	-3.79467	OK	5e-05	0.0061404	-3.25959	OK	5e-05	0.0061404	-0.311094	OK	0.47605	0.999786	0.223983	OK	0.6208	0.999786	0.535077	OK	0.20245	0.999786
ENSMUSG00000022037	Clu	chr14:65968482-65981548	48.3535	23.7942	71.0472	105.49	58.0456	115.035	184.797	127.2	195.143	36.0738	88.2684	119.292	161.172	1.29095	OK	0.0001	0.0109146	1.72548	OK	5e-05	0.0061404	2.15957	OK	5e-05	0.0061404	0.434533	OK	0.17575	0.999786	0.868627	OK	0.01155	0.328879	0.434094	OK	0.20535	0.999786
ENSMUSG00000019368	Sec14l4	chr11:4031461-4048024	0.145894	0.120003	1.02812	0.917614	0.637765	0.51755	1.85478	0.795485	2.14711	0.132949	0.972865	1.00336	1.4713	2.87137	OK	0.0002	0.0190711	2.9159	OK	0.0001	0.0109146	3.46815	OK	5e-05	0.0061404	0.044534	OK	0.9168	0.999786	0.596778	OK	0.17285	0.999786	0.552244	OK	0.2117	0.999786
ENSMUSG00000036585	Fgf1	chr18:38601533-39389425	5.03775	3.55393	0.463822	1.23256	0.213584	0.360919	0.581902	0.682576	0.624323	4.29584	0.848191	0.385469	0.65345	-2.34048	OK	0.0001	0.0109146	-3.47825	OK	5e-05	0.0061404	-2.71679	OK	5e-05	0.0061404	-1.13778	OK	0.06695	0.782996	-0.376312	OK	0.5192	0.999786	0.761463	OK	0.2153	0.999786
ENSMUSG00000074115	Saa1	chr7:46740500-46742980	28.8203	11.6068	0.419488	2.01753	1.14379	2.35701	1.69138	1.1049	0.961372	20.2135	1.21851	1.73073	1.03314	-4.05213	OK	5e-05	0.0061404	-3.54587	OK	5e-05	0.0061404	-4.29022	OK	5e-05	0.0061404	0.506262	OK	0.40215	0.999786	-0.238084	OK	0.7199	0.999786	-0.744347	OK	0.2175	0.999786
ENSMUSG00000026535	Ifi202b	chr1:173962568-173982844	27.8012	44.19	15.9095	9.59599	14.402	12.3188	10.8734	14.3365	18.0199	35.9956	12.7527	12.5314	16.1782	-1.49701	OK	0.00015	0.0152065	-1.52228	OK	5e-05	0.0061404	-1.15377	OK	0.00065	0.0474333	-0.0252614	OK	0.9344	0.999786	0.343243	OK	0.3088	0.999786	0.368504	OK	0.2209	0.999786
ENSMUSG00000045775	Slc16a5	chr11:115462044-115474398	9.51472	9.24361	2.74886	2.67224	0.906461	1.84389	2.29357	1.24336	1.07361	9.37916	2.71055	1.68131	1.15848	-1.79087	OK	5e-05	0.0061404	-2.47987	OK	5e-05	0.0061404	-3.01722	OK	5e-05	0.0061404	-0.688999	OK	0.11775	0.964133	-1.22635	OK	0.01325	0.354749	-0.537348	OK	0.2279	0.999786
ENSMUSG00000020327	Fgf22	chr10:79755118-79756961	2.55645	1.06504	7.02544	16.5168	6.88699	12.2886	17.8444	19.065	15.4066	1.81075	11.7711	12.34	17.2358	2.7006	OK	5e-05	0.0061404	2.76868	OK	5e-05	0.0061404	3.25075	OK	5e-05	0.0061404	0.0680876	OK	0.8722	0.999786	0.550154	OK	0.2347	0.999786	0.482066	OK	0.2286	0.999786
ENSMUSG00000050359	Sprr1a	chr3:92483951-92485895	177.685	208.747	8.5882	43.5276	8.38416	32.3154	16.5389	29.6505	20.7343	193.216	26.0579	19.0795	25.1924	-2.89042	OK	5e-05	0.0061404	-3.34012	OK	5e-05	0.0061404	-2.93916	OK	5e-05	0.0061404	-0.449698	OK	0.21365	0.999786	-0.0487325	OK	0.8901	0.999786	0.400965	OK	0.2342	0.999786
ENSMUSG00000030313	Dennd5b	chr6:148988070-149101680	6.24064	3.66436	1.32975	2.52148	1.91576	3.35185	1.55051	2.37156	1.15555	4.9525	1.92562	2.27271	1.76356	-1.36284	OK	0.00015	0.0152065	-1.12374	OK	0.0003	0.0262795	-1.48967	OK	5e-05	0.0061404	0.239092	OK	0.452	0.999786	-0.126831	OK	0.7201	0.999786	-0.365923	OK	0.24225	0.999786
ENSMUSG00000072941	Sod3	chr5:52363945-52371405	0.311115	0.0982959	6.37418	21.0949	8.36571	19.6945	20.1693	12.518	12.7687	0.204706	13.7346	16.0765	12.6434	6.06812	OK	5e-05	0.0061404	6.29526	OK	5e-05	0.0061404	5.94869	OK	5e-05	0.0061404	0.22714	OK	0.47335	0.999786	-0.11943	OK	0.71925	0.999786	-0.34657	OK	0.2472	0.999786
ENSMUSG00000059751	Gm9000	chr13:108449947-109953461	78.6959	86.6647	660.276	588.91	663.872	1113.33	733.41	577.691	688.725	82.6803	624.593	836.871	633.208	2.9173	OK	5e-05	0.0061404	3.33939	OK	5e-05	0.0061404	2.93706	OK	5e-05	0.0061404	0.422088	OK	0.2259	0.999786	0.0197623	OK	0.9548	0.999786	-0.402326	OK	0.2527	0.999786
ENSMUSG00000003354	Ccdc65	chr15:98708206-98723326	0.842018	0.363304	2.42726	4.85164	2.52731	4.71464	4.51424	3.06168	2.70868	0.602661	3.63945	3.91873	2.88518	2.5943	OK	0.0001	0.0109146	2.70097	OK	5e-05	0.0061404	2.25924	OK	0.0003	0.0262795	0.106665	OK	0.77255	0.999786	-0.335061	OK	0.42815	0.999786	-0.441726	OK	0.255	0.999786
ENSMUSG00000070868	Skint3	chr4:112232244-112300468	13.3659	6.45949	17.6754	27.162	12.8472	29.5233	32.8677	28.3536	34.8858	9.9127	22.4187	25.0794	31.6197	1.17735	OK	0.0002	0.0190711	1.33915	OK	5e-05	0.0061404	1.67347	OK	5e-05	0.0061404	0.161802	OK	0.5883	0.999786	0.496123	OK	0.11595	0.959808	0.334321	OK	0.2608	0.999786
ENSMUSG00000093507	Gm20627	chr3:96254618-96256277	8.9051	3.60912	27.3957	57.8779	23.7146	72.8514	36.765	38.6517	30.0882	6.25711	42.6368	44.4436	34.37	2.76853	OK	5e-05	0.0061404	2.82841	OK	5e-05	0.0061404	2.45758	OK	5e-05	0.0061404	0.0598792	OK	0.8556	0.999786	-0.310949	OK	0.38245	0.999786	-0.370828	OK	0.26135	0.999786
ENSMUSG00000024912	Fosl1	chr19:5447702-5455945	2.59705	2.99231	0.0885925	0.570332	0.144667	0.312914	0.410441	0.376015	0.565965	2.79468	0.329462	0.28934	0.47099	-3.0845	OK	0.00025	0.0226408	-3.27184	OK	0.00015	0.0152065	-2.56891	OK	0.00015	0.0152065	-0.187345	OK	0.78945	0.999786	0.515584	OK	0.46595	0.999786	0.702929	OK	0.26745	0.999786
ENSMUSG00000035020	Epgn	chr5:91027463-91035215	5.41514	12.4112	0.727887	1.36725	1.49154	1.23162	0.874011	0.949116	0.698183	8.91317	1.04757	1.19906	0.82365	-3.08889	OK	5e-05	0.0061404	-2.89404	OK	5e-05	0.0061404	-3.43584	OK	5e-05	0.0061404	0.194854	OK	0.68325	0.999786	-0.346945	OK	0.5319	0.999786	-0.541799	OK	0.2771	0.999786
ENSMUSG00000037049	Smpd1	chr7:105554359-105558388	27.5738	15.0357	64.7313	142.207	67.4893	137.778	170.496	168.776	149.675	21.3048	103.469	125.255	159.225	2.27995	OK	5e-05	0.0061404	2.55562	OK	5e-05	0.0061404	2.90182	OK	5e-05	0.0061404	0.275665	OK	0.42855	0.999786	0.62187	OK	0.08795	0.868669	0.346205	OK	0.29275	0.999786
ENSMUSG00000030554	Synm	chr7:67730160-67759742	0.0981327	0.0524527	0.277299	0.521295	0.30941	0.579249	0.674473	0.684817	0.711672	0.0752927	0.399297	0.521044	0.698245	2.40688	OK	0.0004	0.0330398	2.79082	OK	5e-05	0.0061404	3.21315	OK	5e-05	0.0061404	0.383944	OK	0.3899	0.999786	0.806271	OK	0.08595	0.862224	0.422327	OK	0.3016	0.999786
ENSMUSG00000020297	Nsg2	chr11:32000462-32059202	0.170319	0.143621	0.889024	1.72712	1.01055	1.81257	2.15742	2.20385	2.27597	0.15697	1.30807	1.66018	2.23991	3.05888	OK	0.00025	0.0226408	3.40278	OK	5e-05	0.0061404	3.83488	OK	5e-05	0.0061404	0.343897	OK	0.4431	0.999786	0.775999	OK	0.1063	0.933113	0.432102	OK	0.3028	0.999786
ENSMUSG00000070803	Cited4	chr4:120666562-120667820	22.6414	8.26194	21.2727	56.8287	29.303	71.8039	50.7695	40.7701	41.618	15.4517	39.0507	50.6255	41.1941	1.33758	OK	0.00025	0.0226408	1.7121	OK	5e-05	0.0061404	1.41467	OK	0.0001	0.0109146	0.374516	OK	0.21795	0.999786	0.0770888	OK	0.81435	0.999786	-0.297427	OK	0.31405	0.999786
ENSMUSG00000025207	Sema4g	chr19:44989100-45003397	5.63363	2.40939	5.99741	28.5379	9.21892	7.75465	10.4813	12.5597	9.73318	4.02151	17.2676	9.15161	11.1464	2.10226	OK	5e-05	0.0061404	1.18629	OK	0.00015	0.0152065	1.47077	OK	5e-05	0.0061404	-0.915973	OK	0.0054	0.207762	-0.631489	OK	0.0721	0.808119	0.284484	OK	0.3358	0.999786
ENSMUSG00000031613	Hpgd	chr8:56294551-56321046	17.7356	37.7904	4.51245	4.21038	1.67467	4.76831	4.44157	2.92265	2.6882	27.763	4.36141	3.62818	2.80543	-2.6703	OK	5e-05	0.0061404	-2.93585	OK	5e-05	0.0061404	-3.30687	OK	5e-05	0.0061404	-0.265548	OK	0.4702	0.999786	-0.636576	OK	0.12385	0.97743	-0.371027	OK	0.3361	0.999786
ENSMUSG00000058354	Krt6a	chr15:101689931-101694307	155.606	629.07	6.81781	3.19336	4.21332	3.44379	4.37172	5.44989	4.56577	392.338	5.00559	4.00961	5.00783	-6.29241	OK	5e-05	0.0061404	-6.61249	OK	5e-05	0.0061404	-6.29177	OK	5e-05	0.0061404	-0.320077	OK	0.34915	0.999786	0.000647128	OK	0.998	0.999786	0.320724	OK	0.34675	0.999786
ENSMUSG00000048764	Tmprss11f	chr5:86521897-86632424	10.315	3.37832	12.9932	27.8118	10.1199	18.7868	35.603	24.4514	27.8293	6.84665	20.4025	21.5032	26.1404	1.57528	OK	5e-05	0.0061404	1.65108	OK	5e-05	0.0061404	1.93281	OK	5e-05	0.0061404	0.0758067	OK	0.8171	0.999786	0.357533	OK	0.2727	0.999786	0.281726	OK	0.35305	0.999786
ENSMUSG00000084128	Esrp2	chr8:106059602-106138525	0.084314	0.0463355	38.5759	89.4972	88.0646	88.406	131.059	118.115	135.813	0.0653248	64.0365	102.51	126.964	9.93705	OK	0.00065	0.0474333	10.6158	OK	0.00025	0.0226408	10.9245	OK	0.00065	0.0474333	0.678798	OK	0.08225	0.85072	0.987453	OK	0.0207	0.447439	0.308655	OK	0.3752	0.999786
ENSMUSG00000072594	Gm16439	chr14:44596664-44597228	0.691213	0.458301	3.36024	5.61419	4.10828	2.25362	11.3954	6.5854	9.15445	0.574757	4.48721	5.91909	7.86992	2.9648	OK	0.0005	0.0387957	3.36435	OK	5e-05	0.0061404	3.77533	OK	0.0001	0.0109146	0.399555	OK	0.40445	0.999786	0.81053	OK	0.11065	0.947927	0.410975	OK	0.37775	0.999786
ENSMUSG00000054855	Rnd1	chr15:98663420-98677461	0.192589	0.164577	2.74741	5.25619	2.67036	6.43234	5.0467	6.86502	4.84483	0.178583	4.0018	4.71647	5.85493	4.48598	OK	5e-05	0.0061404	4.72304	OK	5e-05	0.0061404	5.03498	OK	5e-05	0.0061404	0.237059	OK	0.5309	0.999786	0.549003	OK	0.182	0.999786	0.311944	OK	0.3814	0.999786
ENSMUSG00000090121	Abhd12b	chr12:70154141-70183347	123.574	65.1336	13.9284	34.1467	12.582	34.1137	19.7402	31.3905	23.0322	94.3537	24.0375	22.1453	27.2113	-1.97279	OK	5e-05	0.0061404	-2.09108	OK	5e-05	0.0061404	-1.79387	OK	5e-05	0.0061404	-0.118288	OK	0.73135	0.999786	0.17892	OK	0.6201	0.999786	0.297207	OK	0.38695	0.999786
ENSMUSG00000032323	Cyp11a1	chr9:58015012-58027020	93.8322	59.7911	4.94853	30.1916	4.54043	13.079	11.5012	13.1635	10.3624	76.8116	17.5701	9.70689	11.763	-2.12821	OK	5e-05	0.0061404	-2.98424	OK	5e-05	0.0061404	-2.70707	OK	5e-05	0.0061404	-0.856038	OK	0.01595	0.389698	-0.578869	OK	0.11285	0.952542	0.27717	OK	0.387	0.999786
ENSMUSG00000023232	Serinc2	chr4:130253494-130279205	13.7519	14.4305	5.68512	5.13706	6.29774	5.88192	4.58637	4.7985	4.23964	14.0912	5.41109	5.58868	4.51907	-1.38081	OK	0.00025	0.0226408	-1.33422	OK	0.0001	0.0109146	-1.6407	OK	5e-05	0.0061404	0.0465884	OK	0.89555	0.999786	-0.259891	OK	0.50775	0.999786	-0.30648	OK	0.3882	0.999786
ENSMUSG00000020785	Camkk1	chr11:73019007-73042073	2.97574	2.59381	7.41411	17.6774	8.14719	9.108	12.4773	12.0302	11.581	2.78477	12.5458	9.91084	11.8056	2.17157	OK	5e-05	0.0061404	1.83145	OK	5e-05	0.0061404	2.08384	OK	5e-05	0.0061404	-0.340121	OK	0.2639	0.999786	-0.0877323	OK	0.79375	0.999786	0.252388	OK	0.3915	0.999786
ENSMUSG00000045287	Rtn4rl1	chr11:75193782-75267769	0.21019	0.172669	0.885176	1.5464	1.04413	1.07634	1.79768	1.37869	1.93097	0.191429	1.21579	1.30605	1.65483	2.66701	OK	0.0001	0.0109146	2.77033	OK	5e-05	0.0061404	3.1118	OK	5e-05	0.0061404	0.103319	OK	0.8035	0.999786	0.444791	OK	0.3072	0.999786	0.341472	OK	0.3922	0.999786
ENSMUSG00000040247	Tbc1d10c	chr19:4184357-4191047	0.837937	0.40767	1.38616	5.60839	2.78461	5.43028	3.96595	3.65971	2.80794	0.622803	3.49727	4.06028	3.23382	2.48938	OK	5e-05	0.0061404	2.70473	OK	5e-05	0.0061404	2.37639	OK	0.0001	0.0109146	0.215349	OK	0.5817	0.999786	-0.112991	OK	0.7961	0.999786	-0.32834	OK	0.3933	0.999786
ENSMUSG00000036951	C130079G13Rik	chr3:59925213-59937949	11.7246	6.91134	17.299	34.5621	14.4168	26.545	25.1247	26.5506	25.4799	9.31798	25.9305	22.0288	26.0152	1.47656	OK	0.0001	0.0109146	1.2413	OK	5e-05	0.0061404	1.48127	OK	0.0001	0.0109146	-0.23526	OK	0.432	0.999786	0.00470337	OK	0.98925	0.999786	0.239963	OK	0.40155	0.999786
ENSMUSG00000022871	Fetub	chr16:22918381-22939766	13.6836	6.32988	0.437037	0.925065	0.326201	0.823437	0.691533	0.749001	0.942564	10.0068	0.681051	0.613724	0.845783	-3.87707	OK	5e-05	0.0061404	-4.02724	OK	5e-05	0.0061404	-3.56454	OK	5e-05	0.0061404	-0.150174	OK	0.7953	0.999786	0.312524	OK	0.60325	0.999786	0.462698	OK	0.4101	0.999786
ENSMUSG00000005045	Chd5	chr4:152338650-152390194	0.135483	0.111192	2.02332	8.51357	2.03019	2.70183	5.01199	3.91463	3.87154	0.123337	5.26844	3.248	3.89308	5.4167	OK	5e-05	0.0061404	4.71887	OK	5e-05	0.0061404	4.98023	OK	5e-05	0.0061404	-0.697824	OK	0.04005	0.626461	-0.436464	OK	0.2239	0.999786	0.26136	OK	0.41055	0.999786
ENSMUSG00000026509	Capn2	chr1:182467255-182517495	8.97232	16.9895	6.81662	3.85269	7.81711	5.56111	3.99141	5.03536	4.6126	12.9809	5.33466	5.78988	4.82398	-1.28293	OK	0.0005	0.0387957	-1.16479	OK	0.0005	0.0387957	-1.4281	OK	5e-05	0.0061404	0.118138	OK	0.7194	0.999786	-0.145172	OK	0.68055	0.999786	-0.26331	OK	0.41725	0.999786
ENSMUSG00000078657	Crnn	chr3:93144786-93149471	34.7551	20.554	1.55671	3.77585	1.28801	2.30883	3.52969	2.35621	3.5691	27.6546	2.66628	2.37551	2.96266	-3.37462	OK	5e-05	0.0061404	-3.54121	OK	5e-05	0.0061404	-3.22255	OK	5e-05	0.0061404	-0.166591	OK	0.70255	0.999786	0.152063	OK	0.7444	0.999786	0.318654	OK	0.4615	0.999786
ENSMUSG00000029161	Cgref1	chr5:30933145-30945480	9.25356	5.9841	1.56886	1.99877	1.36665	2.43101	1.28676	2.41159	1.86035	7.61883	1.78381	1.6948	2.13597	-2.0946	OK	5e-05	0.0061404	-2.16845	OK	5e-05	0.0061404	-1.83468	OK	0.00015	0.0152065	-0.0738466	OK	0.87525	0.999786	0.259926	OK	0.60645	0.999786	0.333773	OK	0.4658	0.999786
ENSMUSG00000035273	Hpse	chr5:100679483-100719716	3.69522	2.21754	8.93988	19.7024	9.79925	16.3359	20.375	16.8752	19.1229	2.95638	14.3211	15.5034	17.999	2.27624	OK	5e-05	0.0061404	2.39068	OK	5e-05	0.0061404	2.60601	OK	5e-05	0.0061404	0.114438	OK	0.7015	0.999786	0.329772	OK	0.30575	0.999786	0.215335	OK	0.46595	0.999786
ENSMUSG00000025059	Gyk	chrX:85701936-85776819	9.91386	11.9747	3.79711	3.81949	2.66949	2.93583	4.1393	3.50613	4.05846	10.9443	3.8083	3.24821	3.7823	-1.52296	OK	5e-05	0.0061404	-1.75246	OK	5e-05	0.0061404	-1.53285	OK	5e-05	0.0061404	-0.229501	OK	0.47735	0.999786	-0.00988406	OK	0.97845	0.999786	0.219617	OK	0.49185	0.999786
ENSMUSG00000029359	Tesc	chr5:118027742-118061878	19.5869	4.72268	17.0778	76.3523	36.0701	74.9981	98.2218	64.2949	96.5233	12.1548	46.715	69.7634	80.4091	1.94236	OK	5e-05	0.0061404	2.52095	OK	5e-05	0.0061404	2.72584	OK	5e-05	0.0061404	0.578583	OK	0.07765	0.829974	0.783472	OK	0.0294	0.541508	0.204889	OK	0.50285	0.999786
ENSMUSG00000034359	Skint2	chr4:112557193-112647840	6.18538	1.57112	17.8055	36.3511	16.2977	26.8024	46.904	29.1457	39.8015	3.87825	27.0783	30.0014	34.4736	2.80366	OK	5e-05	0.0061404	2.95155	OK	5e-05	0.0061404	3.15201	OK	5e-05	0.0061404	0.147891	OK	0.6537	0.999786	0.348355	OK	0.308	0.999786	0.200464	OK	0.5261	0.999786
ENSMUSG00000026458	Ppfia4	chr1:134296782-134332928	2.1999	0.958992	3.05119	10.4259	3.42436	7.05379	6.31253	6.82631	5.9334	1.57944	6.73853	5.59689	6.37985	2.09302	OK	5e-05	0.0061404	1.82521	OK	5e-05	0.0061404	2.01411	OK	5e-05	0.0061404	-0.267806	OK	0.4075	0.999786	-0.0789098	OK	0.82085	0.999786	0.188897	OK	0.5283	0.999786
ENSMUSG00000044294	Krt84	chr15:101525025-101532820	4.63423	3.61382	0.170086	0.204506	0.0822723	0.401085	0.315859	0.227494	0.4533	4.12403	0.187296	0.266406	0.340397	-4.46066	OK	5e-05	0.0061404	-3.95236	OK	5e-05	0.0061404	-3.59876	OK	5e-05	0.0061404	0.508302	OK	0.4137	0.999786	0.861897	OK	0.19075	0.999786	0.353595	OK	0.56395	0.999786
ENSMUSG00000040016	Ptger3	chr3:157566891-157644758	0.572672	0.340175	1.88859	2.69636	1.30898	2.84503	3.08795	2.19788	3.48219	0.456424	2.29247	2.41399	2.84004	2.32846	OK	0.00035	0.0298307	2.40297	OK	5e-05	0.0061404	2.63747	OK	0.0002	0.0190711	0.074515	OK	0.8558	0.999786	0.309007	OK	0.48235	0.999786	0.234492	OK	0.5659	0.999786
ENSMUSG00000046203	Sprr2g	chr3:92373914-92375229	64.5566	96.082	2.27468	2.18916	0.930103	2.27527	2.04403	0.932873	1.85075	80.3193	2.23192	1.7498	1.39181	-5.16939	OK	5e-05	0.0061404	-5.52049	OK	5e-05	0.0061404	-5.85071	OK	5e-05	0.0061404	-0.351097	OK	0.52725	0.999786	-0.681324	OK	0.25825	0.999786	-0.330228	OK	0.57135	0.999786
ENSMUSG00000028527	Ak4	chr4:101419276-101466995	4.86238	4.75854	14.1932	13.1095	18.0928	16.2748	21.9305	12.621	20.9163	4.81046	13.6514	18.766	16.7687	1.5048	OK	5e-05	0.0061404	1.96388	OK	5e-05	0.0061404	1.80152	OK	5e-05	0.0061404	0.459079	OK	0.1066	0.933612	0.296724	OK	0.34415	0.999786	-0.162355	OK	0.5751	0.999786
ENSMUSG00000041012	Cmtm8	chr9:114789344-114844152	4.23991	2.27871	11.8465	18.8326	12.5433	26.7825	24.3271	26.5972	21.1716	3.25931	15.3395	21.2176	23.8844	2.23462	OK	5e-05	0.0061404	2.70263	OK	5e-05	0.0061404	2.87343	OK	5e-05	0.0061404	0.468007	OK	0.14935	0.999786	0.638814	OK	0.071	0.802564	0.170807	OK	0.589	0.999786
ENSMUSG00000021751	Acox2	chr14:8225510-8259353	4.8563	4.07105	0.265605	1.31662	0.495936	1.21492	1.11058	1.56952	0.667072	4.46367	0.791113	0.940479	1.11829	-2.49628	OK	0.0001	0.0109146	-2.24676	OK	0.0001	0.0109146	-1.99693	OK	5e-05	0.0061404	0.249511	OK	0.64505	0.999786	0.499343	OK	0.34515	0.999786	0.249832	OK	0.6052	0.999786
ENSMUSG00000015536	Mocs2	chr13:114818243-114829006	46.8882	35.1804	77.994	106.874	72.7665	122.846	135.428	112.799	132.253	41.0343	92.434	110.347	122.526	1.17159	OK	0.0001	0.0109146	1.42715	OK	5e-05	0.0061404	1.57818	OK	5e-05	0.0061404	0.255553	OK	0.39365	0.999786	0.406592	OK	0.21455	0.999786	0.151039	OK	0.6157	0.999786
ENSMUSG00000032380	Dapk2	chr9:66158222-66272242	7.76175	5.6388	1.68566	2.69407	1.77039	1.587	1.32301	1.30278	2.29812	6.70027	2.18986	1.56013	1.80045	-1.61338	OK	0.00045	0.0358939	-2.10255	OK	5e-05	0.0061404	-1.89586	OK	5e-05	0.0061404	-0.489171	OK	0.2474	0.999786	-0.282481	OK	0.5488	0.999786	0.20669	OK	0.6284	0.999786
ENSMUSG00000063130	Calml3	chr13:3802892-3804318	359.677	126.775	582.076	1035.89	571.632	1133.23	1188.46	1082.59	1140.1	243.226	808.983	964.44	1111.35	1.73381	OK	0.0002	0.0190711	1.98739	OK	5e-05	0.0061404	2.19194	OK	5e-05	0.0061404	0.253581	OK	0.5491	0.999786	0.458125	OK	0.33435	0.999786	0.204544	OK	0.64695	0.999786
ENSMUSG00000011632	Pinlyp	chr7:24541698-24546071	116.883	94.9589	24.9089	47.9868	21.6343	54.1982	42.5276	46.5361	40.357	105.921	36.4478	39.4533	43.4465	-1.53908	OK	5e-05	0.0061404	-1.42477	OK	5e-05	0.0061404	-1.28568	OK	0.0001	0.0109146	0.114314	OK	0.71425	0.999786	0.253407	OK	0.4506	0.999786	0.139093	OK	0.65	0.999786
ENSMUSG00000079057	Cyp4v3	chr8:45269441-45333216	0.118531	0.0796516	0.342893	1.73538	0.440968	0.785123	1.38258	0.450563	1.06764	0.0990912	1.03914	0.869557	0.759102	3.39048	OK	0.0001	0.0109146	3.13345	OK	5e-05	0.0061404	2.93746	OK	0.0002	0.0190711	-0.257033	OK	0.5698	0.999786	-0.45302	OK	0.36125	0.999786	-0.195987	OK	0.65175	0.999786
ENSMUSG00000049152	Ugt3a2	chr15:9335549-9370955	0.308322	0.0826384	1.26127	8.89619	2.02	3.36624	4.6288	4.40567	3.10355	0.19548	5.07873	3.33835	3.75461	4.69937	OK	5e-05	0.0061404	4.09404	OK	5e-05	0.0061404	4.26357	OK	5e-05	0.0061404	-0.605335	OK	0.1224	0.975081	-0.435806	OK	0.2963	0.999786	0.169529	OK	0.6527	0.999786
ENSMUSG00000000402	Egfl6	chrX:166523006-166585720	0.185471	0.0615836	1.04703	0.982278	1.15898	0.990459	1.93458	0.937929	1.44029	0.123527	1.01465	1.36134	1.18911	3.03809	OK	0.00025	0.0226408	3.46213	OK	5e-05	0.0061404	3.26698	OK	0.00015	0.0152065	0.42404	OK	0.34665	0.999786	0.228897	OK	0.6405	0.999786	-0.195142	OK	0.66605	0.999786
ENSMUSG00000049709	Nlrp10	chr7:108921859-108930158	19.0647	9.66727	41.4041	109.939	35.3445	75.5557	95.3878	78.5349	73.2126	14.366	75.6717	68.7627	75.8737	2.3971	OK	5e-05	0.0061404	2.25897	OK	5e-05	0.0061404	2.40094	OK	5e-05	0.0061404	-0.138129	OK	0.69545	0.999786	0.00384607	OK	0.9911	0.999786	0.141975	OK	0.6672	0.999786
ENSMUSG00000074433	2310001H18Rik	chr3:92967060-92968281	156.633	123.678	1.20047	6.66749	4.21247	6.17858	7.41672	7.0391	6.4367	140.156	3.93398	5.93592	6.7379	-5.1549	OK	5e-05	0.0061404	-4.56141	OK	5e-05	0.0061404	-4.37859	OK	5e-05	0.0061404	0.593483	OK	0.2265	0.999786	0.77631	OK	0.15475	0.999786	0.182827	OK	0.67755	0.999786
ENSMUSG00000067017	Gm3608	chr1:105455970-105458829	3.27735	4.89907	15.0352	10.6644	17.0051	2.62128	27.4965	12.8164	21.6468	4.08821	12.8498	15.7076	17.2316	1.65221	OK	5e-05	0.0061404	1.94192	OK	5e-05	0.0061404	2.07552	OK	5e-05	0.0061404	0.289715	OK	0.3677	0.999786	0.423309	OK	0.19695	0.999786	0.133594	OK	0.67975	0.999786
ENSMUSG00000027834	Serpini1	chr3:75557546-75643495	0.459675	0.210199	1.03567	3.16714	1.24299	1.77231	5.35055	1.78584	4.86874	0.334937	2.1014	2.78862	3.32729	2.64939	OK	0.0001	0.0109146	3.05759	OK	5e-05	0.0061404	3.31239	OK	5e-05	0.0061404	0.408196	OK	0.49875	0.999786	0.662994	OK	0.3343	0.999786	0.254798	OK	0.68105	0.999786
ENSMUSG00000017400	Stac2	chr11:98036622-98053462	4.21633	2.05847	0.236181	0.523412	0.188486	0.262673	0.866221	0.4238	0.332564	3.1374	0.379797	0.439126	0.378182	-3.04627	OK	5e-05	0.0061404	-2.83686	OK	5e-05	0.0061404	-3.05241	OK	5e-05	0.0061404	0.209409	OK	0.68605	0.999786	-0.0061451	OK	0.9911	0.999786	-0.215554	OK	0.6839	0.999786
ENSMUSG00000096621	GM5849	chr3:90775945-90777876	104.785	30.712	1.90927	24.6882	1.39338	8.97298	5.25285	6.87669	1.88519	67.7487	13.2987	5.2064	4.38094	-2.34891	OK	0.00025	0.0226408	-3.70183	OK	5e-05	0.0061404	-3.95088	OK	5e-05	0.0061404	-1.35293	OK	0.027	0.517265	-1.60198	OK	0.0155	0.383264	-0.249047	OK	0.69435	0.999786
ENSMUSG00000026494	Kif26b	chr1:178529124-178932855	0.79634	1.88731	0.517565	0.219764	0.298441	0.222729	0.245977	0.252134	0.331497	1.34183	0.368664	0.255716	0.291815	-1.86382	OK	0.0003	0.0262795	-2.39158	OK	5e-05	0.0061404	-2.20107	OK	5e-05	0.0061404	-0.527768	OK	0.2791	0.999786	-0.337253	OK	0.51485	0.999786	0.190516	OK	0.699	0.999786
ENSMUSG00000075611	Gm11545	chr11:94755136-94761182	2.00329	1.93588	0.34168	0.403122	0.234858	0.313545	0.589386	0.394785	0.263126	1.96958	0.372401	0.379263	0.328955	-2.40296	OK	5e-05	0.0061404	-2.37662	OK	0.0001	0.0109146	-2.58193	OK	5e-05	0.0061404	0.0263414	OK	0.96085	0.999786	-0.178967	OK	0.7587	0.999786	-0.205308	OK	0.71205	0.999786
ENSMUSG00000042401	Crtac1	chr19:42283036-42431783	0.25618	0.136724	0.760248	4.64382	1.29156	2.37537	4.02476	2.70488	2.93213	0.196452	2.70204	2.56389	2.81851	3.7818	OK	5e-05	0.0061404	3.70609	OK	5e-05	0.0061404	3.84268	OK	5e-05	0.0061404	-0.0757097	OK	0.84845	0.999786	0.0608845	OK	0.8848	0.999786	0.136594	OK	0.7182	0.999786
ENSMUSG00000041660	Bbox1	chr2:110262696-110314560	3.2897	0.823778	7.46837	21.8271	7.73527	12.6147	23.686	14.701	17.7854	2.05674	14.6477	14.6787	16.2432	2.83225	OK	5e-05	0.0061404	2.83529	OK	5e-05	0.0061404	2.9814	OK	5e-05	0.0061404	0.00304298	OK	0.9945	0.999786	0.149157	OK	0.74985	0.999786	0.146114	OK	0.73925	0.999786
ENSMUSG00000085558	4930412C18Rik	chr4:9770584-9823411	0.737365	0.467533	2.8626	3.01792	2.4808	5.109	5.82232	3.30068	5.01799	0.602449	2.94026	4.47071	4.15934	2.28703	OK	5e-05	0.0061404	2.89159	OK	5e-05	0.0061404	2.78744	OK	5e-05	0.0061404	0.604559	OK	0.0682	0.789252	0.50041	OK	0.17015	0.999786	-0.10415	OK	0.74895	0.999786
ENSMUSG00000043485	Krt34	chr11:100037346-100041554	14.2484	3.64696	0.615152	1.80321	0.669706	0.501267	0.781068	0.669335	0.785131	8.94766	1.20918	0.65068	0.727233	-2.88748	OK	5e-05	0.0061404	-3.78149	OK	5e-05	0.0061404	-3.62102	OK	5e-05	0.0061404	-0.894009	OK	0.089	0.87347	-0.733539	OK	0.1975	0.999786	0.160469	OK	0.76125	0.999786
ENSMUSG00000026773	Pfkfb3	chr2:11471429-11502101	5.80458	3.97744	14.6348	9.55036	11.8169	5.54902	18.6633	6.70958	18.7219	4.89101	12.0926	12.0097	12.7158	1.30592	OK	5e-05	0.0061404	1.296	OK	5e-05	0.0061404	1.37841	OK	5e-05	0.0061404	-0.00991792	OK	0.9741	0.999786	0.0724963	OK	0.821	0.999786	0.0824142	OK	0.7867	0.999786
ENSMUSG00000039616	Mocos	chr18:24653690-24701556	10.2756	7.12883	17.662	24.5683	15.0479	22.3736	33.2773	21.9056	27.7057	8.7022	21.1151	23.5663	24.8056	1.27883	OK	0.00015	0.0152065	1.43727	OK	5e-05	0.0061404	1.51122	OK	5e-05	0.0061404	0.158446	OK	0.5907	0.999786	0.23239	OK	0.45685	0.999786	0.073944	OK	0.79415	0.999786
ENSMUSG00000030878	Cdr2	chr7:120957035-120982312	6.14366	6.53296	18.7498	32.4327	20.3966	31.9893	39.1558	29.5477	34.8082	6.33831	25.5912	30.5139	32.178	2.01348	OK	5e-05	0.0061404	2.26729	OK	5e-05	0.0061404	2.3439	OK	5e-05	0.0061404	0.253816	OK	0.3965	0.999786	0.330423	OK	0.30665	0.999786	0.0766072	OK	0.79545	0.999786
ENSMUSG00000074071	Fam169b	chr7:68266338-68363089	0.255494	0.213851	0.896241	2.74432	0.928035	1.75474	1.68083	1.78697	1.3366	0.234672	1.82028	1.45453	1.56179	2.95544	OK	5e-05	0.0061404	2.63184	OK	5e-05	0.0061404	2.73448	OK	5e-05	0.0061404	-0.323603	OK	0.4246	0.999786	-0.22096	OK	0.62885	0.999786	0.102643	OK	0.80275	0.999786
ENSMUSG00000028519	Dab1	chr4:103619358-104744844	2.60144	1.07353	4.05331	9.59527	3.58016	5.54863	9.14349	6.42407	6.65797	1.83748	6.82429	6.09076	6.54102	1.89295	OK	0.0004	0.0330398	1.72889	OK	0.00045	0.0358939	1.83178	OK	0.00055	0.0414372	-0.164057	OK	0.691	0.999786	-0.0611626	OK	0.88805	0.999786	0.102894	OK	0.804	0.999786
ENSMUSG00000018983	E2f2	chr4:136172393-136196057	20.3009	18.0698	6.93001	10.1947	6.68479	9.22306	8.38857	9.16845	6.25779	19.1854	8.56234	8.09881	7.71312	-1.16393	OK	5e-05	0.0061404	-1.24423	OK	5e-05	0.0061404	-1.31462	OK	5e-05	0.0061404	-0.080296	OK	0.77985	0.999786	-0.150691	OK	0.63935	0.999786	-0.070395	OK	0.80925	0.999786
ENSMUSG00000025037	Maoa	chrX:16619697-16687818	65.6217	36.4354	21.0504	19.7766	16.5562	21.1785	23.4159	19.7547	22.9733	51.0286	20.4135	20.3835	21.364	-1.32178	OK	0.0001	0.0109146	-1.3239	OK	0.00015	0.0152065	-1.25613	OK	0.0002	0.0190711	-0.0021199	OK	0.9943	0.999786	0.0656572	OK	0.8328	0.999786	0.0677771	OK	0.80935	0.999786
ENSMUSG00000024409	Psors1c2	chr17:35533200-35534647	15.6014	13.367	0.574733	2.50233	1.65775	2.24012	1.19155	2.04933	1.64452	14.4842	1.53853	1.69647	1.84692	-3.23486	OK	5e-05	0.0061404	-3.09387	OK	5e-05	0.0061404	-2.97129	OK	5e-05	0.0061404	0.140983	OK	0.80915	0.999786	0.263569	OK	0.6719	0.999786	0.122586	OK	0.81355	0.999786
ENSMUSG00000033177	Tmprss7	chr16:45656314-45693658	2.08947	1.21062	0.0636737	0.344515	0.184826	0.466429	0.244222	0.390719	0.264344	1.65004	0.204095	0.298492	0.327531	-3.01519	OK	0.00015	0.0152065	-2.46674	OK	5e-05	0.0061404	-2.3328	OK	0.0002	0.0190711	0.548455	OK	0.3838	0.999786	0.682395	OK	0.31125	0.999786	0.133939	OK	0.8175	0.999786
ENSMUSG00000035863	Palm	chr10:79793571-79820896	10.2352	6.37345	16.1778	23.5029	15.4701	23.4886	30.8402	20.3238	28.3651	8.30431	19.8403	23.2663	24.3444	1.2565	OK	0.0004	0.0330398	1.48631	OK	5e-05	0.0061404	1.55166	OK	5e-05	0.0061404	0.229807	OK	0.4331	0.999786	0.295158	OK	0.35335	0.999786	0.0653512	OK	0.82425	0.999786
ENSMUSG00000000216	Scnn1g	chr7:121734478-121768475	8.22004	6.62086	2.53986	2.93278	1.62694	1.99901	2.20489	2.26577	1.84799	7.42045	2.73632	1.94361	2.05688	-1.43927	OK	0.0003	0.0262795	-1.93276	OK	5e-05	0.0061404	-1.85105	OK	5e-05	0.0061404	-0.493494	OK	0.17905	0.999786	-0.41178	OK	0.3129	0.999786	0.0817145	OK	0.82695	0.999786
ENSMUSG00000050092	Sprr2b	chr3:92316704-92318085	90.4213	134.069	5.46916	3.18441	1.03282	2.97568	2.56939	0.969628	3.74792	112.245	4.32678	2.19263	2.35877	-4.69722	OK	5e-05	0.0061404	-5.67785	OK	5e-05	0.0061404	-5.57247	OK	5e-05	0.0061404	-0.980632	OK	0.0508	0.698146	-0.875259	OK	0.1249	0.978273	0.105373	OK	0.83915	0.999786
ENSMUSG00000028980	H6pd	chr4:149979474-150009023	3.55253	1.69017	5.12922	8.78855	4.42787	6.03413	8.58118	5.94151	7.264	2.62135	6.95888	6.34773	6.60276	1.40855	OK	5e-05	0.0061404	1.27593	OK	0.0001	0.0109146	1.33276	OK	5e-05	0.0061404	-0.132616	OK	0.66485	0.999786	-0.0757877	OK	0.817	0.999786	0.0568283	OK	0.85295	0.999786
ENSMUSG00000053797	Krt16	chr11:100246090-100248902	353.452	696.824	38.3036	42.0034	40.5678	53.3292	57.3317	41.863	55.8227	525.138	40.1535	50.4096	48.8428	-3.7091	OK	5e-05	0.0061404	-3.38093	OK	5e-05	0.0061404	-3.42648	OK	5e-05	0.0061404	0.328171	OK	0.2584	0.999786	0.282621	OK	0.36775	0.999786	-0.0455508	OK	0.8717	0.999786
ENSMUSG00000055030	Sprr2e	chr3:92352142-92353449	84.1246	125.924	2.58062	3.09056	1.6675	2.86778	3.47724	1.27663	3.77331	105.024	2.83559	2.67084	2.52497	-5.21093	OK	5e-05	0.0061404	-5.29729	OK	5e-05	0.0061404	-5.37831	OK	5e-05	0.0061404	-0.0863546	OK	0.85855	0.999786	-0.167381	OK	0.7664	0.999786	-0.081026	OK	0.88185	0.999786
ENSMUSG00000028996	Rbp7	chr4:149449686-149454978	26.5912	12.9463	1.72685	4.53449	1.99402	6.09074	1.92579	4.13944	2.1989	19.7688	3.13067	3.33685	3.16917	-2.65868	OK	5e-05	0.0061404	-2.56666	OK	5e-05	0.0061404	-2.64105	OK	5e-05	0.0061404	0.0920147	OK	0.8587	0.999786	0.0176319	OK	0.97365	0.999786	-0.0743828	OK	0.88905	0.999786
ENSMUSG00000022580	Rhpn1	chr15:75704279-75714410	0.333558	0.200567	2.35208	7.65693	2.56792	4.33502	4.09034	3.5944	3.99467	0.267063	5.00451	3.66443	3.79454	4.22798	OK	5e-05	0.0061404	3.77834	OK	5e-05	0.0061404	3.82867	OK	5e-05	0.0061404	-0.44964	OK	0.23745	0.999786	-0.399304	OK	0.3258	0.999786	0.0503361	OK	0.8897	0.999786
ENSMUSG00000068885	Lce3f	chr3:92992225-92993425	118.317	103.053	1.19223	2.63283	1.8656	2.95186	3.52462	2.25759	3.06604	110.685	1.91253	2.78069	2.66181	-5.85484	OK	5e-05	0.0061404	-5.31487	OK	5e-05	0.0061404	-5.37791	OK	5e-05	0.0061404	0.539964	OK	0.3229	0.999786	0.47693	OK	0.42435	0.999786	-0.0630344	OK	0.89995	0.999786
ENSMUSG00000062611	Gm10119	chr14:88122970-88123833	212.933	231.404	646.478	434.926	564.831	709.595	746.546	496.23	812.933	222.169	540.702	673.657	654.581	1.28318	OK	0.0004	0.0330398	1.60036	OK	5e-05	0.0061404	1.55892	OK	0.0002	0.0190711	0.31718	OK	0.34415	0.999786	0.275738	OK	0.4564	0.999786	-0.0414418	OK	0.90735	0.999786
ENSMUSG00000046259	Sprr2h	chr3:92385684-92387324	263.447	219.932	40.6868	84.5911	31.3833	86.4792	64.8896	50.7423	68.3298	241.69	62.6389	60.9174	59.536	-1.94803	OK	5e-05	0.0061404	-1.98823	OK	5e-05	0.0061404	-2.02132	OK	5e-05	0.0061404	-0.0402058	OK	0.89525	0.999786	-0.073297	OK	0.81815	0.999786	-0.0330912	OK	0.91625	0.999786
ENSMUSG00000031557	Plekha2	chr8:25025450-25102194	1.61884	1.16408	3.46133	5.55958	3.64289	3.80289	5.48617	3.82673	4.60818	1.39146	4.51045	4.31065	4.21746	1.69667	OK	5e-05	0.0061404	1.63131	OK	5e-05	0.0061404	1.59977	OK	0.0001	0.0109146	-0.0653676	OK	0.84605	0.999786	-0.0968998	OK	0.78565	0.999786	-0.0315322	OK	0.9207	0.999786
ENSMUSG00000024277	Mapre2	chr18:23752332-23893861	28.9859	31.5441	8.63497	9.70889	8.70616	7.88173	11.6132	8.42788	10.0662	30.265	9.17193	9.40035	9.24706	-1.72235	OK	5e-05	0.0061404	-1.68686	OK	5e-05	0.0061404	-1.71058	OK	5e-05	0.0061404	0.0354888	OK	0.9101	0.999786	0.0117698	OK	0.97285	0.999786	-0.0237189	OK	0.9395	0.999786
ENSMUSG00000045475	Lce3c	chr3:92944485-92945730	1084.71	525.556	24.4486	83.3217	54.735	93.7855	78.782	70.3255	79.3386	805.134	53.8852	75.7675	74.832	-3.90127	OK	5e-05	0.0061404	-3.40958	OK	5e-05	0.0061404	-3.4275	OK	5e-05	0.0061404	0.491691	OK	0.11915	0.967788	0.473768	OK	0.1714	0.999786	-0.017923	OK	0.95345	0.999786
ENSMUSG00000073489	Ifi204	chr1:173747292-173766876	24.7185	16.1901	5.49914	7.00185	3.6742	6.20443	8.23127	5.99735	6.23831	20.4543	6.2505	6.03663	6.11783	-1.71036	OK	5e-05	0.0061404	-1.76059	OK	5e-05	0.0061404	-1.74131	OK	5e-05	0.0061404	-0.0502267	OK	0.8735	0.999786	-0.0309515	OK	0.932	0.999786	0.0192752	OK	0.9536	0.999786
ENSMUSG00000056270	Prr9	chr3:92122203-92123947	8.68306	5.16727	0.179411	0.346223	0.244232	0.609783	0.380157	0.506917	0.330652	6.92517	0.262817	0.411391	0.418784	-4.71972	OK	5e-05	0.0061404	-4.07327	OK	5e-05	0.0061404	-4.04757	OK	5e-05	0.0061404	0.646452	OK	0.34895	0.999786	0.67215	OK	0.34705	0.999786	0.0256975	OK	0.9653	0.999786
ENSMUSG00000020062	Slc5a8	chr10:88885991-88929505	12.8883	9.26412	0.41357	0.632867	0.3734	0.514272	0.475354	0.548837	0.349578	11.0762	0.523218	0.454342	0.449207	-4.4039	OK	5e-05	0.0061404	-4.60754	OK	5e-05	0.0061404	-4.62394	OK	5e-05	0.0061404	-0.203634	OK	0.6334	0.999786	-0.220031	OK	0.6581	0.999786	-0.0163974	OK	0.972	0.999786
ENSMUSG00000031214	Ophn1	chrX:98554276-98891025	2.7265	1.28476	6.56288	19.8856	9.78464	25.9325	18.3756	17.6921	17.9464	2.00563	13.2242	18.0309	17.8193	2.72106	OK	0.0002	0.0190711	3.16835	OK	5e-05	0.0061404	3.15131	OK	5e-05	0.0061404	0.447288	OK	0.5207	0.999786	0.430253	OK	0.44625	0.999786	-0.0170359	OK	0.9751	0.999786
ENSMUSG00000056043	Rgs9bp	chr7:35578997-35585582	0.183294	0.0485858	0.833637	1.84138	0.661049	0.933251	1.30424	0.8614	1.0849	0.11594	1.33751	0.966179	0.973148	3.5281	OK	5e-05	0.0061404	3.05891	OK	5e-05	0.0061404	3.06928	OK	0.0001	0.0109146	-0.469184	OK	0.1986	0.999786	-0.458815	OK	0.25665	0.999786	0.0103691	OK	0.97825	0.999786
ENSMUSG00000026271	Gpr35	chr1:92973118-92986391	0.819053	0.4482	2.55087	4.91304	2.54412	2.68713	5.69411	2.51017	4.73341	0.633627	3.73196	3.64179	3.62179	2.55823	OK	5e-05	0.0061404	2.52294	OK	5e-05	0.0061404	2.515	OK	5e-05	0.0061404	-0.0352869	OK	0.9164	0.999786	-0.0432314	OK	0.9074	0.999786	-0.00794453	OK	0.9816	0.999786
ENSMUSG00000009356	Lpo	chr11:87806427-87828289	6.96403	5.36372	0.0987277	0.432487	0.0716289	0.19962	0.164275	0.058271	0.0668488	6.16388	0.265607	0.145175	0.0625599	-4.53647	OK	5e-05	0.0061404	-5.40798	OK	5e-05	0.0061404	-6.62246	OK	5e-05	0.0061404	-0.871506	OK	0.20845	0.999786	-2.08598	OK	0.03975	0.624535	-1.21448	NOTEST	1	1
ENSMUSG00000059230	Defb4	chr8:19198705-19201545	0.546302	1.11907	0	0	0	0	0	0	0	0.832686	0	0	0	-inf	OK	5e-05	0.0061404	-inf	OK	5e-05	0.0061404	-inf	OK	5e-05	0.0061404	0	NOTEST	1	1	0	NOTEST	1	1	0	NOTEST	1	1
ENSMUSG00000042031	Lce3b	chr3:92932978-92934098	5.24668	4.70971	0	0	0	0	0	0	0	4.9782	0	0	0	-inf	OK	5e-05	0.0061404	-inf	OK	5e-05	0.0061404	-inf	OK	5e-05	0.0061404	0	NOTEST	1	1	0	NOTEST	1	1	0	NOTEST	1	1
ENSMUSG00000039775	Defb3	chr8:19293359-19295291	2.53256	3.12075	0	0	0	0	0	0	0	2.82666	0	0	0	-inf	OK	5e-05	0.0061404	-inf	OK	5e-05	0.0061404	-inf	OK	5e-05	0.0061404	0	NOTEST	1	1	0	NOTEST	1	1	0	NOTEST	1	1
ENSMUSG00000022602	Arc	chr15:74669082-74672570	2.01571	4.98499	0.165097	0.256584	0.085988	0.251045	0.119434	0.144783	0.102722	3.50035	0.210841	0.152156	0.123753	-4.05327	OK	5e-05	0.0061404	-4.52388	OK	5e-05	0.0061404	-4.82197	OK	5e-05	0.0061404	-0.470605	NOTEST	1	1	-0.768693	NOTEST	1	1	-0.298088	NOTEST	1	1
ENSMUSG00000030854	Ptpn5	chr7:47077797-47133684	1.36682	0.919585	0.0382806	0.153187	0.04166	0.0348338	0.0215544	0.0411007	0.024867	1.1432	0.0957337	0.0326827	0.0329838	-3.57791	OK	5e-05	0.0061404	-5.12841	OK	5e-05	0.0061404	-5.11518	OK	0.0004	0.0330398	-1.5505	NOTEST	1	1	-1.53727	NOTEST	1	1	0.0132316	NOTEST	1	1
ENSMUSG00000006542	Prkag3	chr1:74739498-74749221	0.450704	1.48294	0.097932	0.0840761	0.189454	0.0646632	0.0844931	0.277246	0.079674	0.966822	0.0910041	0.11287	0.17846	-3.40925	OK	0.00025	0.0226408	-3.09859	OK	0.0002	0.0190711	-2.43765	OK	0.0004	0.0330398	0.31066	NOTEST	1	1	0.971599	NOTEST	1	1	0.660939	NOTEST	1	1
ENSMUSG00000010064	Slc38a3	chr9:107650638-107668968	0.616692	0.214597	0.317448	2.97513	1.12285	2.3759	1.83484	5.2541	3.56626	0.415644	1.64629	1.77786	4.41018	1.9858	OK	0.00115	0.0723247	2.09672	OK	0.0002	0.0190711	3.40742	OK	5e-05	0.0061404	0.110924	OK	0.80155	0.999786	1.42162	OK	0.005	0.19736	1.3107	OK	0.00165	0.092976
ENSMUSG00000043782	Ccdc64b	chr17:23660522-23668610	16.0796	10.1915	17.4692	32.2861	16.4369	31.247	39.0447	49.5937	47.2903	13.1355	24.8776	28.9095	48.442	0.921377	OK	0.0074	0.252869	1.13807	OK	0.00025	0.0226408	1.88279	OK	5e-05	0.0061404	0.216695	OK	0.47725	0.999786	0.961409	OK	0.0046	0.186747	0.744713	OK	0.0138	0.362441
ENSMUSG00000058794	Nfe2	chr15:103248211-103258403	5.21973	0.882329	2.82209	15.6226	4.33589	10.1854	12.4627	16.3228	14.3287	3.05103	9.22234	8.99466	15.3258	1.59584	OK	0.0009	0.0602952	1.55977	OK	0.00045	0.0358939	2.32859	OK	5e-05	0.0061404	-0.0360632	OK	0.91865	0.999786	0.732755	OK	0.0466	0.672185	0.768818	OK	0.01735	0.406147
ENSMUSG00000024827	Gldc	chr19:30098448-30175418	2.33939	1.83375	4.65517	5.06651	3.07656	4.75024	9.80769	7.51074	12.3156	2.08657	4.86084	5.87816	9.91318	1.22007	OK	0.00135	0.0810358	1.49423	OK	5e-05	0.0061404	2.24822	OK	5e-05	0.0061404	0.27416	OK	0.3998	0.999786	1.02814	OK	0.002	0.106065	0.753983	OK	0.02035	0.443347
ENSMUSG00000047878	A4galt	chr15:83226725-83251774	3.91905	1.43069	3.34722	10.6937	4.28707	8.38579	10.2817	13.0761	12.2586	2.67487	7.02047	7.65153	12.6674	1.3921	OK	0.00205	0.107682	1.51628	OK	0.00015	0.0152065	2.24358	OK	5e-05	0.0061404	0.124181	OK	0.7082	0.999786	0.851478	OK	0.0196	0.435058	0.727297	OK	0.02175	0.458902
ENSMUSG00000029851	Fam115c	chr6:42623018-42645254	0.788416	1.12289	2.31026	1.76351	2.6756	1.52742	2.7175	3.22336	4.56135	0.955653	2.03688	2.30684	3.89236	1.09181	OK	0.0089	0.282481	1.27136	OK	0.00065	0.0474333	2.02609	OK	5e-05	0.0061404	0.179555	OK	0.60695	0.999786	0.93428	OK	0.01105	0.32159	0.754725	OK	0.02525	0.50046
ENSMUSG00000091376	Aadacl2	chr3:60006742-60025420	16.395	11.2294	22.5863	27.188	17.6808	27.2605	50.9443	37.2604	60.2034	13.8122	24.8871	31.9619	48.7319	0.849458	OK	0.0133	0.355333	1.21041	OK	0.00025	0.0226408	1.81892	OK	5e-05	0.0061404	0.360952	OK	0.22985	0.999786	0.969466	OK	0.00245	0.122015	0.608514	OK	0.0488	0.686254
ENSMUSG00000037613	Tnfrsf23	chr7:143665808-143685872	11.247	6.20522	0.740196	5.82465	0.786177	1.4537	2.0969	2.65387	2.60848	8.72613	3.28242	1.44559	2.63117	-1.41058	OK	0.00165	0.092976	-2.59368	OK	5e-05	0.0061404	-1.72964	OK	5e-05	0.0061404	-1.1831	OK	0.009	0.28392	-0.319055	OK	0.4933	0.999786	0.864044	OK	0.05105	0.699731
ENSMUSG00000031278	Acsl4	chrX:142317992-142390535	7.37423	4.60176	8.67333	10.3608	6.88182	13.3619	17.2448	14.1484	20.7799	5.988	9.51708	12.4962	17.4641	0.668446	OK	0.04135	0.636535	1.06134	OK	0.0004	0.0330398	1.54425	OK	5e-05	0.0061404	0.392895	OK	0.19045	0.999786	0.875803	OK	0.0066	0.23575	0.482908	OK	0.1064	0.933156
ENSMUSG00000060675	Pla2g16	chr19:7557458-7588545	10.3752	2.32999	9.33127	20.0164	10.1523	21.1534	18.703	26.4688	20.2049	6.35258	14.6738	16.6696	23.3368	1.20783	OK	0.0028	0.134514	1.3918	OK	0.00015	0.0152065	1.87719	OK	5e-05	0.0061404	0.183971	OK	0.5659	0.999786	0.669364	OK	0.0514	0.701804	0.485393	OK	0.1186	0.966483
ENSMUSG00000071531	Gprin2	chr14:34194440-34201633	1.17576	0.889547	2.41095	2.4504	2.31394	1.72822	6.69011	3.9487	7.13201	1.03265	2.43067	3.57742	5.54036	1.235	OK	0.0135	0.357861	1.79257	OK	0.00015	0.0152065	2.42362	OK	5e-05	0.0061404	0.557565	OK	0.19405	0.999786	1.18862	OK	0.0065	0.23331	0.631058	OK	0.11865	0.966483
ENSMUSG00000003452	Bicd1	chr6:149408983-149563329	0.201848	0.025289	0.289724	1.75236	0.802925	2.41917	2.29855	3.75479	3.51412	0.113569	1.02104	1.84021	3.63445	3.16841	OK	0.00265	0.129779	4.01824	OK	0.0002	0.0190711	5.0001	OK	0.0001	0.0109146	0.849829	OK	0.19805	0.999786	1.83169	OK	0.00365	0.161146	0.981864	OK	0.12395	0.97743
ENSMUSG00000079297	Gm2223	chrX:33505651-33507010	17.1023	28.4696	47.6101	22.1112	47.4821	25.5455	74.672	34.8192	102.226	22.786	34.8607	49.2332	68.5225	0.613453	OK	0.06345	0.765065	1.11149	OK	0.0005	0.0387957	1.58843	OK	5e-05	0.0061404	0.498032	OK	0.1114	0.950171	0.974978	OK	0.0055	0.210327	0.476946	OK	0.1342	0.997284
ENSMUSG00000038560	Sp6	chr11:97013393-97026248	20.231	13.0459	22.2263	42.6078	21.7254	44.0793	50.2065	50.2123	51.1156	16.6384	32.417	38.6704	50.664	0.962231	OK	0.0041	0.173967	1.21671	OK	5e-05	0.0061404	1.60644	OK	5e-05	0.0061404	0.25448	OK	0.41415	0.999786	0.644209	OK	0.05415	0.717496	0.38973	OK	0.20765	0.999786
ENSMUSG00000078504	Gm438	chr4:144777203-144786583	0.0929875	0.212466	1.11543	1.58387	1.41036	3.29233	3.19691	3.2051	4.36564	0.152727	1.34965	2.6332	3.78537	3.14356	OK	0.0023	0.116583	4.10779	OK	0.00015	0.0152065	4.63141	OK	5e-05	0.0061404	0.964232	OK	0.0366	0.599108	1.48785	OK	0.00345	0.154557	0.523617	OK	0.21045	0.999786
ENSMUSG00000021109	Hif1a	chr12:73901374-73949785	13.303	16.2652	37.005	19.371	25.4721	22.2938	41.029	28.6981	48.4815	14.7841	28.188	29.5983	38.5898	0.931037	OK	0.00455	0.184973	1.00147	OK	0.00065	0.0474333	1.38417	OK	5e-05	0.0061404	0.0704319	OK	0.8214	0.999786	0.453136	OK	0.1774	0.999786	0.382704	OK	0.215	0.999786
ENSMUSG00000049685	Cyp2g1	chr7:26808926-26821197	10.3725	3.47447	0.943753	5.41668	0.865895	2.00074	1.46377	2.46118	1.74698	6.92347	3.18022	1.44347	2.10408	-1.12237	OK	0.01525	0.380814	-2.26196	OK	5e-05	0.0061404	-1.71831	OK	0.00015	0.0152065	-1.13959	OK	0.0131	0.35255	-0.595938	OK	0.20135	0.999786	0.54365	OK	0.22135	0.999786
ENSMUSG00000046354	Defb14	chr8:19194356-19195212	89.5471	121.525	9.83441	40.2236	11.0956	21.4759	12.5721	32.7904	14.6825	105.536	25.029	15.0479	23.7365	-2.07606	OK	0.0027	0.131137	-2.8101	OK	5e-05	0.0061404	-2.15256	OK	0.00065	0.0474333	-0.734039	OK	0.2345	0.999786	-0.076496	OK	0.90475	0.999786	0.657543	OK	0.24615	0.999786
ENSMUSG00000039886	Tmem120a	chr5:135735484-135744271	8.55916	6.76041	10.9608	13.3902	12.1834	20.7909	18.581	19.9704	23.1981	7.65979	12.1755	17.1851	21.5842	0.668607	OK	0.06555	0.776775	1.16578	OK	0.0004	0.0330398	1.4946	OK	5e-05	0.0061404	0.497175	OK	0.11585	0.959808	0.825993	OK	0.0143	0.368557	0.328818	OK	0.2774	0.999786
ENSMUSG00000056133	Gm9992	chr17:7363711-7385305	0.109986	0.125553	0.55828	2.31633	0.746721	0.82068	2.59137	1.94032	2.01769	0.11777	1.43731	1.38626	1.979	3.60932	OK	0.00075	0.0527263	3.55715	OK	0.00015	0.0152065	4.07073	OK	0.0004	0.0330398	-0.0521723	OK	0.92135	0.999786	0.461407	OK	0.3779	0.999786	0.51358	OK	0.28755	0.999786
ENSMUSG00000045027	Prss22	chr17:23993534-23998100	9.36141	7.73568	1.81204	4.83611	2.16614	4.228	1.98561	3.06234	0.982591	8.54855	3.32407	2.79325	2.02247	-1.36273	OK	0.0031	0.143689	-1.61374	OK	0.00025	0.0226408	-2.07956	OK	0.00035	0.0298307	-0.251007	OK	0.56675	0.999786	-0.716835	OK	0.17065	0.999786	-0.465828	OK	0.32525	0.999786
ENSMUSG00000021069	Pygl	chr12:70190810-70234165	21.9367	18.2361	36.554	35.0121	37.5692	34.1629	53.139	39.643	62.2152	20.0864	35.783	41.6237	50.9291	0.833057	OK	0.00775	0.259506	1.05119	OK	0.0003	0.0262795	1.34227	OK	5e-05	0.0061404	0.218131	OK	0.45165	0.999786	0.509214	OK	0.1072	0.935896	0.291083	OK	0.3271	0.999786
ENSMUSG00000046694	Fam46b	chr4:133479355-133487938	69.6369	51.2226	24.6749	32.8901	21.2356	30.1999	30.6692	23.5436	22.3962	60.4298	28.7825	27.3683	22.9699	-1.07007	OK	0.0012	0.0743571	-1.14276	OK	0.00015	0.0152065	-1.39552	OK	5e-05	0.0061404	-0.0726885	OK	0.79785	0.999786	-0.325447	OK	0.2895	0.999786	-0.252759	OK	0.37465	0.999786
ENSMUSG00000031480	Thsd1	chr8:22227312-22261334	2.12898	1.58439	2.76088	5.53924	3.06681	5.58724	6.93588	6.43112	6.19733	1.85669	4.15006	5.19664	6.31423	1.1604	OK	0.0046	0.186747	1.48485	OK	5e-05	0.0061404	1.76588	OK	5e-05	0.0061404	0.324448	OK	0.3329	0.999786	0.605474	OK	0.09	0.876469	0.281025	OK	0.3829	0.999786
ENSMUSG00000028332	Hemgn	chr4:46393988-46413506	0.564316	0.186624	1.15991	1.51581	1.03291	1.83772	2.02808	1.79162	2.36781	0.37547	1.33786	1.6329	2.07971	1.83316	OK	0.0026	0.128112	2.12067	OK	0.00015	0.0152065	2.46962	OK	5e-05	0.0061404	0.287515	OK	0.49965	0.999786	0.63646	OK	0.17095	0.999786	0.348945	OK	0.3859	0.999786
ENSMUSG00000081957	Ak3l2-ps	chr2:72633867-72634767	0.802334	0.895863	4.11006	2.09011	4.04343	1.22685	6.255	3.12287	7.07292	0.849099	3.10008	3.84176	5.0979	1.8683	OK	0.0053	0.205347	2.17776	OK	0.00035	0.0298307	2.5859	OK	0.0001	0.0109146	0.309459	OK	0.53225	0.999786	0.717595	OK	0.18415	0.999786	0.408136	OK	0.39875	0.999786
ENSMUSG00000000386	Mx1	chr16:97447034-97462907	3.31548	5.20047	0.269066	3.19719	0.429834	0.835262	0.642447	0.980727	0.613536	4.25798	1.73313	0.635848	0.797132	-1.29679	OK	0.0111	0.322408	-2.74342	OK	5e-05	0.0061404	-2.41728	OK	5e-05	0.0061404	-1.44662	OK	0.0039	0.168312	-1.12049	OK	0.0386	0.616337	0.326137	OK	0.48185	0.999786
ENSMUSG00000022629	Kif21a	chr15:90933275-91049948	13.9708	11.189	21.963	29.0649	22.1121	27.2311	34.0709	33.0251	31.1219	12.5799	25.514	27.8047	32.0735	1.02016	OK	0.00205	0.107682	1.1442	OK	0.0001	0.0109146	1.35026	OK	0.0001	0.0109146	0.124043	OK	0.68635	0.999786	0.330096	OK	0.32885	0.999786	0.206054	OK	0.502	0.999786
ENSMUSG00000004035	Gstm7	chr3:107926333-107931817	3.24046	1.35168	0.812115	0.576664	0.55307	0.739596	0.588536	0.531905	0.488121	2.29607	0.694389	0.627067	0.510013	-1.72535	OK	0.0038	0.165533	-1.87247	OK	0.0002	0.0190711	-2.17056	OK	0.00065	0.0474333	-0.147125	OK	0.7845	0.999786	-0.445211	OK	0.46745	0.999786	-0.298085	OK	0.55755	0.999786
ENSMUSG00000031098	Syt8	chr7:142434849-142440396	12.0587	17.5174	1.77505	8.35971	2.72222	4.38099	3.02771	2.40326	3.2677	14.7881	5.06738	3.37697	2.83548	-1.54512	OK	0.00245	0.122015	-2.13063	OK	5e-05	0.0061404	-2.38277	OK	5e-05	0.0061404	-0.58551	OK	0.2456	0.999786	-0.837647	OK	0.1274	0.982727	-0.252137	OK	0.6157	0.999786
ENSMUSG00000021506	Pitx1	chr13:55825053-55836192	3.38652	2.20249	1.04538	0.969579	0.823522	0.980888	1.01141	0.761309	0.846002	2.7945	1.00748	0.938606	0.803656	-1.47184	OK	0.00195	0.104543	-1.574	OK	0.00035	0.0298307	-1.79794	OK	0.0004	0.0330398	-0.102158	OK	0.81395	0.999786	-0.3261	OK	0.51415	0.999786	-0.223942	OK	0.63155	0.999786
ENSMUSG00000018126	Baiap2l2	chr15:79258194-79285537	2.65547	1.38628	4.47072	15.5929	7.44287	16.4939	12.9501	15.3802	13.4698	2.02087	10.0318	12.2956	14.425	2.31153	OK	0.00095	0.0626468	2.60509	OK	0.0001	0.0109146	2.83552	OK	5e-05	0.0061404	0.293565	OK	0.6042	0.999786	0.523994	OK	0.4301	0.999786	0.23043	OK	0.70445	0.999786
ENSMUSG00000038412	Higd1a	chr9:121848559-121858000	112.438	54.373	123.216	208.954	139.16	223.836	202.548	183.195	213.721	83.4054	166.085	188.515	198.458	0.993711	OK	0.0055	0.210327	1.17647	OK	0.0004	0.0330398	1.25062	OK	0.00045	0.0358939	0.182756	OK	0.58555	0.999786	0.25691	OK	0.468	0.999786	0.0741542	OK	0.81885	0.999786
ENSMUSG00000074207	Adh1	chr3:138260990-138307022	179.985	61.0457	224.825	330.245	202.944	326.285	389.097	279.783	369.855	120.515	277.535	306.109	324.819	1.20345	OK	0.00185	0.100711	1.34483	OK	0.0005	0.0387957	1.43042	OK	0.0002	0.0190711	0.141374	OK	0.69795	0.999786	0.226967	OK	0.5485	0.999786	0.0855932	OK	0.81935	0.999786
ENSMUSG00000025791	Pgm2	chr4:99765401-99987294	8.46105	7.50052	15.9069	13.6861	14.5454	15.6603	27.521	14.6154	25.6744	7.98078	14.7965	19.2423	20.1449	0.890653	OK	0.01715	0.403821	1.26968	OK	0.0004	0.0330398	1.33581	OK	0.0003	0.0262795	0.379022	OK	0.2579	0.999786	0.445161	OK	0.21825	0.999786	0.066139	OK	0.84455	0.999786
ENSMUSG00000027313	Chac1	chr2:119351228-119354381	9.76256	7.41292	1.93393	5.90388	2.3749	3.48887	3.54828	3.08588	2.89059	8.58774	3.91891	3.13735	2.98824	-1.13183	OK	0.00825	0.269603	-1.45273	OK	0.00035	0.0298307	-1.52298	OK	0.0003	0.0262795	-0.320904	OK	0.42325	0.999786	-0.391157	OK	0.3762	0.999786	-0.070253	OK	0.8594	0.999786
ENSMUSG00000031981	Capn9	chr8:124576110-124618731	2.7243	0.638088	3.48442	12.3	4.31439	15.3843	7.72485	10.3907	7.12154	1.68119	7.8922	9.14116	8.75614	2.23094	OK	0.002	0.106065	2.44289	OK	0.0001	0.0109146	2.38081	OK	0.00035	0.0298307	0.211951	OK	0.7243	0.999786	0.149868	OK	0.81765	0.999786	-0.0620829	OK	0.90805	0.999786
ENSMUSG00000089953	Gm757	chr2:25234475-25236787	8.4386	8.99228	1.22565	5.58783	2.14792	3.00767	3.05492	3.14006	2.50535	8.71544	3.40674	2.73684	2.8227	-1.35518	OK	0.0019	0.102736	-1.67106	OK	0.0001	0.0109146	-1.62649	OK	0.0002	0.0190711	-0.315882	OK	0.43775	0.999786	-0.271313	OK	0.5408	0.999786	0.0445691	OK	0.9099	0.999786
ENSMUSG00000000440	Pparg	chr6:115361220-115490401	1.85995	2.26234	0.300844	0.733104	0.32211	0.128914	0.338788	0.285538	0.263064	2.06115	0.516974	0.26327	0.274301	-1.99528	OK	0.00115	0.0723247	-2.96883	OK	5e-05	0.0061404	-2.90962	OK	5e-05	0.0061404	-0.973546	OK	0.12055	0.971031	-0.914332	OK	0.1623	0.999786	0.0592142	OK	0.92315	0.999786
ENSMUSG00000031844	Hsd17b2	chr8:117701945-117759029	96.4202	48.9667	19.1721	56.7442	17.9361	33.3369	40.5821	31.3168	30.904	72.6935	37.9582	30.6184	31.1104	-0.937415	OK	0.0084	0.272288	-1.24743	OK	0.0001	0.0109146	-1.22443	OK	0.0004	0.0330398	-0.310012	OK	0.32235	0.999786	-0.287012	OK	0.39005	0.999786	0.0229998	OK	0.93615	0.999786
ENSMUSG00000030209	Grin2b	chr6:135729825-136175664	0	0	0.00989942	0.0306056	0.162123	0.448941	0.185846	0.246922	0.260629	0	0.0202525	0.265636	0.253776	inf	NOTEST	1	1	inf	OK	5e-05	0.0061404	inf	OK	5e-05	0.0061404	3.71328	OK	0.0053	0.205347	3.64738	OK	0.01205	0.336923	-0.0659003	OK	0.9418	0.999786
ENSMUSG00000025473	Adam8	chr7:139950395-139992562	7.33184	8.90068	2.99425	3.99205	3.32569	2.10585	2.46153	2.89115	2.46792	8.11626	3.49315	2.63102	2.67953	-1.21629	OK	0.0025	0.123737	-1.62519	OK	5e-05	0.0061404	-1.59883	OK	0.0001	0.0109146	-0.408904	OK	0.2836	0.999786	-0.382546	OK	0.3392	0.999786	0.0263577	OK	0.9466	0.999786
ENSMUSG00000027068	Dhrs9	chr2:69380444-69404533	1.50597	0.937335	0.0165406	0.0426343	0.0299974	0.0502031	0.0478524	0.0312564	0.0805142	1.22165	0.0295874	0.0426843	0.0558853	-5.3677	OK	0.00115	0.0723247	-4.83898	OK	5e-05	0.0061404	-4.45022	OK	0.00015	0.0152065	0.52872	NOTEST	1	1	0.917484	NOTEST	1	1	0.388764	NOTEST	1	1
ENSMUSG00000049214	Skint7	chr4:111972922-111988223	9.24443	8.5908	6.99331	41.7014	11.0787	11.0178	14.9886	24.9067	25.4112	8.91761	24.3474	12.3617	25.1589	1.44904	OK	0.00025	0.0226408	0.471148	OK	0.1564	0.999786	1.49634	OK	0.0001	0.0109146	-0.977889	OK	0.0063	0.228923	0.0473039	OK	0.8967	0.999786	1.02519	OK	0.0014	0.0832448
ENSMUSG00000029263	Pigg	chr5:108312608-108349355	1.98465	2.21049	4.70494	6.11426	3.51196	2.98444	7.97917	8.05481	10.711	2.09757	5.4096	4.82519	9.3829	1.3668	OK	0.0002	0.0190711	1.20187	OK	0.00075	0.0527263	2.16132	OK	5e-05	0.0061404	-0.164935	OK	0.59985	0.999786	0.794512	OK	0.01455	0.372068	0.959447	OK	0.00225	0.114906
ENSMUSG00000049676	Catsperg1	chr7:29181320-29214035	2.75699	2.13982	1.48773	15.4239	3.25207	3.2889	3.60711	8.41608	6.59638	2.4484	8.45583	3.38269	7.50623	1.7881	OK	5e-05	0.0061404	0.466331	OK	0.2534	0.999786	1.61625	OK	0.0002	0.0190711	-1.32177	OK	0.00125	0.0767017	-0.171858	OK	0.68725	0.999786	1.14992	OK	0.0029	0.137449
ENSMUSG00000020875	Hoxb9	chr11:96271456-96276595	0.439847	6.87244	1.27352	0.656247	2.10471	0.886642	1.13438	0.280555	0.705657	3.65614	0.964885	1.37524	0.493106	-1.92189	OK	0.00015	0.0152065	-1.41063	OK	0.0011	0.0700786	-2.89035	OK	5e-05	0.0061404	0.511259	OK	0.26	0.999786	-0.96846	OK	0.07475	0.81941	-1.47972	OK	0.0033	0.150354
ENSMUSG00000030825	Hsd17b14	chr7:45554892-45567752	6.26489	2.03895	4.6506	19.1981	7.26056	12.3269	12.2639	21.353	18.1286	4.15192	11.9243	10.6171	19.7408	1.52206	OK	0.00055	0.0414372	1.35454	OK	0.0008	0.0551869	2.24933	OK	5e-05	0.0061404	-0.167515	OK	0.6255	0.999786	0.727271	OK	0.04515	0.664007	0.894786	OK	0.00595	0.22084
ENSMUSG00000026344	Lypd1	chr1:125676994-125913101	8.28274	4.79325	1.33395	2.35366	1.93208	2.09854	1.8397	0.504148	0.740608	6.53799	1.84381	1.95677	0.622378	-1.82616	OK	0.00065	0.0474333	-1.74037	OK	0.00275	0.132835	-3.39299	OK	5e-05	0.0061404	0.0857887	OK	0.86895	0.999786	-1.56682	OK	0.00965	0.296274	-1.65261	OK	0.0066	0.23575
ENSMUSG00000094512	AC158361.2	chr3:93290365-93291133	97.5901	102.489	114.514	421.836	95.0571	106.51	379.906	337.937	415.639	100.039	268.175	193.824	376.788	1.4226	OK	0.00035	0.0298307	0.954181	OK	0.00615	0.225234	1.91318	OK	5e-05	0.0061404	-0.468422	OK	0.19655	0.999786	0.490579	OK	0.17845	0.999786	0.959001	OK	0.0066	0.23575
ENSMUSG00000062826	Ces2f	chr8:104947355-104955962	10.9392	9.8841	14.6333	43.9718	12.0143	12.6168	40.9984	34.013	46.5782	10.4116	29.3025	21.8765	40.2956	1.49283	OK	5e-05	0.0061404	1.07118	OK	0.0021	0.109656	1.95242	OK	5e-05	0.0061404	-0.421644	OK	0.2124	0.999786	0.459596	OK	0.17105	0.999786	0.881239	OK	0.00745	0.253694
ENSMUSG00000055675	Kbtbd11	chr8:15011024-15033330	0.29973	0.238985	0.609807	1.75257	0.496704	0.769118	1.2766	1.95128	1.41484	0.269357	1.18119	0.847474	1.68306	2.13265	OK	0.0001	0.0109146	1.65365	OK	0.00075	0.0527263	2.64349	OK	5e-05	0.0061404	-0.479001	OK	0.20455	0.999786	0.510843	OK	0.19145	0.999786	0.989844	OK	0.0093	0.28925
ENSMUSG00000054708	Ankrd24	chr10:81628539-81647610	3.15135	2.35244	5.37388	19.6955	6.64183	5.56745	5.70081	12.4479	9.7054	2.75189	12.5347	5.97003	11.0766	2.18743	OK	0.0002	0.0190711	1.11731	OK	0.03445	0.583298	2.00902	OK	0.0003	0.0262795	-1.07011	OK	0.03125	0.559138	-0.178406	OK	0.719	0.999786	0.891708	OK	0.05325	0.713061
ENSMUSG00000024130	Abca3	chr17:24351949-24414542	4.18992	2.90681	4.26486	13.0888	5.11359	7.24701	9.35863	10.8992	10.2776	3.54837	8.67683	7.23974	10.5884	1.29001	OK	0.00025	0.0226408	1.02878	OK	0.0015	0.0871372	1.57726	OK	5e-05	0.0061404	-0.26123	OK	0.4139	0.999786	0.287242	OK	0.3893	0.999786	0.548472	OK	0.06695	0.782996
ENSMUSG00000011256	Adam19	chr11:46055991-46147343	0.712844	0.347585	0.441319	2.8547	0.496044	1.04111	1.65842	1.72192	1.45722	0.530214	1.64801	1.06519	1.58957	1.63608	OK	0.00045	0.0358939	1.00646	OK	0.01465	0.373435	1.58399	OK	0.0004	0.0330398	-0.629612	OK	0.0958	0.897321	-0.0520846	OK	0.8962	0.999786	0.577527	OK	0.0955	0.896589
ENSMUSG00000056055	Sag	chr1:87803679-87845158	8.74621	4.44558	1.07685	2.98992	1.76238	4.23845	1.41749	2.15811	0.97917	6.59589	2.03339	2.47277	1.56864	-1.69768	OK	0.00015	0.0152065	-1.41544	OK	0.0011	0.0700786	-2.07205	OK	0.0001	0.0109146	0.282246	OK	0.51155	0.999786	-0.37437	OK	0.43105	0.999786	-0.656616	OK	0.13415	0.996996
ENSMUSG00000039662	Icmt	chr4:152297226-152318993	6.11602	7.76273	13.4806	16.7448	11.7008	12.8125	17.0222	18.7059	17.0036	6.93938	15.1127	13.8452	17.8547	1.12288	OK	0.0004	0.0330398	0.996505	OK	0.0007	0.0502515	1.36343	OK	0.0001	0.0109146	-0.126379	OK	0.66315	0.999786	0.240544	OK	0.4454	0.999786	0.366923	OK	0.2056	0.999786
ENSMUSG00000053175	Bcl3	chr7:19808461-19822770	7.93004	7.12717	2.02892	2.26483	2.28281	5.2453	1.87153	2.79812	1.54103	7.5286	2.14688	3.13321	2.16957	-1.81014	OK	5e-05	0.0061404	-1.26474	OK	0.008	0.264269	-1.79497	OK	0.0002	0.0190711	0.545405	OK	0.2617	0.999786	0.0151729	OK	0.9743	0.999786	-0.530232	OK	0.27535	0.999786
ENSMUSG00000053897	Slc39a8	chr3:135825278-135888572	27.1133	42.1818	15.5393	12.6239	12.1951	19.7536	20.1599	16.864	11.7193	34.6475	14.0816	17.3695	14.2916	-1.29894	OK	0.0003	0.0262795	-0.996194	OK	0.0015	0.0871372	-1.27758	OK	0.00035	0.0298307	0.30275	OK	0.301	0.999786	0.0213632	OK	0.94795	0.999786	-0.281386	OK	0.3413	0.999786
ENSMUSG00000094733	Gm5416	chr16:36210402-36217788	34.8459	22.9278	5.24008	8.52285	7.60341	14.6144	8.34527	10.0002	5.91972	28.8868	6.88146	10.1877	7.95995	-2.06962	OK	0.00025	0.0226408	-1.50358	OK	0.0031	0.143689	-1.85958	OK	0.00055	0.0414372	0.566042	OK	0.27765	0.999786	0.210044	OK	0.70255	0.999786	-0.355998	OK	0.4877	0.999786
ENSMUSG00000064232	Gm5414	chr15:101624027-101628188	1.2089	1.82949	0	0	0	0	0.0066206	0	0	1.51919	0	0.00220687	0	-inf	OK	5e-05	0.0061404	-9.42709	OK	0.12535	0.979147	-inf	OK	5e-05	0.0061404	inf	NOTEST	1	1	0	NOTEST	1	1	-inf	NOTEST	1	1
ENSMUSG00000066584	Scgb2b27	chr7:34011931-34013942	0.504107	0.170545	0	0	0	0	0.0250734	0	0	0.337326	0	0.00835779	0	-inf	OK	0.0002	0.0190711	-5.33488	OK	0.2545	0.999786	-inf	OK	0.0002	0.0190711	inf	NOTEST	1	1	0	NOTEST	1	1	-inf	NOTEST	1	1
ENSMUSG00000085931	Gm12648	chr4:94089575-94425588	0.400858	0.138941	0	0	0.0511361	0	0	0	0	0.269899	0	0.0170454	0	-inf	OK	0.00045	0.0358939	-3.98497	OK	0.0784	0.83305	-inf	OK	0.00045	0.0358939	inf	NOTEST	1	1	0	NOTEST	1	1	-inf	NOTEST	1	1
ENSMUSG00000000420	Galnt1	chr18:24205343-24286818	23.0118	18.7388	27.7451	24.5617	23.2819	25.1859	32.557	45.0663	60.8831	20.8753	26.1534	27.0083	52.9747	0.325204	OK	0.2977	0.999786	0.371606	OK	0.19405	0.999786	1.34351	OK	5e-05	0.0061404	0.0464027	OK	0.87665	0.999786	1.0183	OK	0.0015	0.0871372	0.971902	OK	0.00075	0.0527263
ENSMUSG00000038418	Egr1	chr18:34859822-34864984	15.4171	29.4585	18.1173	20.0974	19.8709	13.7857	29.0004	10.6357	9.90412	22.4378	19.1074	20.8856	10.2699	-0.2318	OK	0.48205	0.999786	-0.103419	OK	0.72835	0.999786	-1.12751	OK	0.0005	0.0387957	0.128381	OK	0.66095	0.999786	-0.895708	OK	0.00465	0.188085	-1.02409	OK	0.0008	0.0551869
ENSMUSG00000059970	Hspa2	chr12:76404175-76406934	2.0164	2.34358	3.82162	2.93894	2.40524	2.54542	4.77188	5.05664	9.72321	2.17999	3.38028	3.24085	7.38992	0.632821	OK	0.1331	0.994503	0.57205	OK	0.14055	0.999786	1.76124	OK	5e-05	0.0061404	-0.0607715	OK	0.8685	0.999786	1.12842	OK	0.0038	0.165533	1.18919	OK	0.00085	0.0578229
ENSMUSG00000015090	Ptgds	chr2:25466708-25470046	31.7203	40.3701	33.5133	13.7387	26.9396	41.156	18.2792	13.3594	11.7347	36.0452	23.626	28.7916	12.547	-0.609435	OK	0.1002	0.912684	-0.32416	OK	0.3343	0.999786	-1.52246	OK	5e-05	0.0061404	0.285275	OK	0.40895	0.999786	-0.913027	OK	0.02065	0.446687	-1.1983	OK	0.00085	0.0578229
ENSMUSG00000067219	Nipal1	chr5:72647795-72671078	13.8768	7.9879	12.0776	23.2651	9.02218	12.3778	27.5197	30.2447	38.0696	10.9323	17.6713	16.3066	34.1571	0.692809	OK	0.03845	0.614942	0.576851	OK	0.06425	0.769249	1.64359	OK	5e-05	0.0061404	-0.115958	OK	0.7095	0.999786	0.950778	OK	0.00455	0.184973	1.06674	OK	0.00095	0.0626468
ENSMUSG00000070639	Lrrc8b	chr5:105415774-105486189	0.498578	1.0098	2.0035	1.24688	1.72769	0.308948	2.27368	2.24866	5.36733	0.754188	1.62519	1.43677	3.80799	1.10762	OK	0.026	0.508702	0.929835	OK	0.03985	0.625327	2.33604	OK	5e-05	0.0061404	-0.177781	OK	0.6754	0.999786	1.22842	OK	0.00635	0.230361	1.4062	OK	0.00095	0.0626468
ENSMUSG00000040703	Cyp2s1	chr7:25802474-25820654	9.68933	4.84122	6.75156	14.7285	7.65244	7.77107	15.6339	18.8741	23.6715	7.26527	10.74	10.3525	21.2728	0.563909	OK	0.11565	0.959447	0.510885	OK	0.10805	0.937569	1.54992	OK	5e-05	0.0061404	-0.0530234	OK	0.8668	0.999786	0.986013	OK	0.0043	0.179436	1.03904	OK	0.001	0.0651653
ENSMUSG00000032261	Sh3bgrl2	chr9:83548337-83600292	13.7372	13.6523	19.0086	20.7427	16.6045	15.9309	29.3427	37.8978	44.872	13.6947	19.8757	20.626	41.3849	0.537381	OK	0.0887	0.871883	0.590843	OK	0.04405	0.657689	1.59548	OK	5e-05	0.0061404	0.053462	OK	0.84895	0.999786	1.0581	OK	0.001	0.0651653	1.00464	OK	0.00105	0.0676744
ENSMUSG00000021573	Tppp	chr13:74009406-74035753	2.19042	1.1406	2.83292	4.20732	2.45093	3.1535	4.3125	4.78615	8.40361	1.66551	3.52012	3.30564	6.59488	1.07966	OK	0.0033	0.150354	0.98897	OK	0.0029	0.137449	1.98538	OK	5e-05	0.0061404	-0.0906942	OK	0.7755	0.999786	0.905721	OK	0.00645	0.232176	0.996415	OK	0.00105	0.0676744
ENSMUSG00000026167	Wnt10a	chr1:74791515-74804179	11.2812	13.4101	10.8858	5.20235	13.3945	11.788	6.85957	5.35269	5.09679	12.3456	8.04405	10.6807	5.22474	-0.618008	OK	0.0739	0.815866	-0.208998	OK	0.48745	0.999786	-1.24057	OK	0.00045	0.0358939	0.40901	OK	0.19445	0.999786	-0.622564	OK	0.081	0.845016	-1.03157	OK	0.0012	0.0743571
ENSMUSG00000029819	Npy	chr6:49822709-49829507	12.7725	17.6681	10.4329	7.09306	10.627	13.7127	6.20897	3.39746	2.93907	15.2203	8.76298	10.1829	3.16826	-0.796505	OK	0.0665	0.781563	-0.579849	OK	0.1448	0.999786	-2.26423	OK	0.00015	0.0152065	0.216657	OK	0.5949	0.999786	-1.46773	OK	0.0094	0.291232	-1.68439	OK	0.00135	0.0810358
ENSMUSG00000038155	Gstp2	chr19:4040350-4042165	15.1429	11.2365	9.94725	4.24554	11.975	16.8373	5.96548	5.32974	2.99027	13.1897	7.0964	11.5926	4.16	-0.894259	OK	0.0455	0.666822	-0.186216	OK	0.6316	0.999786	-1.66476	OK	0.0006	0.0444458	0.708043	OK	0.0884	0.870873	-0.770502	OK	0.12395	0.97743	-1.47854	OK	0.00135	0.0810358
ENSMUSG00000027784	Ppm1l	chr3:69316860-69560802	2.46905	2.16831	2.35462	3.96863	2.12458	2.73898	3.41208	5.1717	5.32795	2.31868	3.16162	2.75855	5.24983	0.447362	OK	0.17755	0.999786	0.250604	OK	0.40575	0.999786	1.17897	OK	0.00035	0.0298307	-0.196758	OK	0.50845	0.999786	0.731604	OK	0.0208	0.448722	0.928362	OK	0.00145	0.0849029
ENSMUSG00000087141	Plcxd2	chr16:45746242-46010218	4.02644	2.0249	2.09688	9.17271	2.07274	3.02615	5.86331	9.29722	9.52217	3.02567	5.63479	3.65407	9.40969	0.897108	OK	0.06725	0.784634	0.272249	OK	0.53265	0.999786	1.63689	OK	0.0004	0.0330398	-0.624859	OK	0.16845	0.999786	0.739785	OK	0.0877	0.867955	1.36464	OK	0.00145	0.0849029
ENSMUSG00000037060	Prkcdbp	chr7:105480606-105482197	57.6828	58.1396	46.852	25.5876	54.6971	56.6628	30.4947	27.9699	20.7945	57.9112	36.2198	47.2849	24.3822	-0.677063	OK	0.04125	0.635993	-0.292464	OK	0.31815	0.999786	-1.24801	OK	0.00035	0.0298307	0.3846	OK	0.20345	0.999786	-0.570951	OK	0.0912	0.879903	-0.955551	OK	0.0016	0.0910299
ENSMUSG00000020876	Snx11	chr11:96766801-96777559	13.6386	12.0351	14.3032	24.2285	13.4688	20.6122	23.1245	31.6228	39.3841	12.8368	19.2659	19.0685	35.5034	0.585756	OK	0.0763	0.825133	0.570903	OK	0.054	0.717139	1.46767	OK	5e-05	0.0061404	-0.0148533	OK	0.96235	0.999786	0.881911	OK	0.00585	0.218877	0.896764	OK	0.00185	0.100711
ENSMUSG00000056737	Capg	chr6:72544390-72562983	98.834	114.448	83.2169	54.4846	97.4745	88.6798	63.9746	49.1564	41.3747	106.641	68.8507	83.3763	45.2655	-0.631216	OK	0.0519	0.704708	-0.355051	OK	0.2176	0.999786	-1.23628	OK	0.0002	0.0190711	0.276165	OK	0.34965	0.999786	-0.60506	OK	0.0679	0.787949	-0.881225	OK	0.002	0.106065
ENSMUSG00000042532	Golga7b	chr19:42247573-42270348	13.9071	18.5688	12.3154	6.4353	13.7015	10.5952	6.33761	6.00478	4.10958	16.238	9.37534	10.2114	5.05718	-0.79243	OK	0.0166	0.398197	-0.669187	OK	0.03005	0.546526	-1.68297	OK	5e-05	0.0061404	0.123243	OK	0.68795	0.999786	-0.890536	OK	0.0135	0.357861	-1.01378	OK	0.0022	0.113601
ENSMUSG00000039364	Sectm1b	chr11:121053457-121063569	1.66463	1.39787	0.614296	1.13676	1.46392	0.983242	1.00608	0.309217	0.385128	1.53125	0.875527	1.15108	0.347172	-0.806488	OK	0.13665	0.999786	-0.411722	OK	0.40975	0.999786	-2.14099	OK	0.00025	0.0226408	0.394766	OK	0.4323	0.999786	-1.3345	OK	0.02325	0.47732	-1.72926	OK	0.0023	0.116583
ENSMUSG00000024122	Pdpk1	chr17:24073679-24150924	4.3122	6.9929	8.58864	7.37908	7.03716	4.88883	10.117	10.3685	16.3504	5.65255	7.98386	7.34767	13.3595	0.498184	OK	0.10955	0.942803	0.378386	OK	0.19215	0.999786	1.24089	OK	0.0002	0.0190711	-0.119798	OK	0.6689	0.999786	0.742704	OK	0.01625	0.39322	0.862502	OK	0.00265	0.129779
ENSMUSG00000047205	Dusp18	chr11:3895239-3901296	3.37235	1.6771	1.64069	5.18495	1.86263	3.13775	4.17032	6.94039	5.19107	2.52473	3.41282	3.0569	6.06573	0.434837	OK	0.25145	0.999786	0.275942	OK	0.4152	0.999786	1.26455	OK	0.00055	0.0414372	-0.158896	OK	0.6467	0.999786	0.829717	OK	0.0252	0.499918	0.988613	OK	0.00265	0.129779
ENSMUSG00000025329	Padi1	chr4:140810992-140845778	3.6512	1.72186	1.70141	8.16706	2.64983	3.48351	4.8064	8.1471	6.34006	2.68653	4.93424	3.64658	7.24358	0.877083	OK	0.02835	0.531594	0.440801	OK	0.2055	0.999786	1.43096	OK	0.0002	0.0190711	-0.436283	OK	0.21665	0.999786	0.553876	OK	0.13205	0.991908	0.990158	OK	0.0028	0.134514
ENSMUSG00000021585	Cast	chr13:74694285-74807921	23.8836	22.9444	25.5549	37.1933	23.6982	24.4248	51.044	55.1349	69.6543	23.414	31.3741	33.0557	62.3946	0.422203	OK	0.17585	0.999786	0.497526	OK	0.09655	0.900706	1.41405	OK	0.00015	0.0152065	0.0753235	OK	0.8013	0.999786	0.991848	OK	0.0025	0.123737	0.916524	OK	0.00325	0.148922
ENSMUSG00000044359	P2ry4	chrX:100590153-100594869	1.38764	0.684271	1.47241	4.22551	1.36502	1.47629	4.53028	4.38467	5.57099	1.03596	2.84896	2.4572	4.97783	1.45947	OK	0.0012	0.0743571	1.24605	OK	0.00225	0.114906	2.26455	OK	5e-05	0.0061404	-0.213421	OK	0.56335	0.999786	0.805081	OK	0.03305	0.573224	1.0185	OK	0.00335	0.151927
ENSMUSG00000097484	RP23-271G7.3	chr6:39873270-40255150	2.76617	1.74765	1.51898	8.13435	2.17047	4.80735	3.69928	8.84117	4.79303	2.25691	4.82666	3.55903	6.8171	1.09668	OK	0.0056	0.212586	0.657135	OK	0.0591	0.745594	1.59481	OK	5e-05	0.0061404	-0.439541	OK	0.2019	0.999786	0.498131	OK	0.1785	0.999786	0.937673	OK	0.00345	0.154557
ENSMUSG00000050071	Bex1	chrX:136213971-136226100	15.1627	23.6766	12.5588	4.27974	24.6841	12.0639	9.69274	7.6043	6.41001	19.4197	8.41928	15.4803	7.00715	-1.20575	OK	0.008	0.264269	-0.327087	OK	0.34925	0.999786	-1.47062	OK	0.0005	0.0387957	0.878663	OK	0.03145	0.560898	-0.264868	OK	0.5681	0.999786	-1.14353	OK	0.00365	0.161146
ENSMUSG00000025813	Homer2	chr7:81600480-81706925	3.28475	2.14963	2.4397	3.10722	2.17384	4.06775	3.59427	5.83036	6.01548	2.71719	2.77346	3.27862	5.92292	0.0295742	OK	0.92585	0.999786	0.270974	OK	0.36905	0.999786	1.12419	OK	0.0005	0.0387957	0.2414	OK	0.4157	0.999786	1.09462	OK	0.00085	0.0578229	0.85322	OK	0.0039	0.168312
ENSMUSG00000073678	Pgap1	chr1:54472999-54557684	2.24462	1.83659	1.93933	2.42109	1.96782	2.68126	3.03571	3.65776	5.76508	2.04061	2.18021	2.5616	4.71142	0.0954685	OK	0.77445	0.999786	0.328046	OK	0.27635	0.999786	1.20716	OK	0.0006	0.0444458	0.232578	OK	0.4383	0.999786	1.1117	OK	0.0015	0.0871372	0.879118	OK	0.004	0.171122
ENSMUSG00000038250	Usp38	chr8:80980733-81038584	12.058	10.7705	15.6654	29.1826	12.9536	13.1533	30.6596	31.2421	37.6563	11.4142	22.424	18.9222	34.4492	0.974212	OK	0.00385	0.167134	0.729244	OK	0.0149	0.376871	1.59364	OK	5e-05	0.0061404	-0.244968	OK	0.4205	0.999786	0.619425	OK	0.063	0.764441	0.864393	OK	0.00455	0.184973
ENSMUSG00000045094	Arhgef37	chr18:61493793-61536536	2.42917	3.54196	5.24621	8.90128	4.51737	2.87319	12.0916	10.8396	13.8998	2.98556	7.07375	6.49407	12.3697	1.24447	OK	0.00135	0.0810358	1.12112	OK	0.00175	0.0968191	2.05073	OK	5e-05	0.0061404	-0.123352	OK	0.7104	0.999786	0.806263	OK	0.01635	0.394235	0.929615	OK	0.00505	0.198712
ENSMUSG00000044165	Bcl2l15	chr3:103832600-103854618	11.2624	11.2268	6.2317	4.23058	8.91269	7.44733	8.32513	3.81293	3.24652	11.2446	5.23114	8.22838	3.52972	-1.10403	OK	0.0139	0.36248	-0.450545	OK	0.2356	0.999786	-1.6716	OK	0.0006	0.0444458	0.653484	OK	0.1169	0.962259	-0.567571	OK	0.2494	0.999786	-1.22105	OK	0.0055	0.210327
ENSMUSG00000056671	Prelid2	chr18:41875695-41951194	2.60429	2.02847	4.80989	3.35724	4.70525	5.86966	7.03483	9.72268	15.7588	2.31638	4.08356	5.86991	12.7408	0.817959	OK	0.1439	0.999786	1.34147	OK	0.00725	0.249384	2.45951	OK	5e-05	0.0061404	0.523511	OK	0.2436	0.999786	1.64155	OK	0.002	0.106065	1.11804	OK	0.00595	0.22084
ENSMUSG00000020300	Cpeb4	chr11:31872210-31935634	3.73237	2.79143	4.64459	7.85727	3.97736	4.5211	5.37695	9.07846	7.27179	3.2619	6.25093	4.62514	8.17512	0.938357	OK	0.0054	0.207762	0.503782	OK	0.10715	0.935737	1.32553	OK	0.0002	0.0190711	-0.434575	OK	0.15335	0.999786	0.38717	OK	0.2322	0.999786	0.821745	OK	0.00615	0.225234
ENSMUSG00000024653	Scgb1a1	chr19:9083635-9087958	4.69365	0.74077	2.91581	13.3169	3.75508	12.2486	13.7821	19.9762	25.5656	2.71721	8.11637	9.92859	22.7709	1.57871	OK	0.01365	0.360539	1.86946	OK	0.00225	0.114906	3.06699	OK	0.0001	0.0109146	0.290753	OK	0.5466	0.999786	1.48828	OK	0.0044	0.181804	1.19753	OK	0.0064	0.23132
ENSMUSG00000044788	Fads6	chr11:115279621-115297663	0.549171	0.395206	0.48352	1.48101	0.732433	0.964183	1.78534	2.2562	2.4664	0.472189	0.982265	1.16065	2.3613	1.05675	OK	0.0228	0.472143	1.2975	OK	0.0018	0.0987194	2.32215	OK	5e-05	0.0061404	0.240752	OK	0.5546	0.999786	1.2654	OK	0.00415	0.175414	1.02465	OK	0.00645	0.232176
ENSMUSG00000034308	Sdr42e1	chr8:117661398-117673689	77.3612	40.2327	54.8548	142.068	56.5645	86.2454	133.44	173.902	178.548	58.7969	98.4615	92.0833	176.225	0.743818	OK	0.0447	0.661355	0.647199	OK	0.0467	0.672686	1.58361	OK	5e-05	0.0061404	-0.0966188	OK	0.78195	0.999786	0.839789	OK	0.0281	0.528365	0.936408	OK	0.00665	0.237056
ENSMUSG00000053675	Tgm5	chr2:121046110-121085841	9.44239	6.90907	8.96056	12.5202	8.45598	10.9327	13.564	19.3996	18.4898	8.17573	10.7404	10.9842	18.9447	0.393628	OK	0.2339	0.999786	0.426013	OK	0.15905	0.999786	1.21238	OK	0.0001	0.0109146	0.0323859	OK	0.9127	0.999786	0.818748	OK	0.00985	0.300016	0.786363	OK	0.00675	0.239173
ENSMUSG00000024806	Mlana	chr19:29697920-29708448	15.303	32.4741	15.3028	9.76367	10.2655	16.7536	7.34915	5.94226	4.44135	23.8885	12.5333	11.4561	5.19181	-0.930559	OK	0.0199	0.437428	-1.0602	OK	0.00445	0.183014	-2.20201	OK	5e-05	0.0061404	-0.129646	OK	0.73415	0.999786	-1.27145	OK	0.00485	0.193603	-1.14181	OK	0.0068	0.23979
ENSMUSG00000035239	Neu3	chr7:99811438-99828417	6.33766	3.97034	5.44794	9.76164	5.08052	6.51788	10.7303	12.2872	14.3283	5.154	7.60479	7.44291	13.3077	0.561215	OK	0.12025	0.970846	0.530173	OK	0.10215	0.920288	1.3685	OK	0.00035	0.0298307	-0.0310418	OK	0.92185	0.999786	0.807283	OK	0.0172	0.404243	0.838325	OK	0.00705	0.245759
ENSMUSG00000037257	Aagab	chr9:63602654-63641889	12.3936	10.689	16.3598	18.1494	16.708	17.3594	23.3437	30.1081	36.0789	11.5413	17.2546	19.137	33.0935	0.580176	OK	0.0738	0.815578	0.729564	OK	0.0144	0.369839	1.51974	OK	5e-05	0.0061404	0.149388	OK	0.6078	0.999786	0.939568	OK	0.0029	0.137449	0.79018	OK	0.00715	0.247293
ENSMUSG00000022464	Slc38a4	chr15:96994822-97055956	28.9672	27.7922	52.5473	46.8197	43.7722	44.7081	92.3737	99.9884	145.842	28.3797	49.6835	60.2847	122.915	0.807907	OK	0.0179	0.414191	1.08693	OK	0.0023	0.116583	2.11473	OK	5e-05	0.0061404	0.279025	OK	0.4178	0.999786	1.30682	OK	0.00125	0.0767017	1.0278	OK	0.0073	0.250518
ENSMUSG00000057899	Gpr111	chr17:42708935-42742179	1.87442	2.70498	4.19358	5.73006	3.19292	1.7559	10.5637	7.56083	12.1737	2.2897	4.96182	5.17083	9.86727	1.11571	OK	0.00385	0.167134	1.17524	OK	0.00145	0.0849029	2.10749	OK	5e-05	0.0061404	0.059526	OK	0.86505	0.999786	0.99178	OK	0.0056	0.212586	0.932254	OK	0.00775	0.259506
ENSMUSG00000091421	Gm4202	chr3:92689424-92690163	81.4263	117.124	148.916	91.645	116.427	61.5499	230.573	162.91	328.882	99.2754	120.281	136.183	245.896	0.276897	OK	0.3916	0.999786	0.456041	OK	0.13335	0.995323	1.30854	OK	5e-05	0.0061404	0.179144	OK	0.56265	0.999786	1.03164	OK	0.0022	0.113601	0.852501	OK	0.00785	0.261171
ENSMUSG00000017724	Etv4	chr11:101769741-101785371	9.52212	25.7078	12.9074	5.74852	13.9702	8.19861	5.13477	5.20988	3.86792	17.6149	9.32799	9.10121	4.5389	-0.917162	OK	0.01925	0.43152	-0.952669	OK	0.00515	0.20068	-1.95638	OK	5e-05	0.0061404	-0.0355077	OK	0.92035	0.999786	-1.03922	OK	0.0162	0.392763	-1.00372	OK	0.00825	0.269603
ENSMUSG00000020023	Tmcc3	chr10:94311948-94612084	20.5955	14.8948	15.2674	31.3817	14.9661	21.6499	34.3119	41.0033	42.4456	17.7452	23.3246	23.6426	41.7244	0.394424	OK	0.2389	0.999786	0.413965	OK	0.17125	0.999786	1.23347	OK	0.00025	0.0226408	0.0195408	OK	0.95065	0.999786	0.839042	OK	0.0143	0.368557	0.819502	OK	0.0084	0.272288
ENSMUSG00000022003	Slc25a30	chr14:75761998-75787037	0.611468	1.10468	2.82204	2.57958	2.13925	0.827524	4.15201	4.15976	5.96462	0.858074	2.70081	2.37293	5.06219	1.65422	OK	0.0021	0.109656	1.46749	OK	0.00305	0.142644	2.56059	OK	5e-05	0.0061404	-0.186723	OK	0.6663	0.999786	0.906371	OK	0.03745	0.607086	1.09309	OK	0.0084	0.272288
ENSMUSG00000051335	Gfod1	chr13:43195518-43304172	0.906722	1.35278	1.39441	1.76772	1.22437	0.790663	2.94914	2.63598	3.65326	1.12975	1.58106	1.65473	3.14462	0.48489	OK	0.1984	0.999786	0.550586	OK	0.13745	0.999786	1.47688	OK	0.0002	0.0190711	0.0656963	OK	0.8518	0.999786	0.991992	OK	0.00565	0.21384	0.926295	OK	0.00935	0.29009
ENSMUSG00000054008	Ndst1	chr18:60685977-60713389	4.6832	8.55106	14.914	8.32338	11.0786	4.0995	16.1933	14.2664	22.6911	6.61713	11.6187	10.4571	18.4788	0.812172	OK	0.0148	0.375417	0.660207	OK	0.03905	0.618711	1.48159	OK	5e-05	0.0061404	-0.151965	OK	0.61875	0.999786	0.669418	OK	0.0388	0.617743	0.821383	OK	0.0096	0.295253
ENSMUSG00000023348	Trip6	chr5:137309898-137314241	32.3431	34.2853	27.5455	18.1713	30.2347	24.9998	21.1188	15.0041	15.0226	33.3142	22.8584	25.4511	15.0133	-0.543413	OK	0.0979	0.904601	-0.388407	OK	0.18305	0.999786	-1.14989	OK	0.0003	0.0262795	0.155006	OK	0.59395	0.999786	-0.606478	OK	0.06355	0.765539	-0.761484	OK	0.0096	0.295253
ENSMUSG00000032656	March3	chr18:56761715-56925548	25.6877	22.1636	26.5771	62.3369	27.7016	32.6596	75.9119	83.7079	79.0857	23.9257	44.457	45.4244	81.3968	0.893851	OK	0.01525	0.380814	0.924907	OK	0.00655	0.234628	1.76641	OK	5e-05	0.0061404	0.0310553	OK	0.9265	0.999786	0.872561	OK	0.01245	0.342468	0.841506	OK	0.0097	0.296778
ENSMUSG00000022270	Fam134b	chr15:25843263-25973687	17.8854	8.61927	16.0691	35.946	15.1139	27.1403	31.8395	46.0401	37.7962	13.2524	26.0076	24.6979	41.9182	0.972683	OK	0.0037	0.162702	0.898141	OK	0.00295	0.139146	1.66133	OK	5e-05	0.0061404	-0.0745417	OK	0.79935	0.999786	0.688644	OK	0.0336	0.577882	0.763186	OK	0.0097	0.296778
ENSMUSG00000020205	Phlda1	chr10:111506285-111508645	12.2341	20.6465	13.8247	5.93232	13.6464	10.0057	7.85315	6.35362	5.37114	16.4403	9.8785	10.5017	5.86238	-0.734872	OK	0.03485	0.587144	-0.646611	OK	0.04075	0.631704	-1.48768	OK	0.0002	0.0190711	0.088261	OK	0.78245	0.999786	-0.752806	OK	0.0376	0.608289	-0.841067	OK	0.0099	0.300812
ENSMUSG00000041120	Nbl1	chr4:139082283-139092993	13.4985	10.1625	10.0267	9.89668	10.1671	10.7724	6.41989	5.87575	4.12588	11.8305	9.9617	9.11979	5.00082	-0.248043	OK	0.46495	0.999786	-0.375434	OK	0.23905	0.999786	-1.24227	OK	0.00055	0.0414372	-0.127391	OK	0.6962	0.999786	-0.994229	OK	0.00705	0.245759	-0.866838	OK	0.00995	0.301812
ENSMUSG00000028364	Tnc	chr4:63959784-64149924	2.1294	2.35817	4.23905	3.11525	4.16783	2.42706	2.81635	5.74042	5.13058	2.24378	3.67715	3.13708	5.4355	0.712654	OK	0.0403	0.628036	0.483489	OK	0.13115	0.990371	1.27648	OK	0.00015	0.0152065	-0.229165	OK	0.46245	0.999786	0.563825	OK	0.0893	0.874956	0.79299	OK	0.01035	0.309271
ENSMUSG00000028591	Pramef12	chr4:144391673-144408464	2.29243	1.45471	2.70964	4.76125	2.99654	4.67744	6.22737	8.80737	7.95042	1.87357	3.73544	4.63378	8.37889	0.99549	OK	0.02085	0.449471	1.3064	OK	0.0012	0.0743571	2.16097	OK	5e-05	0.0061404	0.310911	OK	0.3793	0.999786	1.16548	OK	0.0019	0.102736	0.854569	OK	0.0109	0.318906
ENSMUSG00000029178	Klf3	chr5:64708206-64830129	16.8835	25.007	28.6482	31.9198	24.1199	15.1306	46.9544	41.2902	59.5379	20.9453	30.284	28.7349	50.414	0.53193	OK	0.09045	0.87746	0.456181	OK	0.13735	0.999786	1.2672	OK	0.0001	0.0109146	-0.0757497	OK	0.79935	0.999786	0.73527	OK	0.02315	0.476152	0.811019	OK	0.0109	0.318906
ENSMUSG00000029394	Cdk2ap1	chr5:124345416-124354671	31.963	27.2745	20.7463	21.2494	24.7531	28.0782	12.8446	14.6356	10.1058	29.6187	20.9978	21.892	12.3707	-0.496269	OK	0.126	0.980322	-0.436108	OK	0.15085	0.999786	-1.25958	OK	0.00045	0.0358939	0.0601613	OK	0.84115	0.999786	-0.763315	OK	0.02825	0.530169	-0.823476	OK	0.0114	0.326397
ENSMUSG00000042985	Upk3b	chr5:136038495-136045303	0.161956	0.0512445	0.0833867	1.72396	0.363031	1.16897	1.24447	2.30237	1.99274	0.1066	0.903674	0.925492	2.14756	3.08359	OK	0.00135	0.0810358	3.11801	OK	0.0009	0.0602952	4.33241	OK	0.00025	0.0226408	0.0344173	OK	0.9506	0.999786	1.24882	OK	0.0345	0.583809	1.2144	OK	0.0119	0.334104
ENSMUSG00000014547	Wdfy2	chr14:62836907-62956886	1.14826	1.92703	4.10362	3.59945	2.83031	1.77332	6.85482	4.81416	9.75513	1.53764	3.85154	3.81948	7.28464	1.32471	OK	0.00455	0.184973	1.31266	OK	0.00285	0.135955	2.24414	OK	5e-05	0.0061404	-0.0120574	OK	0.97485	0.999786	0.919424	OK	0.0196	0.435058	0.931482	OK	0.01235	0.341205
ENSMUSG00000027947	Il6ra	chr3:89869323-89913162	1.97541	3.65884	5.21586	5.32519	4.06652	2.15681	11.3252	8.2504	12.9093	2.81713	5.27053	5.8495	10.5799	0.903724	OK	0.0182	0.418174	1.05409	OK	0.0048	0.19239	1.90903	OK	5e-05	0.0061404	0.150365	OK	0.64695	0.999786	1.0053	OK	0.00365	0.161146	0.854937	OK	0.01265	0.34528
ENSMUSG00000021835	Bmp4	chr14:46379413-46390669	2.24703	4.32717	2.68536	1.2236	2.60158	1.76131	0.952014	1.0553	0.40573	3.2871	1.95448	1.77163	0.730515	-0.750032	OK	0.1152	0.957749	-0.891735	OK	0.0437	0.654899	-2.16983	OK	5e-05	0.0061404	-0.141703	OK	0.7585	0.999786	-1.4198	OK	0.0122	0.339719	-1.27809	OK	0.0131	0.35255
ENSMUSG00000020469	Myl7	chr11:5896636-5898782	79.9803	40.1617	18.9042	37.3639	23.938	41.6522	33.0142	16.706	19.4425	60.071	28.1341	32.8681	18.0742	-1.09435	OK	0.00495	0.196176	-0.869979	OK	0.0074	0.252869	-1.73273	OK	5e-05	0.0061404	0.224372	OK	0.5081	0.999786	-0.638383	OK	0.1109	0.948596	-0.862755	OK	0.0134	0.356066
ENSMUSG00000041801	Phlda3	chr1:135766118-135769136	136.544	105.462	60.2684	69.5869	61.1187	137.671	68.6514	58.7049	41.2194	121.003	64.9277	89.1471	49.9621	-0.898141	OK	0.01755	0.408232	-0.440786	OK	0.20735	0.999786	-1.27614	OK	0.00035	0.0298307	0.457355	OK	0.1984	0.999786	-0.377998	OK	0.27925	0.999786	-0.835353	OK	0.0139	0.36248
ENSMUSG00000038751	Ptk6	chr2:181193720-181202789	8.46145	4.75465	5.11486	10.5892	4.0868	8.57139	14.1352	13.1446	17.5534	6.60805	7.85202	8.93113	15.349	0.24884	OK	0.4713	0.999786	0.434618	OK	0.1751	0.999786	1.21585	OK	0.00055	0.0414372	0.185777	OK	0.5614	0.999786	0.967009	OK	0.0048	0.19239	0.781232	OK	0.01405	0.364883
ENSMUSG00000030638	Sh3gl3	chr7:82173839-82307419	1.00225	0.984469	2.28122	3.43604	1.72137	3.14534	3.79735	5.54489	5.60631	0.993362	2.85863	2.88802	5.5756	1.52493	OK	0.00355	0.158074	1.53969	OK	0.0011	0.0700786	2.48874	OK	5e-05	0.0061404	0.0147579	OK	0.9719	0.999786	0.963805	OK	0.0263	0.510724	0.949047	OK	0.01425	0.368236
ENSMUSG00000030077	Chl1	chr6:103510875-103733035	11.8404	7.67827	9.48958	11.3924	8.84506	12.6636	16.1661	19.0116	22.9106	9.75932	10.441	12.5582	20.9611	0.0974075	OK	0.7476	0.999786	0.363781	OK	0.21085	0.999786	1.10286	OK	0.0005	0.0387957	0.266374	OK	0.3557	0.999786	1.00546	OK	0.002	0.106065	0.739082	OK	0.0143	0.368557
ENSMUSG00000023473	Celsr3	chr9:108826319-108852963	0.0896377	0.0626268	0.0418401	0.292828	0.106213	0.160404	0.172863	0.384282	0.25488	0.0761322	0.167334	0.146493	0.319581	1.13615	NOTEST	1	1	0.944254	NOTEST	1	1	2.0696	OK	0.00035	0.0298307	-0.1919	NOTEST	1	1	0.933449	OK	0.084	0.856381	1.12535	OK	0.01435	0.369091
ENSMUSG00000086061	Gm13075	chr4:141398828-141416014	19.686	12.8508	3.87932	9.06227	7.9017	17.873	5.0416	7.85502	3.40782	16.2684	6.4708	10.2721	5.63142	-1.33006	OK	0.0007	0.0502515	-0.663339	OK	0.04535	0.665508	-1.5305	OK	0.00015	0.0152065	0.666717	OK	0.0654	0.77576	-0.200444	OK	0.6108	0.999786	-0.867161	OK	0.01495	0.377486
ENSMUSG00000062036	4932415M13Rik	chr17:53723750-53725733	0	0	0	0.309423	0.0681071	0.151635	0.244531	0.513642	0.4077	0	0.154712	0.154758	0.460671	inf	NOTEST	1	1	inf	NOTEST	1	1	inf	OK	5e-05	0.0061404	0.00042791	NOTEST	1	1	1.57415	OK	0.0524	0.707148	1.57373	OK	0.01545	0.3831
ENSMUSG00000022129	Dct	chr14:118012791-118052246	46.0273	99.0506	76.5086	27.3469	38.9507	35.2762	33.0625	22.5	21.441	72.5389	51.9278	35.7631	21.9705	-0.48225	OK	0.185	0.999786	-1.02028	OK	0.0013	0.0791101	-1.72319	OK	5e-05	0.0061404	-0.538032	OK	0.08285	0.852432	-1.24094	OK	0.0008	0.0551869	-0.702906	OK	0.0159	0.388799
ENSMUSG00000028386	Slc46a2	chr4:59905125-59915056	47.0364	18.2981	29.0616	85.2799	25.1315	60.8129	69.7796	95.6921	81.1823	32.6672	57.1707	51.908	88.4372	0.807433	OK	0.02965	0.543054	0.668114	OK	0.04185	0.639881	1.43681	OK	5e-05	0.0061404	-0.139319	OK	0.67845	0.999786	0.629377	OK	0.08245	0.851392	0.768696	OK	0.0161	0.391845
ENSMUSG00000020263	Appl2	chr10:83600032-83648738	17.5746	16.9632	13.167	67.6732	19.6006	23.6679	32.4688	49.2167	40.6609	17.2689	40.4201	25.2458	44.9388	1.22689	OK	0.00265	0.129779	0.547864	OK	0.1086	0.939388	1.37978	OK	0.0003	0.0262795	-0.67903	OK	0.06805	0.78886	0.15289	OK	0.69025	0.999786	0.831919	OK	0.0161	0.391845
ENSMUSG00000036594	H2-Aa	chr17:34282743-34287827	6.21663	1.58169	0.452373	2.5886	0.720265	2.77942	0.410695	0.63384	0.258249	3.89916	1.52048	1.30346	0.446045	-1.35863	OK	0.01515	0.379498	-1.58081	OK	0.00515	0.20068	-3.1279	OK	5e-05	0.0061404	-0.222183	OK	0.6945	0.999786	-1.76927	OK	0.0116	0.329559	-1.54709	OK	0.017	0.401789
ENSMUSG00000017831	Rab5a	chr17:53479233-53539451	52.604	47.264	58.7923	98.1241	49.7104	59.2239	90.3974	111.368	106.658	49.934	78.4582	66.4439	109.013	0.6519	OK	0.0541	0.717479	0.412113	OK	0.16985	0.999786	1.1264	OK	0.0006	0.0444458	-0.239787	OK	0.43855	0.999786	0.474504	OK	0.1586	0.999786	0.714291	OK	0.0171	0.403181
ENSMUSG00000015134	Aldh1a3	chr7:66390891-66427517	1.91906	1.15577	0.246616	0.661134	0.86215	0.984169	0.351753	0.397192	0.159419	1.53741	0.453875	0.732691	0.278305	-1.76014	OK	0.004	0.171122	-1.06923	OK	0.03325	0.574661	-2.46577	OK	0.0004	0.0330398	0.690908	OK	0.20275	0.999786	-0.705627	OK	0.26745	0.999786	-1.39654	OK	0.01725	0.405095
ENSMUSG00000036975	Tmem177	chr1:119907889-119913208	4.99106	5.84659	4.91173	14.1395	5.95191	13.7299	9.31534	17.5444	14.1541	5.41883	9.52559	9.6657	15.8493	0.813827	OK	0.02225	0.465337	0.834893	OK	0.00745	0.253694	1.54836	OK	5e-05	0.0061404	0.0210657	OK	0.9451	0.999786	0.734535	OK	0.03295	0.57284	0.71347	OK	0.0177	0.410639
ENSMUSG00000022123	Scel	chr14:103513340-103613346	43.4374	26.4926	41.8706	56.8102	32.8822	44.429	68.2854	80.5609	81.0097	34.965	49.3404	48.5322	80.7853	0.496859	OK	0.1224	0.975081	0.473033	OK	0.1229	0.975594	1.20818	OK	0.00025	0.0226408	-0.0238263	OK	0.93565	0.999786	0.711324	OK	0.03075	0.554234	0.73515	OK	0.0181	0.416852
ENSMUSG00000045896	Paip2b	chr6:83805400-83831741	11.9307	12.2878	18.4046	13.3118	16.7706	15.9291	20.0458	24.7837	31.2664	12.1093	15.8582	17.5818	28.0251	0.389114	OK	0.21535	0.999786	0.537972	OK	0.0635	0.765459	1.2106	OK	5e-05	0.0061404	0.148858	OK	0.60025	0.999786	0.82149	OK	0.0098	0.299008	0.672632	OK	0.01915	0.430261
ENSMUSG00000042215	Bag2	chr1:33745483-33757794	5.00562	6.98795	14.1969	8.65578	9.57621	7.5138	14.3006	13.3698	21.0304	5.99679	11.4263	10.4635	17.2001	0.9301	OK	0.00895	0.283355	0.803107	OK	0.01495	0.377486	1.52016	OK	5e-05	0.0061404	-0.126993	OK	0.68195	0.999786	0.590056	OK	0.0773	0.828741	0.717049	OK	0.0194	0.432794
ENSMUSG00000097230	AC148089.1	chr8:19789797-19798548	1.24483	0.150828	0.118059	0.492951	0.0706566	0.725533	0.0435489	0.10875	0.0718499	0.69783	0.305505	0.279913	0.0902999	-1.19168	OK	0.03635	0.597037	-1.3179	OK	0.0279	0.52651	-2.95008	OK	0.00045	0.0358939	-0.126219	OK	0.8281	0.999786	-1.7584	OK	0.01635	0.394235	-1.63218	OK	0.0199	0.437428
ENSMUSG00000019726	Lyst	chr13:13590408-13777440	2.71887	1.60458	3.02953	4.59662	2.19236	3.49587	6.49175	5.19393	8.07736	2.16173	3.81307	4.05999	6.63565	0.81877	OK	0.01625	0.39322	0.909293	OK	0.00425	0.178191	1.61805	OK	5e-05	0.0061404	0.0905229	OK	0.76655	0.999786	0.799282	OK	0.01675	0.399408	0.70876	OK	0.0208	0.448722
ENSMUSG00000034320	Slc26a2	chr18:61192918-61211612	12.512	7.98186	13.2826	15.3162	10.1587	13.07	19.1775	20.2159	25.2227	10.2469	14.2994	14.1354	22.7193	0.480763	OK	0.12485	0.97827	0.464118	OK	0.11215	0.950997	1.14873	OK	0.0003	0.0262795	-0.0166447	OK	0.957	0.999786	0.667962	OK	0.03805	0.61187	0.684607	OK	0.02085	0.449471
ENSMUSG00000092750	Metazoa_SRP	chr8:72239201-72239482	1.71553	0.631888	0.209229	0	0.230061	0.903245	0.185075	0	0	1.17371	0.104615	0.43946	0	-3.48792	OK	0.2446	0.999786	-1.41727	OK	0.1847	0.999786	-inf	OK	0.00025	0.0226408	2.07065	OK	0.3184	0.999786	-inf	NOTEST	1	1	-inf	OK	0.021	0.451053
ENSMUSG00000036292	Gramd1c	chr16:43980349-44027945	36.0012	14.8468	28.7259	70.429	20.8442	45.6073	74.275	73.1677	86.6711	25.424	49.5774	46.9088	79.9194	0.963493	OK	0.0073	0.250518	0.883668	OK	0.0075	0.254611	1.65235	OK	5e-05	0.0061404	-0.079825	OK	0.8122	0.999786	0.688862	OK	0.0509	0.698868	0.768687	OK	0.0213	0.454621
ENSMUSG00000085328	Gm17131	chr5:127783490-128433077	6.1712	5.45425	8.35565	16.2399	6.58273	5.7823	11.9463	11.2988	16.8255	5.81272	12.2978	8.10379	14.0622	1.08111	OK	0.0038	0.165533	0.479382	OK	0.16795	0.999786	1.27453	OK	0.00055	0.0414372	-0.60173	OK	0.0896	0.875757	0.193421	OK	0.59465	0.999786	0.795151	OK	0.02135	0.455029
ENSMUSG00000019889	Ptprk	chr10:28074819-28597397	3.17747	2.72417	3.11978	5.58428	3.42318	3.94633	4.97089	7.05431	6.15467	2.95082	4.35203	4.11347	6.60449	0.560573	OK	0.09835	0.906021	0.47924	OK	0.1162	0.960706	1.16233	OK	0.00045	0.0358939	-0.0813329	OK	0.78505	0.999786	0.60176	OK	0.0711	0.802821	0.683092	OK	0.0217	0.458394
ENSMUSG00000034342	Cbl	chr9:44149261-44234046	0.941228	1.42325	2.75854	1.39127	2.2386	1.03632	2.28386	1.99435	4.56712	1.18224	2.07491	1.85293	3.28073	0.811528	OK	0.04455	0.660907	0.648289	OK	0.0784	0.83305	1.4725	OK	0.00045	0.0358939	-0.163239	OK	0.64725	0.999786	0.660973	OK	0.0789	0.835046	0.824211	OK	0.0225	0.468568
ENSMUSG00000035615	Frmpd1	chr4:45184874-45285936	4.70212	2.85456	2.87575	8.58584	3.62958	4.95035	7.02958	8.9551	7.84791	3.77834	5.7308	5.20317	8.40151	0.600985	OK	0.0855	0.861245	0.46164	OK	0.1339	0.99648	1.1529	OK	0.0005	0.0387957	-0.139345	OK	0.6623	0.999786	0.551912	OK	0.108	0.937569	0.691257	OK	0.02265	0.47036
ENSMUSG00000053702	Nebl	chr2:17343908-17731464	8.22032	7.29434	11.3995	19.5544	10.6825	17.2272	18.3791	23.584	25.6152	7.75733	15.4769	15.4296	24.5996	0.996486	OK	0.00895	0.283355	0.992067	OK	0.0038	0.165533	1.665	OK	5e-05	0.0061404	-0.00441816	OK	0.98935	0.999786	0.668518	OK	0.0481	0.681403	0.672936	OK	0.02465	0.493777
ENSMUSG00000027177	Hipk3	chr2:104426480-104494446	4.89151	4.71843	7.34436	5.60127	6.69794	8.28244	7.5923	11.4403	12.1471	4.80497	6.47282	7.52423	11.7937	0.429867	OK	0.1863	0.999786	0.647017	OK	0.0251	0.499393	1.29541	OK	5e-05	0.0061404	0.21715	OK	0.46155	0.999786	0.865547	OK	0.00675	0.239173	0.648397	OK	0.0259	0.507195
ENSMUSG00000029998	Pcyox1	chr6:86386005-86397150	24.0816	24.8741	43.0629	34.9229	32.3222	25.0355	54.6982	49.3531	71.2701	24.4778	38.9929	37.352	60.3116	0.671736	OK	0.0339	0.58006	0.609709	OK	0.0387	0.617152	1.30096	OK	5e-05	0.0061404	-0.0620268	OK	0.8418	0.999786	0.629224	OK	0.05915	0.745594	0.691251	OK	0.0262	0.510466
ENSMUSG00000047632	Fgfbp3	chr19:36917549-36919615	2.41859	2.04834	4.26372	5.84389	4.50269	2.50917	8.53908	13.589	4.63089	2.23347	5.0538	5.18365	9.10996	1.17809	OK	0.00795	0.263406	1.21468	OK	0.0029	0.137449	2.02816	OK	5e-05	0.0061404	0.0365981	OK	0.9184	0.999786	0.850075	OK	0.0335	0.577174	0.813476	OK	0.02635	0.511358
ENSMUSG00000096888	AC158361.6	chr3:93284301-93285078	76.162	76.6131	44.3279	166.137	86.6896	46.5456	175.237	128.325	201.681	76.3876	105.232	102.824	165.003	0.462169	OK	0.1759	0.999786	0.428766	OK	0.161	0.999786	1.11108	OK	0.00055	0.0414372	-0.033403	OK	0.91645	0.999786	0.648912	OK	0.05865	0.743324	0.682315	OK	0.02805	0.528212
ENSMUSG00000032348	Gsta4	chr9:78191965-78209348	51.7142	35.2461	25.0201	20.5484	19.7972	29.1895	30.0817	15.9395	16.5082	43.4802	22.7843	26.3561	16.2239	-0.932321	OK	0.00635	0.230361	-0.722219	OK	0.01915	0.430261	-1.42224	OK	0.00015	0.0152065	0.210102	OK	0.50255	0.999786	-0.489918	OK	0.16815	0.999786	-0.70002	OK	0.02845	0.532452
ENSMUSG00000039879	Heca	chr10:17900465-17948067	13.2761	9.53737	14.4429	32.0978	15.0111	19.4634	23.9359	31.874	28.4724	11.4067	23.2703	19.4701	30.1732	1.02861	OK	0.00345	0.154557	0.771377	OK	0.0076	0.256624	1.40338	OK	5e-05	0.0061404	-0.257229	OK	0.39215	0.999786	0.374776	OK	0.25185	0.999786	0.632005	OK	0.0288	0.535935
ENSMUSG00000050912	Tmem123	chr9:7764040-7794333	52.5034	57.1955	113.245	89.1321	83.9566	77.3909	154.648	148.412	207.272	54.8494	101.189	105.332	177.842	0.883498	OK	0.00885	0.281399	0.941395	OK	0.0045	0.183956	1.69705	OK	5e-05	0.0061404	0.0578964	OK	0.859	0.999786	0.813552	OK	0.027	0.517265	0.755656	OK	0.03	0.545954
ENSMUSG00000033557	Fam20b	chr1:156678544-156719001	17.1426	18.7288	27.8721	27.4567	22.8731	24.0904	36.5341	39.2815	48.7699	17.9357	27.6644	27.8325	44.0257	0.6252	OK	0.04935	0.690294	0.63394	OK	0.03245	0.567949	1.29551	OK	0.0001	0.0109146	0.00874005	OK	0.97655	0.999786	0.670315	OK	0.04165	0.638592	0.661575	OK	0.0307	0.554125
ENSMUSG00000038212	Hiatl1	chr13:65064662-65112982	44.3407	32.9364	68.4264	87.123	54.1714	69.9268	112.775	133.569	127.344	38.6385	77.7747	78.9576	130.456	1.00926	OK	0.0034	0.153172	1.03104	OK	0.00125	0.0767017	1.75545	OK	5e-05	0.0061404	0.0217774	OK	0.94565	0.999786	0.746195	OK	0.0411	0.634567	0.724417	OK	0.03225	0.566695
ENSMUSG00000039395	Mreg	chr1:72159232-72212307	11.6994	7.30464	11.7936	22.0946	11.1674	13.8515	21.8868	24.6506	24.3106	9.502	16.9441	15.6353	24.4806	0.834476	OK	0.01505	0.378388	0.718499	OK	0.02135	0.455029	1.36534	OK	5e-05	0.0061404	-0.115977	OK	0.7059	0.999786	0.530861	OK	0.10595	0.931776	0.646838	OK	0.03305	0.573224
ENSMUSG00000034258	Mfsd7c	chr12:85746538-85813585	2.77172	1.61058	2.95793	5.57237	2.06279	3.3074	4.92115	5.98154	5.25994	2.19115	4.26515	3.43045	5.62074	0.960909	OK	0.0159	0.388799	0.646709	OK	0.07485	0.819692	1.35907	OK	0.0006	0.0444458	-0.3142	OK	0.3675	0.999786	0.398163	OK	0.2589	0.999786	0.712363	OK	0.03335	0.575826
ENSMUSG00000027171	Prrg4	chr2:104830740-104849876	3.62038	4.36201	7.14675	5.93382	5.22194	4.65141	13.6223	8.4099	19.9298	3.9912	6.54029	7.83187	14.1698	0.712532	OK	0.11165	0.95065	0.972535	OK	0.0233	0.47768	1.82793	OK	0.0001	0.0109146	0.260003	OK	0.5141	0.999786	1.1154	OK	0.0104	0.310135	0.855395	OK	0.0348	0.586637
ENSMUSG00000052331	Ankrd44	chr1:54645339-54926387	4.14354	2.72614	4.06987	11.1391	4.43425	7.72756	8.65471	12.0578	9.93619	3.43484	7.60449	6.93884	10.997	1.14661	OK	0.001	0.0651653	1.01445	OK	0.0015	0.0871372	1.6788	OK	5e-05	0.0061404	-0.132157	OK	0.6876	0.999786	0.532188	OK	0.123	0.975594	0.664345	OK	0.035	0.588212
ENSMUSG00000075703	Ept1	chr5:30232580-30272012	10.4357	9.38069	13.9306	18.3994	12.3218	14.4597	24.5938	23.2536	31.6559	9.90817	16.165	17.1251	27.4547	0.70618	OK	0.0327	0.570402	0.789423	OK	0.0125	0.343416	1.47036	OK	0.0001	0.0109146	0.0832428	OK	0.78695	0.999786	0.764183	OK	0.02635	0.511358	0.68094	OK	0.03605	0.595098
ENSMUSG00000043419	A030009H04Rik	chr11:69340460-69342641	98.4782	45.0865	73.3326	217.35	63.1443	123.054	164.959	202.756	174.248	71.7824	145.341	117.052	188.502	1.01774	OK	0.0089	0.282481	0.705453	OK	0.03345	0.576988	1.39288	OK	5e-05	0.0061404	-0.312291	OK	0.38185	0.999786	0.375136	OK	0.3231	0.999786	0.687427	OK	0.0363	0.596993
ENSMUSG00000092178	Gm3912	chr7:7366610-7374636	2.32581	1.16744	2.23505	4.07194	3.11673	4.47662	4.48773	8.33629	4.90166	1.74662	3.1535	4.02703	6.61898	0.852383	OK	0.05	0.69352	1.20515	OK	0.0024	0.120067	1.92204	OK	5e-05	0.0061404	0.352764	OK	0.32715	0.999786	1.06966	OK	0.007	0.244886	0.716892	OK	0.0375	0.60745
ENSMUSG00000002985	Apoe	chr7:19696108-19699166	356.48	310.114	220.293	360.631	217.802	241.12	142.167	138.839	115.117	333.297	290.462	200.363	126.978	-0.198459	OK	0.5954	0.999786	-0.734193	OK	0.02665	0.513568	-1.39223	OK	5e-05	0.0061404	-0.535734	OK	0.11	0.944926	-1.19377	OK	0.0009	0.0602952	-0.658036	OK	0.03765	0.608652
ENSMUSG00000034774	Dsg1c	chr18:20247339-20285031	1.37008	0.778901	1.3827	1.63729	0.944298	1.60656	3.81868	2.9434	4.26707	1.07449	1.51	2.12318	3.60524	0.490893	OK	0.2582	0.999786	0.982574	OK	0.01665	0.398855	1.74644	OK	0.0002	0.0190711	0.491681	OK	0.2056	0.999786	1.25555	OK	0.00175	0.0968191	0.763868	OK	0.0381	0.612228
ENSMUSG00000024610	Cd74	chr18:60803847-60812646	16.7633	6.96648	3.4032	7.03628	3.40244	10.0591	2.1785	4.07887	1.30918	11.8649	5.21974	5.21334	2.69403	-1.18465	OK	0.00435	0.180583	-1.18642	OK	0.0042	0.176851	-2.13886	OK	0.0001	0.0109146	-0.00176973	OK	0.9977	0.999786	-0.954213	OK	0.0524	0.707148	-0.952444	OK	0.039	0.618474
ENSMUSG00000060012	Kif13b	chr14:64652530-64806296	1.39942	2.00819	2.45266	2.63877	2.11495	1.38679	4.80339	3.27588	5.63346	1.7038	2.54571	2.76838	4.45467	0.57931	OK	0.1143	0.955284	0.700281	OK	0.04755	0.67851	1.38656	OK	0.00015	0.0152065	0.120971	OK	0.71795	0.999786	0.807248	OK	0.02015	0.44062	0.686277	OK	0.0391	0.619059
ENSMUSG00000038267	Slc22a23	chr13:34179157-34345182	15.4797	11.2906	13.8356	27.0537	10.5926	18.7977	33.2948	31.6116	34.5129	13.3851	20.4446	20.8951	33.0622	0.611091	OK	0.06745	0.785929	0.642529	OK	0.0427	0.647607	1.30455	OK	0.0001	0.0109146	0.031438	OK	0.9248	0.999786	0.693461	OK	0.0402	0.627696	0.662023	OK	0.03975	0.624535
ENSMUSG00000003849	Nqo1	chr8:107388224-107403206	5.17709	5.63634	2.97079	2.15516	3.35944	3.25328	3.01597	1.88032	1.63458	5.40672	2.56298	3.20956	1.75745	-1.07693	OK	0.0143	0.368557	-0.752375	OK	0.0457	0.66809	-1.62127	OK	0.00045	0.0358939	0.324555	OK	0.41995	0.999786	-0.544339	OK	0.24455	0.999786	-0.868895	OK	0.03985	0.625327
ENSMUSG00000096493	AC114588.1	chr1:156524091-156526659	9.66814	12.0685	18.7251	16.5642	15.264	10.2935	28.5168	20.5183	35.1487	10.8683	17.6447	18.0248	27.8335	0.6991	OK	0.03195	0.564569	0.729848	OK	0.0196	0.435058	1.35669	OK	0.0001	0.0109146	0.0307479	OK	0.91925	0.999786	0.657592	OK	0.04235	0.644624	0.626844	OK	0.0401	0.627021
ENSMUSG00000050240	Hic2	chr16:17233571-17263430	0.278868	0.252012	0.861128	0.589528	0.821316	0.411719	0.562821	0.924742	1.16413	0.26544	0.725328	0.598618	1.04444	1.45025	OK	0.00495	0.196176	1.17325	OK	0.00925	0.28861	1.97627	OK	5e-05	0.0061404	-0.276998	OK	0.49655	0.999786	0.526019	OK	0.20605	0.999786	0.803017	OK	0.04025	0.627921
ENSMUSG00000021867	Gm9746	chr14:26082296-26235735	8.41411	8.48031	11.1089	10.1855	9.13739	10.1701	20.7982	15.2665	26.433	8.44721	10.6472	13.3686	20.8498	0.333922	OK	0.3263	0.999786	0.662297	OK	0.03815	0.612363	1.30348	OK	0.0002	0.0190711	0.328375	OK	0.30365	0.999786	0.969563	OK	0.00445	0.183014	0.641187	OK	0.0404	0.628374
ENSMUSG00000079884	Gm10698	chr9:33728212-33728889	41.6642	64.785	98.1582	69.5707	75.9508	41.7016	139.036	96.3549	167.521	53.2246	83.8645	85.5626	131.938	0.655967	OK	0.0482	0.681835	0.684889	OK	0.0299	0.545596	1.30969	OK	0.0002	0.0190711	0.0289212	OK	0.92445	0.999786	0.653727	OK	0.04445	0.660534	0.624806	OK	0.0404	0.628374
ENSMUSG00000061455	Stx17	chr4:48124914-48186507	4.2131	5.55517	8.36661	8.65601	7.00962	5.5657	10.8091	11.209	15.5705	4.88414	8.51131	7.79482	13.3897	0.801277	OK	0.0372	0.604254	0.674413	OK	0.05345	0.713918	1.45495	OK	0.0004	0.0330398	-0.126865	OK	0.74195	0.999786	0.653674	OK	0.1121	0.950997	0.780539	OK	0.0415	0.637732
ENSMUSG00000092341	Malat1	chr19:5795689-5802672	1024.47	101.795	25.1114	463.353	53.0333	516.624	35.9782	104.959	56.6412	563.133	244.232	201.879	80.8	-1.20522	OK	0.10675	0.934344	-1.47999	OK	0.04655	0.67217	-2.80105	OK	0.00015	0.0152065	-0.274764	OK	0.6886	0.999786	-1.59582	OK	0.0132	0.354054	-1.32106	OK	0.04165	0.638592
ENSMUSG00000044322	Dsc1	chr18:20084702-20114773	59.4268	72.1061	124.058	127.189	83.999	71.7261	294.908	190.23	388.518	65.7665	125.623	150.211	289.374	0.933678	OK	0.01155	0.328879	1.19156	OK	0.00545	0.209048	2.13751	OK	5e-05	0.0061404	0.257887	OK	0.51295	0.999786	1.20383	OK	0.0092	0.287456	0.945946	OK	0.0423	0.644196
ENSMUSG00000019944	Rhobtb1	chr10:69151433-69291791	1.98072	2.01773	4.45917	4.84886	3.93244	3.61922	5.28877	6.02706	7.17979	1.99923	4.65402	4.28014	6.60342	1.21903	OK	0.0012	0.0743571	1.09822	OK	0.0012	0.0743571	1.72377	OK	5e-05	0.0061404	-0.120817	OK	0.69735	0.999786	0.504738	OK	0.13005	0.988609	0.625556	OK	0.04295	0.649057
ENSMUSG00000025283	Sat1	chrX:155213131-155216449	134.908	147.224	57.2496	83.3456	55.8861	87.6894	76.372	43.8612	52.6849	141.066	70.2976	73.3158	48.2731	-1.00482	OK	0.00225	0.114906	-0.944173	OK	0.0016	0.0910299	-1.54708	OK	5e-05	0.0061404	0.0606493	OK	0.8376	0.999786	-0.542256	OK	0.0894	0.874969	-0.602906	OK	0.04315	0.650077
ENSMUSG00000025558	Dock9	chr14:121542038-121797734	5.10335	5.8083	7.90133	8.86071	6.95809	6.27677	10.6757	10.4665	13.542	5.45582	8.38102	7.97019	12.0043	0.619328	OK	0.0515	0.702409	0.546818	OK	0.06165	0.757112	1.13768	OK	0.00045	0.0358939	-0.0725108	OK	0.81165	0.999786	0.518353	OK	0.09935	0.910469	0.590864	OK	0.04355	0.65365
ENSMUSG00000059890	Ube4a	chr9:44923130-44965600	12.6155	12.3146	15.4226	20.646	13.5321	14.4017	25.7749	23.1644	32.7084	12.4651	18.0343	17.9029	27.9364	0.532856	OK	0.092	0.883566	0.522304	OK	0.08985	0.876164	1.16426	OK	0.00045	0.0358939	-0.0105523	OK	0.971	0.999786	0.6314	OK	0.0536	0.714497	0.641952	OK	0.0439	0.656448
ENSMUSG00000031535	Dkk4	chr8:22624042-22627536	7.96601	7.82652	4.78644	1.88647	5.88804	4.45	2.02774	2.80224	1.72008	7.89627	3.33645	4.12193	2.26116	-1.24286	OK	0.0063	0.228923	-0.937852	OK	0.01765	0.410126	-1.80411	OK	0.00025	0.0226408	0.305004	OK	0.47445	0.999786	-0.561252	OK	0.24225	0.999786	-0.866256	OK	0.04405	0.657689
ENSMUSG00000024978	Gpam	chr19:55069733-55099451	3.03854	3.38241	6.7658	8.33768	5.42914	2.7707	15.0116	8.6666	16.0562	3.21048	7.55174	7.73714	12.3614	1.23402	OK	0.0013	0.0791101	1.26901	OK	0.00075	0.0527263	1.94498	OK	5e-05	0.0061404	0.0349916	OK	0.9144	0.999786	0.710959	OK	0.0297	0.543407	0.675967	OK	0.0449	0.662538
ENSMUSG00000079260	Tmppe	chr9:114401075-114474376	1.99198	2.01899	3.87083	5.4547	3.15691	3.56686	6.52461	6.77529	8.48111	2.00549	4.66276	4.41613	7.6282	1.21723	OK	0.007	0.244886	1.13883	OK	0.00865	0.277236	1.92739	OK	5e-05	0.0061404	-0.0784025	OK	0.84305	0.999786	0.710158	OK	0.07615	0.824622	0.78856	OK	0.046	0.669925
ENSMUSG00000028278	Rragd	chr4:32983036-33022180	1.59586	2.05192	3.40695	2.31157	3.52194	3.07722	3.44579	4.19775	6.16959	1.82389	2.85926	3.34831	5.18367	0.648625	OK	0.0917	0.88174	0.876417	OK	0.0121	0.338	1.50696	OK	0.0001	0.0109146	0.227792	OK	0.48195	0.999786	0.858332	OK	0.01625	0.39322	0.63054	OK	0.0482	0.681835
ENSMUSG00000028444	Cntfr	chr4:41657497-41697089	5.72188	20.4378	11.0719	3.99849	8.79811	5.75289	2.8419	4.1871	2.85586	13.0798	7.53522	5.79763	3.52148	-0.795623	OK	0.0352	0.58933	-1.17381	OK	0.00125	0.0767017	-1.89309	OK	5e-05	0.0061404	-0.378185	OK	0.28125	0.999786	-1.09747	OK	0.0063	0.228923	-0.719282	OK	0.04895	0.687488
ENSMUSG00000023918	Gpr115	chr17:42656890-42692284	34.5105	21.8603	32.6954	62.5119	27.8596	57.4725	81.9829	73.9972	98.4744	28.1854	47.6037	55.7717	86.2358	0.756123	OK	0.0237	0.481409	0.984583	OK	0.00215	0.11187	1.61334	OK	5e-05	0.0061404	0.22846	OK	0.46565	0.999786	0.857214	OK	0.01215	0.338861	0.628754	OK	0.0501	0.694144
ENSMUSG00000030484	Lypd5	chr7:24349223-24353833	56.0543	45.2024	50.6824	121.382	46.9247	49.2507	159.806	118.806	144.771	50.6283	86.0324	85.3272	131.788	0.764935	OK	0.022	0.462188	0.75306	OK	0.0228	0.472143	1.38021	OK	5e-05	0.0061404	-0.0118756	OK	0.9713	0.999786	0.61527	OK	0.0609	0.754512	0.627146	OK	0.05135	0.701556
ENSMUSG00000032434	Cmtm6	chr9:114731202-114749343	18.8119	14.818	23.6543	26.771	19.7168	23.2472	35.4006	35.1493	43.0438	16.8149	25.2126	26.1215	39.0965	0.584404	OK	0.0682	0.789252	0.635496	OK	0.03005	0.546526	1.2173	OK	0.00025	0.0226408	0.0510919	OK	0.86085	0.999786	0.632893	OK	0.05245	0.707498	0.581801	OK	0.0514	0.701804
ENSMUSG00000025607	Copg2	chr6:30723546-30896794	25.0499	22.6844	35.1176	28.9983	29.74	27.6995	54.908	44.1829	71.1809	23.8672	32.0579	37.4491	57.6819	0.425654	OK	0.1755	0.999786	0.649905	OK	0.03325	0.574661	1.27309	OK	0.00025	0.0226408	0.224251	OK	0.45475	0.999786	0.847438	OK	0.0128	0.347655	0.623187	OK	0.05215	0.705607
ENSMUSG00000024477	Pggt1b	chr18:46239948-46280850	3.14426	3.2492	6.02699	3.2653	4.71265	4.23406	5.76958	6.12068	9.0936	3.19673	4.64614	4.90543	7.60714	0.539437	OK	0.14865	0.999786	0.617784	OK	0.0727	0.811137	1.25076	OK	0.0006	0.0444458	0.0783466	OK	0.81685	0.999786	0.71132	OK	0.04675	0.672857	0.632974	OK	0.05235	0.706905
ENSMUSG00000050808	Muc15	chr2:110655200-110950923	17.1048	13.0407	19.8188	20.8332	14.3955	18.7885	35.9919	32.3339	39.7628	15.0728	20.326	23.0586	36.0484	0.431386	OK	0.174	0.999786	0.613363	OK	0.05485	0.720393	1.25799	OK	0.0006	0.0444458	0.181977	OK	0.56305	0.999786	0.826605	OK	0.0175	0.407928	0.644628	OK	0.0528	0.709402
ENSMUSG00000032718	Mansc1	chr6:134609209-134632488	1.45754	0.880697	1.7914	2.0052	1.38947	1.68519	3.33891	3.58619	3.68503	1.16912	1.8983	2.13786	3.63561	0.699287	OK	0.12405	0.97743	0.870745	OK	0.0411	0.634567	1.63678	OK	0.0005	0.0387957	0.171457	OK	0.666	0.999786	0.93749	OK	0.0266	0.513052	0.766033	OK	0.053	0.711331
ENSMUSG00000001473	Tubb6	chr18:67390716-67402748	20.5917	31.1994	18.6177	6.71664	17.4498	9.95817	9.54541	8.69981	7.28663	25.8955	12.6672	12.3178	7.99322	-1.03161	OK	0.00405	0.172592	-1.07196	OK	0.0008	0.0551869	-1.69586	OK	5e-05	0.0061404	-0.0403495	OK	0.9017	0.999786	-0.664247	OK	0.0696	0.796326	-0.623898	OK	0.0536	0.714497
ENSMUSG00000025854	Fam20c	chr5:138754513-138810077	2.05968	3.94716	2.14674	1.02769	1.81478	1.15907	1.62057	0.934162	0.653491	3.00342	1.58722	1.53147	0.793827	-0.920107	OK	0.06635	0.780631	-0.971684	OK	0.0475	0.678344	-1.91971	OK	0.00055	0.0414372	-0.0515766	OK	0.9095	0.999786	-0.999602	OK	0.05145	0.702161	-0.948026	OK	0.0537	0.715182
ENSMUSG00000025170	Rab40b	chr11:121356124-121388251	2.22209	2.11174	5.21972	5.70207	4.4404	4.16545	6.8829	6.20931	9.82352	2.16692	5.46089	5.16292	8.01642	1.33349	OK	0.00175	0.0968191	1.25254	OK	0.0016	0.0910299	1.88731	OK	5e-05	0.0061404	-0.0809503	OK	0.80335	0.999786	0.553821	OK	0.11625	0.96094	0.634771	OK	0.0539	0.716764
ENSMUSG00000037035	Inhbb	chr1:119415464-119422248	0.901653	1.7503	1.23735	0.429057	0.893579	0.404179	0.44064	0.235914	0.364629	1.32598	0.833204	0.579466	0.300272	-0.670315	OK	0.13595	0.999786	-1.19426	OK	0.00795	0.263406	-2.14272	OK	0.0001	0.0109146	-0.523946	OK	0.24725	0.999786	-1.4724	OK	0.00715	0.247293	-0.948455	OK	0.05885	0.744683
ENSMUSG00000038080	Kdm1b	chr13:47025169-47084613	6.20998	6.16031	10.8638	9.92639	9.4263	8.38264	10.7352	13.9089	15.1089	6.18514	10.3951	9.51472	14.5089	0.749024	OK	0.0355	0.591437	0.621354	OK	0.0632	0.764871	1.23006	OK	0.00055	0.0414372	-0.12767	OK	0.68755	0.999786	0.481037	OK	0.1525	0.999786	0.608708	OK	0.0596	0.748052
ENSMUSG00000026879	Gsn	chr2:35279662-35307892	121.938	50.2804	106.4	198.755	82.2119	157.989	230.803	239.485	267.847	86.109	152.578	157.001	253.666	0.825309	OK	0.0344	0.583235	0.866539	OK	0.01735	0.406147	1.5587	OK	0.0001	0.0109146	0.0412304	OK	0.9139	0.999786	0.733387	OK	0.0628	0.763588	0.692156	OK	0.06005	0.750298
ENSMUSG00000023571	Fam132a	chr4:155962317-155966629	55.6446	39.7469	26.2905	23.9855	24.1355	35.1628	19.5184	17.1765	13.173	47.6958	25.138	26.2722	15.1748	-0.923993	OK	0.0605	0.751877	-0.860323	OK	0.05465	0.719371	-1.65219	OK	0.0003	0.0262795	0.0636704	OK	0.88755	0.999786	-0.728194	OK	0.1114	0.950171	-0.791864	OK	0.0604	0.751679
ENSMUSG00000043639	Rbm20	chr19:53677305-53867080	0.619235	0.748488	1.29138	2.49657	1.19107	1.19438	2.02695	2.2808	2.43843	0.683861	1.89397	1.4708	2.35962	1.46964	OK	0.0021	0.109656	1.10483	OK	0.00925	0.28861	1.78678	OK	0.0003	0.0262795	-0.364813	OK	0.3258	0.999786	0.317137	OK	0.40745	0.999786	0.68195	OK	0.0604	0.751679
ENSMUSG00000021908	Gm6768	chr12:119260933-119264272	4.84587	6.94722	12.4337	8.77222	8.43915	3.16876	18.3785	10.3184	20.3093	5.89654	10.603	9.99548	15.3139	0.846528	OK	0.0139	0.36248	0.761406	OK	0.0248	0.49577	1.3769	OK	0.00015	0.0152065	-0.0851217	OK	0.7936	0.999786	0.53037	OK	0.1157	0.959447	0.615491	OK	0.06065	0.753212
ENSMUSG00000022353	Mtss1	chr15:58941243-59082026	6.19488	5.20627	7.48211	11.7477	7.50865	7.5116	10.8228	11.9389	13.2616	5.70058	9.6149	8.61436	12.6002	0.754165	OK	0.023	0.474393	0.595636	OK	0.04395	0.656862	1.14427	OK	0.00055	0.0414372	-0.158529	OK	0.58855	0.999786	0.390107	OK	0.2272	0.999786	0.548636	OK	0.06075	0.753394
ENSMUSG00000050296	Abca12	chr1:71243089-71414910	21.4142	15.4005	20.2539	49.87	20.1402	23.3906	68.9164	53.5108	69.6565	18.4073	35.062	37.4824	61.5837	0.929626	OK	0.0127	0.346217	1.02593	OK	0.00615	0.225234	1.74227	OK	5e-05	0.0061404	0.0963065	OK	0.79985	0.999786	0.812641	OK	0.039	0.618474	0.716334	OK	0.06335	0.765008
ENSMUSG00000045019	Acer1	chr17:56953489-56982126	78.2667	48.9521	58.6427	97.8512	55.8923	113.384	134.906	146.817	162.83	63.6094	78.247	101.394	154.823	0.298794	OK	0.37655	0.999786	0.672662	OK	0.03765	0.608652	1.28331	OK	0.00025	0.0226408	0.373868	OK	0.24715	0.999786	0.984517	OK	0.0058	0.217652	0.610649	OK	0.06425	0.769249
ENSMUSG00000034574	Daam1	chr12:71831077-71992367	15.8208	10.537	13.6961	28.1847	12.9368	21.378	27.473	30.7885	30.1205	13.1789	20.9404	20.5959	30.4545	0.668062	OK	0.04465	0.661355	0.644131	OK	0.02985	0.545247	1.20843	OK	0.0002	0.0190711	-0.0239307	OK	0.93525	0.999786	0.540364	OK	0.11555	0.959194	0.564295	OK	0.0651	0.773969
ENSMUSG00000030987	Stim1	chr7:102267823-102436848	5.62459	8.12668	11.4836	10.3518	8.68844	7.46654	19.9556	13.6942	22.398	6.87563	10.9177	12.0368	18.0461	0.667107	OK	0.0423	0.644196	0.807893	OK	0.0139	0.36248	1.39212	OK	0.00015	0.0152065	0.140786	OK	0.64995	0.999786	0.725013	OK	0.02665	0.513568	0.584227	OK	0.0657	0.777126
ENSMUSG00000032092	Mpzl2	chr9:45042424-45054015	19.5126	24.3427	36.1593	35.5457	30.8402	28.0646	48.6557	44.292	60.8193	21.9276	35.8525	35.8535	52.5556	0.709323	OK	0.0266	0.513052	0.709363	OK	0.01625	0.39322	1.2611	OK	0.0001	0.0109146	3.99105e-05	OK	0.99995	0.999984	0.551772	OK	0.09485	0.894209	0.551732	OK	0.066	0.778172
ENSMUSG00000037280	Galnt6	chr15:100691812-100729376	23.7254	19.9029	24.5108	38.9396	21.9125	30.8257	49.1506	45.7612	54.861	21.8142	31.7252	33.9629	50.3111	0.540364	OK	0.0933	0.887461	0.638695	OK	0.038	0.611288	1.20561	OK	0.0004	0.0330398	0.0983309	OK	0.74955	0.999786	0.665248	OK	0.04465	0.661355	0.566917	OK	0.07075	0.801431
ENSMUSG00000038094	Atp13a4	chr16:29396037-29544864	32.3181	20.322	24.6139	62.0917	23.7851	33.6438	61.3463	57.8659	60.3838	26.32	43.3528	39.5917	59.1248	0.719963	OK	0.03575	0.592694	0.589039	OK	0.0608	0.753908	1.1676	OK	0.0005	0.0387957	-0.130925	OK	0.6979	0.999786	0.44764	OK	0.1932	0.999786	0.578564	OK	0.07105	0.802564
ENSMUSG00000021236	Entpd5	chr12:84373856-84409029	4.26858	3.88046	5.07926	8.60719	4.28727	5.7357	9.56686	8.64695	10.423	4.07452	6.84322	6.52994	9.53499	0.748046	OK	0.03125	0.559138	0.680441	OK	0.03525	0.590055	1.2266	OK	0.00055	0.0414372	-0.0676055	OK	0.82265	0.999786	0.478556	OK	0.14185	0.999786	0.546161	OK	0.0711	0.802821
ENSMUSG00000022243	Slc45a2	chr15:11000720-11029233	2.17224	4.12012	3.18386	1.13408	1.81579	1.52797	1.52543	0.844944	1.09363	3.14618	2.15897	1.62306	0.969285	-0.543258	OK	0.1851	0.999786	-0.954885	OK	0.014	0.364012	-1.69861	OK	0.0003	0.0262795	-0.411627	OK	0.29305	0.999786	-1.15535	OK	0.01385	0.36248	-0.743724	OK	0.0728	0.811535
ENSMUSG00000039704	Lmbrd2	chr15:9140620-9198318	1.70811	0.947076	2.45525	3.04699	1.70322	3.37146	3.90249	3.4967	5.58922	1.32759	2.75112	2.99239	4.54296	1.05121	OK	0.00995	0.301812	1.17249	OK	0.00295	0.139146	1.77482	OK	5e-05	0.0061404	0.121282	OK	0.72315	0.999786	0.723615	OK	0.04165	0.638592	0.602333	OK	0.0733	0.813864
ENSMUSG00000060969	Irx1	chr13:71957920-71963723	6.93219	11.5705	6.18754	2.30757	6.07334	4.19737	2.8964	2.98849	2.59627	9.25136	4.24755	4.38904	2.79238	-1.12303	OK	0.0047	0.189414	-1.07576	OK	0.0018	0.0987194	-1.72817	OK	5e-05	0.0061404	0.0472718	OK	0.894	0.999786	-0.605136	OK	0.13365	0.996131	-0.652408	OK	0.07395	0.815908
ENSMUSG00000092060	Bend4	chr5:67392146-67437990	0.282688	0.280928	0.533993	0.492024	0.422243	0.531769	0.784896	0.844066	1.02591	0.281808	0.513008	0.579636	0.934986	0.864269	OK	0.06485	0.773078	1.04043	OK	0.01525	0.380814	1.73023	OK	0.00025	0.0226408	0.176165	OK	0.66735	0.999786	0.865962	OK	0.04645	0.671668	0.689797	OK	0.07715	0.827837
ENSMUSG00000015214	Mtmr1	chrX:71364759-71419196	7.22599	9.26743	12.9744	14.4662	9.43317	10.034	18.2864	14.8821	20.791	8.24671	13.7203	12.5845	17.8365	0.734423	OK	0.0161	0.391845	0.609761	OK	0.03065	0.553788	1.11294	OK	0.00015	0.0152065	-0.124662	OK	0.6504	0.999786	0.378521	OK	0.2228	0.999786	0.503183	OK	0.07915	0.836389
ENSMUSG00000002365	Snx9	chr17:5841327-5931033	10.5018	12.8366	14.3915	26.0478	12.5131	12.3022	26.9954	24.1047	26.0379	11.6692	20.2196	17.2702	25.0713	0.793051	OK	0.0157	0.385832	0.565582	OK	0.06815	0.789087	1.10333	OK	0.00065	0.0474333	-0.227469	OK	0.45605	0.999786	0.31028	OK	0.32955	0.999786	0.537749	OK	0.0797	0.838988
ENSMUSG00000006546	Cryba2	chr1:74889933-74893143	9.92017	1.38642	1.28373	2.297	2.3407	2.55154	1.5287	1.62799	0.480077	5.65329	1.79037	2.14031	1.05403	-1.65884	OK	0.0037	0.162702	-1.40127	OK	0.007	0.244886	-2.42317	OK	0.0005	0.0387957	0.257568	OK	0.61715	0.999786	-0.764336	OK	0.22595	0.999786	-1.0219	OK	0.08095	0.844994
ENSMUSG00000017679	Ttpal	chr2:163602313-163619013	28.0932	18.2456	25.1005	53.2356	24.7732	41.6412	51.6359	52.0602	61.5459	23.1694	39.1681	39.3501	56.803	0.757456	OK	0.02355	0.479908	0.764145	OK	0.01175	0.331474	1.29375	OK	0.00015	0.0152065	0.00668952	OK	0.98435	0.999786	0.53629	OK	0.1084	0.938946	0.529601	OK	0.08285	0.852432
ENSMUSG00000031667	Aktip	chr8:91070056-91134465	17.406	15.578	26.7645	42.5626	25.0372	32.9375	55.5493	66.0595	58.4104	16.492	34.6635	37.8414	62.235	1.07165	OK	0.0151	0.379106	1.1982	OK	0.00885	0.281399	1.91596	OK	5e-05	0.0061404	0.126545	OK	0.75995	0.999786	0.844307	OK	0.03485	0.587144	0.717761	OK	0.0835	0.854738
ENSMUSG00000025006	Sorbs1	chr19:40295048-40402267	1.25053	1.66453	2.70245	3.66749	2.40363	1.33719	5.44401	4.17523	5.49444	1.45753	3.18497	3.06161	4.83484	1.12775	OK	0.01515	0.379498	1.07077	OK	0.0143	0.368557	1.72994	OK	0.00015	0.0152065	-0.0569899	OK	0.8881	0.999786	0.602189	OK	0.1286	0.985015	0.659179	OK	0.08495	0.859839
ENSMUSG00000028172	Tacr3	chr3:134829006-134934581	0	0	0.0252294	0.107291	0.0892255	0.0956976	0.20256	0.169818	0.383948	0	0.06626	0.129161	0.276883	inf	NOTEST	1	1	inf	NOTEST	1	1	inf	OK	5e-05	0.0061404	0.962962	NOTEST	1	1	2.06307	OK	0.0133	0.355333	1.1001	OK	0.08755	0.867955
ENSMUSG00000048612	Myof	chr19:37899035-38043577	1.25105	3.39835	5.03976	2.55647	4.88871	2.2412	5.95056	4.2178	8.2306	2.3247	3.79812	4.36016	6.2242	0.708241	OK	0.0468	0.672919	0.907338	OK	0.00515	0.20068	1.42084	OK	0.00025	0.0226408	0.199097	OK	0.51235	0.999786	0.712604	OK	0.02985	0.545247	0.513507	OK	0.09095	0.879412
ENSMUSG00000026097	Ormdl1	chr1:53297094-53310309	14.19	11.512	21.596	19.8637	15.4824	23.6263	29.1423	28.334	35.7043	12.851	20.7298	22.7503	32.0191	0.689828	OK	0.0335	0.577174	0.824006	OK	0.00595	0.22084	1.31705	OK	5e-05	0.0061404	0.134179	OK	0.65	0.999786	0.627226	OK	0.04595	0.66986	0.493047	OK	0.09215	0.884045
ENSMUSG00000000127	Fer	chr17:63896017-64139494	18.6055	12.966	17.9715	30.1626	16.2933	27.0907	33.3183	32.41	40.0014	15.7857	24.067	25.5674	36.2057	0.608435	OK	0.0611	0.754961	0.695685	OK	0.0206	0.446151	1.19759	OK	0.00055	0.0414372	0.0872501	OK	0.7736	0.999786	0.589159	OK	0.07265	0.811091	0.501909	OK	0.0927	0.885664
ENSMUSG00000031936	Hephl1	chr9:15051840-15112108	2.75581	2.18261	2.51068	7.49113	2.72213	3.7234	6.43601	7.14323	5.14324	2.46921	5.00091	4.29385	6.14323	1.01814	OK	0.0062	0.226595	0.798221	OK	0.0143	0.368557	1.31495	OK	0.0003	0.0262795	-0.21992	OK	0.50275	0.999786	0.296808	OK	0.39305	0.999786	0.516728	OK	0.0932	0.887274
ENSMUSG00000022404	Slc25a17	chr15:81318920-81360765	33.93	33.9176	54.7303	47.3147	52.7988	54.6367	67.5564	76.932	85.3571	33.9238	51.0225	58.3307	81.1445	0.588837	OK	0.0658	0.777164	0.781957	OK	0.00815	0.267225	1.2582	OK	5e-05	0.0061404	0.19312	OK	0.50715	0.999786	0.669359	OK	0.0331	0.57364	0.47624	OK	0.0968	0.901209
ENSMUSG00000036885	Arhgef26	chr3:62338343-62462221	4.19767	3.40954	4.80517	8.80418	4.96056	6.00252	7.41033	9.6719	7.39791	3.80361	6.80468	6.12447	8.5349	0.839159	OK	0.00835	0.271464	0.687217	OK	0.0198	0.436534	1.16601	OK	0.0003	0.0262795	-0.151942	OK	0.6023	0.999786	0.326847	OK	0.30945	0.999786	0.478789	OK	0.0982	0.904922
ENSMUSG00000038170	Pde4dip	chr3:97689823-97888707	15.5943	10.8028	4.88933	7.00703	6.18349	9.77772	4.44161	5.48552	3.84025	13.1985	5.94818	6.80094	4.66289	-1.14986	OK	0.0007	0.0502515	-0.956571	OK	0.00265	0.129779	-1.50108	OK	5e-05	0.0061404	0.193286	OK	0.54905	0.999786	-0.351225	OK	0.32325	0.999786	-0.544511	OK	0.09985	0.911942
ENSMUSG00000049871	Nlrc3	chr16:3945006-3976632	3.10503	2.23265	0.492132	1.72678	0.914057	1.94826	0.670049	1.06836	0.330597	2.66884	1.10945	1.17746	0.699478	-1.26636	OK	0.0056	0.212586	-1.18054	OK	0.00285	0.135955	-1.93186	OK	0.00025	0.0226408	0.0858233	OK	0.8458	0.999786	-0.6655	OK	0.1912	0.999786	-0.751323	OK	0.09995	0.911991
ENSMUSG00000006777	Krt23	chr11:99477973-99493137	172.126	61.6404	113.609	368.83	126.628	252.538	332.582	368.758	335.281	116.883	241.22	237.249	352.02	1.04528	OK	0.0102	0.306552	1.02134	OK	0.0048	0.19239	1.59059	OK	5e-05	0.0061404	-0.023944	OK	0.9473	0.999786	0.545308	OK	0.16665	0.999786	0.569252	OK	0.10035	0.91383
ENSMUSG00000030556	Lrrc28	chr7:67513410-67645236	32.4553	15.6926	22.7899	66.2684	29.8936	57.6668	60.8685	78.3628	62.657	24.074	44.5292	49.4763	70.5099	0.887276	OK	0.0167	0.39897	1.03926	OK	0.00155	0.08922	1.55035	OK	5e-05	0.0061404	0.151987	OK	0.6501	0.999786	0.663076	OK	0.073	0.812841	0.511089	OK	0.10565	0.931736
ENSMUSG00000022257	Laptm4b	chr15:34238025-34284295	41.4319	18.143	32.8189	61.6583	27.6588	46.7965	63.5644	63.7374	64.8922	29.7875	47.2386	46.0066	64.3148	0.665262	OK	0.04695	0.674416	0.627135	OK	0.04045	0.628709	1.11045	OK	0.00045	0.0358939	-0.0381276	OK	0.89985	0.999786	0.445183	OK	0.16765	0.999786	0.483311	OK	0.1072	0.935896
ENSMUSG00000020656	Grhl1	chr12:24572286-24617391	43.0471	41.5934	62.4496	107.162	52.7537	92.0571	113.934	131.484	118.056	42.3202	84.8059	86.2482	124.77	1.00282	OK	0.00485	0.193603	1.02715	OK	0.0018	0.0987194	1.55985	OK	5e-05	0.0061404	0.0243311	OK	0.94315	0.999786	0.557037	OK	0.13005	0.988609	0.532706	OK	0.1082	0.938318
ENSMUSG00000020091	Eif4ebp2	chr10:61432496-61452669	8.7915	14.9872	26.0483	11.3912	18.3129	7.80259	33.6643	19.313	37.055	11.8894	18.7198	19.9266	28.184	0.65489	OK	0.06275	0.763506	0.745024	OK	0.02205	0.462469	1.2452	OK	0.00045	0.0358939	0.0901337	OK	0.77545	0.999786	0.590312	OK	0.0852	0.859977	0.500178	OK	0.1088	0.940105
ENSMUSG00000020961	Ston2	chr12:91638541-91788387	2.40484	3.11161	5.5611	3.74309	4.48505	3.47818	5.93886	4.0323	9.08816	2.75823	4.65209	4.63403	6.56023	0.754139	OK	0.0423	0.644196	0.748527	OK	0.0254	0.501968	1.25	OK	0.00055	0.0414372	-0.00561245	OK	0.98675	0.999786	0.495866	OK	0.1552	0.999786	0.501478	OK	0.1126	0.952542
ENSMUSG00000032643	Fhl3	chr4:124700700-124708611	6.82305	4.61815	3.7151	2.47048	3.00992	2.19209	1.65619	1.62479	1.19648	5.7206	3.09279	2.28606	1.41064	-0.887256	OK	0.03	0.545954	-1.3233	OK	0.00105	0.0676744	-2.01982	OK	5e-05	0.0061404	-0.436044	OK	0.28745	0.999786	-1.13256	OK	0.02045	0.444648	-0.69652	OK	0.1178	0.964274
ENSMUSG00000033542	Arhgef5	chr6:43265643-43289320	17.2266	14.9029	20.7498	35.4073	20.6609	27.7354	37.3019	38.5301	40.6549	16.0647	28.0786	28.566	39.5925	0.805572	OK	0.0139	0.36248	0.830403	OK	0.0062	0.226595	1.30133	OK	0.00015	0.0152065	0.0248315	OK	0.9335	0.999786	0.495758	OK	0.13625	0.999786	0.470927	OK	0.12035	0.970846
ENSMUSG00000032601	Prkar2a	chr9:108692142-108749512	7.09545	11.6932	19.4466	11.6998	14.3621	8.82332	23.8183	17.1528	25.8005	9.39434	15.5732	15.6679	21.4767	0.729204	OK	0.024	0.48527	0.73795	OK	0.01515	0.379498	1.19291	OK	0.00055	0.0414372	0.00874524	OK	0.9772	0.999786	0.463702	OK	0.14275	0.999786	0.454957	OK	0.12295	0.975594
ENSMUSG00000054414	Slc30a7	chr3:115938972-116007406	3.64534	3.95097	5.17402	7.12102	4.26995	5.87913	7.83574	7.072	9.15871	3.79816	6.14752	5.99494	8.11535	0.694704	OK	0.03015	0.548006	0.658445	OK	0.02245	0.467968	1.09535	OK	0.0004	0.0330398	-0.0362593	OK	0.89955	0.999786	0.400649	OK	0.2043	0.999786	0.436908	OK	0.12315	0.975861
ENSMUSG00000036450	Hif1an	chr19:44562849-44576274	5.36826	7.00276	10.2282	9.43545	10.175	9.11662	15.2476	12.5863	18.6465	6.18551	9.83183	11.5131	15.6164	0.668568	OK	0.03575	0.592694	0.89631	OK	0.00295	0.139146	1.3361	OK	5e-05	0.0061404	0.227742	OK	0.4176	0.999786	0.66753	OK	0.03375	0.578996	0.439788	OK	0.12705	0.982002
ENSMUSG00000031209	Heph	chrX:96306177-96574485	3.32948	2.60221	4.77264	6.19421	4.56178	4.79014	7.22559	7.46437	7.93034	2.96585	5.48342	5.52584	7.69736	0.886633	OK	0.0197	0.435417	0.89775	OK	0.00785	0.261171	1.37592	OK	0.0004	0.0330398	0.011116	OK	0.97415	0.999786	0.489286	OK	0.15315	0.999786	0.47817	OK	0.12715	0.982345
ENSMUSG00000026317	Cln8	chr8:14881334-14901720	23.8241	16.3933	32.7767	68.2381	26.7045	36.7228	98.761	93.5073	107.162	20.1087	50.5074	54.0627	100.335	1.32868	OK	0.01555	0.383748	1.42682	OK	0.00745	0.253694	2.31893	OK	5e-05	0.0061404	0.0981394	OK	0.86505	0.999786	0.990256	OK	0.1167	0.961958	0.892116	OK	0.1277	0.982896
ENSMUSG00000022546	Gpt	chr15:76696763-76699674	43.9445	24.2608	40.0401	66.8406	42.2426	63.3801	77.0573	78.532	88.0276	34.1026	53.4404	60.8933	83.2798	0.648047	OK	0.0465	0.671668	0.8364	OK	0.0044	0.181804	1.28808	OK	5e-05	0.0061404	0.188354	OK	0.51955	0.999786	0.640036	OK	0.0527	0.708921	0.451683	OK	0.12845	0.98472
ENSMUSG00000024896	Minpp1	chr19:32485768-32515370	16.6473	12.9091	20.3719	31.9086	17.1426	24.7494	36.2788	34.1499	36.407	14.7782	26.1403	26.0569	35.2785	0.822803	OK	0.0122	0.339719	0.818197	OK	0.00605	0.223331	1.25532	OK	5e-05	0.0061404	-0.00460629	OK	0.98735	0.999786	0.432514	OK	0.1783	0.999786	0.43712	OK	0.1295	0.987113
ENSMUSG00000000001	Gnai3	chr3:108107279-108146146	55.4035	51.5663	89.1544	82.3337	69.7872	95.9595	130.917	125.397	155.567	53.4849	85.7441	98.8879	140.482	0.680905	OK	0.0407	0.631594	0.886662	OK	0.006	0.222229	1.39318	OK	0.0005	0.0387957	0.205757	OK	0.51895	0.999786	0.712276	OK	0.0497	0.691423	0.506519	OK	0.1301	0.988609
ENSMUSG00000040428	Plekha4	chr7:45526329-45554229	2.89552	0.838934	2.38681	11.2076	4.18769	10.0549	6.03757	12.3531	9.66145	1.86723	6.79719	6.76004	11.0073	1.86404	OK	0.00465	0.188085	1.85613	OK	0.0034	0.153172	2.55949	OK	0.00015	0.0152065	-0.00790642	OK	0.9879	0.999786	0.695445	OK	0.1921	0.999786	0.703352	OK	0.1335	0.995685
ENSMUSG00000003721	Insig2	chr1:121304352-121332589	62.2967	32.1104	58.3811	130.481	54.7332	79.884	138.294	134.713	146.782	47.2035	94.4309	90.9703	140.747	1.00036	OK	0.0173	0.405945	0.9465	OK	0.01175	0.331474	1.57614	OK	0.00055	0.0414372	-0.053863	OK	0.8963	0.999786	0.575777	OK	0.20435	0.999786	0.62964	OK	0.13555	0.999786
ENSMUSG00000027016	Zfp385b	chr2:77410633-77819639	0.155572	0.0885302	0.334992	0.77524	0.383006	0.427159	0.718242	0.914196	0.815063	0.122051	0.555116	0.509469	0.864629	2.1853	OK	0.00205	0.107682	2.06151	OK	0.00185	0.100711	2.8246	OK	0.0002	0.0190711	-0.123794	OK	0.8125	0.999786	0.639293	OK	0.2678	0.999786	0.763087	OK	0.13665	0.999786
ENSMUSG00000050425	Mrgprb2	chr7:48550967-48558086	1.91223	0.984265	0.0834034	1.4179	0.285317	0.487348	0.434582	0.252987	0.174623	1.44825	0.750653	0.402416	0.213805	-0.948089	OK	0.0972	0.902079	-1.84755	OK	0.0023	0.116583	-2.75994	OK	0.0001	0.0109146	-0.89946	OK	0.1305	0.989016	-1.81185	OK	0.00865	0.277236	-0.912389	OK	0.1391	0.999786
ENSMUSG00000030629	Zfand6	chr7:84615053-84679361	202.257	86.8958	174.805	353.49	171.552	348.629	280.491	449.843	312.631	144.576	264.148	266.891	381.237	0.869514	OK	0.022	0.462188	0.884417	OK	0.01045	0.310891	1.39886	OK	5e-05	0.0061404	0.0149023	OK	0.9667	0.999786	0.529342	OK	0.16815	0.999786	0.51444	OK	0.13995	0.999786
ENSMUSG00000020891	Alox8	chr11:69183931-69197843	2.12788	0.809422	0.170633	0.642387	0.355232	0.742682	0.383182	0.336339	0.259085	1.46865	0.40651	0.493698	0.297712	-1.85313	OK	0.0011	0.0700786	-1.57279	OK	0.0012	0.0743571	-2.3025	OK	0.0001	0.0109146	0.280339	OK	0.57525	0.999786	-0.449373	OK	0.43235	0.999786	-0.729712	OK	0.144	0.999786
ENSMUSG00000026577	Blzf1	chr1:164289799-164307489	50.8185	34.7048	55.1422	96.6451	44.0841	55.2961	130.369	94.0993	123.597	42.7616	75.8936	76.5831	108.848	0.827662	OK	0.0172	0.404243	0.840709	OK	0.01675	0.399408	1.34793	OK	0.00035	0.0298307	0.0130476	OK	0.9699	0.999786	0.520267	OK	0.14235	0.999786	0.507219	OK	0.15015	0.999786
ENSMUSG00000036564	Ndrg4	chr8:95676979-95715119	2.98378	2.62795	5.09752	6.95396	3.9767	3.90944	9.58459	7.18721	8.85267	2.80587	6.02574	5.82358	8.01994	1.10269	OK	0.00305	0.142644	1.05346	OK	0.00265	0.129779	1.51515	OK	5e-05	0.0061404	-0.0492335	OK	0.88005	0.999786	0.412453	OK	0.2187	0.999786	0.461686	OK	0.1502	0.999786
ENSMUSG00000029859	Epha1	chr6:42349827-42373268	33.796	27.3541	36.8021	56.0577	34.9765	47.5106	74.833	68.9511	75.5631	30.575	46.4299	52.44	72.2571	0.602701	OK	0.09295	0.886327	0.778314	OK	0.02285	0.472735	1.24079	OK	0.0005	0.0387957	0.175613	OK	0.59785	0.999786	0.638085	OK	0.06955	0.796007	0.462471	OK	0.1538	0.999786
ENSMUSG00000020473	Aebp1	chr11:5861946-5872088	1.10647	2.88504	1.29175	0.670701	1.38708	0.652835	0.61164	0.582925	0.513347	1.99575	0.981226	0.883852	0.548136	-1.02428	OK	0.03885	0.618093	-1.17506	OK	0.00965	0.296274	-1.86433	OK	0.0006	0.0444458	-0.150781	OK	0.7499	0.999786	-0.840051	OK	0.10835	0.938697	-0.68927	OK	0.15445	0.999786
ENSMUSG00000032715	Trib3	chr2:152337421-152344032	12.1282	7.98222	8.67365	24.1748	11.4538	25.4779	22.7365	28.2643	24.7929	10.0552	16.4242	19.8894	26.5286	0.707883	OK	0.04465	0.661355	0.984058	OK	0.0019	0.102736	1.39961	OK	0.0001	0.0109146	0.276174	OK	0.3788	0.999786	0.691723	OK	0.03875	0.617503	0.415549	OK	0.16	0.999786
ENSMUSG00000041570	Camsap2	chr1:136258913-136346104	11.6471	9.56056	14.0545	17.592	12.0024	17.252	21.8596	21.4524	24.2896	10.6038	15.8232	17.038	22.871	0.577461	OK	0.06525	0.775126	0.684174	OK	0.02225	0.465337	1.10894	OK	0.00055	0.0414372	0.106713	OK	0.722	0.999786	0.531476	OK	0.09235	0.88481	0.424763	OK	0.1601	0.999786
ENSMUSG00000039988	Ankrd13c	chr3:157947413-158006833	15.5393	12.6855	21.0553	38.4019	16.3477	25.2736	34.239	33.9854	34.1829	14.1124	29.7286	25.2868	34.0841	1.07489	OK	0.00145	0.0849029	0.841419	OK	0.0056	0.212586	1.27214	OK	5e-05	0.0061404	-0.233468	OK	0.44455	0.999786	0.197251	OK	0.5573	0.999786	0.430719	OK	0.16035	0.999786
ENSMUSG00000031757	Mt4	chr8:94137203-94139031	121.952	15.6024	14.6532	53.4567	22.1585	43.9231	18.9831	27.7611	10.2666	68.7772	34.055	28.3549	19.0139	-1.01406	OK	0.0193	0.431764	-1.27833	OK	0.0014	0.0832448	-1.85488	OK	0.00015	0.0152065	-0.264266	OK	0.49565	0.999786	-0.840811	OK	0.06935	0.795574	-0.576545	OK	0.16575	0.999786
ENSMUSG00000049404	Rarres1	chr3:67478885-67515523	20.692	11.9611	20.3897	51.7345	16.3335	38.1312	49.005	47.0496	45.1177	16.3266	36.0621	34.4899	46.0836	1.14326	OK	0.0014	0.0832448	1.07895	OK	0.001	0.0651653	1.49703	OK	5e-05	0.0061404	-0.0643107	OK	0.8378	0.999786	0.353769	OK	0.2854	0.999786	0.41808	OK	0.1661	0.999786
ENSMUSG00000028207	Asph	chr4:9267322-9669350	5.22958	4.63897	9.04159	6.63016	8.85653	7.99884	10.4714	11.2981	13.048	4.93427	7.83588	9.10892	12.173	0.667257	OK	0.058	0.740935	0.884441	OK	0.00535	0.206468	1.30278	OK	0.0002	0.0190711	0.217185	OK	0.48085	0.999786	0.635522	OK	0.0544	0.719082	0.418337	OK	0.1674	0.999786
ENSMUSG00000028383	Hsdl2	chr4:59581562-59618689	26.0394	19.2246	35.0236	42.2247	27.8952	36.309	58.6342	48.0888	61.2428	22.632	38.6242	40.9462	54.6658	0.771139	OK	0.01645	0.395566	0.855363	OK	0.0045	0.183956	1.27227	OK	0.0001	0.0109146	0.0842242	OK	0.78195	0.999786	0.501135	OK	0.12295	0.975594	0.416911	OK	0.17105	0.999786
ENSMUSG00000005802	Slc30a4	chr2:122681232-122721456	11.1983	8.42644	15.3714	20.94	11.9887	18.8347	24.2629	22.9357	25.5784	9.81237	18.1557	18.3621	24.2571	0.887751	OK	0.007	0.244886	0.904059	OK	0.0022	0.113601	1.30573	OK	0.0002	0.0190711	0.0163073	OK	0.9542	0.999786	0.41798	OK	0.18765	0.999786	0.401672	OK	0.1728	0.999786
ENSMUSG00000036052	Dnajb5	chr4:42949813-42959425	5.38594	3.85591	5.07186	12.4778	7.40297	8.32579	10.422	12.4428	10.9161	4.62092	8.77481	8.71693	11.6794	0.925186	OK	0.01335	0.355486	0.915639	OK	0.0084	0.272288	1.33772	OK	0.0003	0.0262795	-0.0095462	OK	0.9789	0.999786	0.412532	OK	0.2388	0.999786	0.422078	OK	0.19125	0.999786
ENSMUSG00000031387	Renbp	chrX:73922120-73930850	62.3914	41.5567	16.1188	26.7001	21.5326	31.7523	20.6326	18.7602	17.5335	51.974	21.4094	24.6392	18.1469	-1.27954	OK	0.0024	0.120067	-1.07684	OK	0.00715	0.247293	-1.51807	OK	0.00045	0.0358939	0.202706	OK	0.5435	0.999786	-0.238527	OK	0.46945	0.999786	-0.441233	OK	0.1922	0.999786
ENSMUSG00000038936	Sccpdh	chr1:179668209-179687189	0.946696	1.0811	2.29732	3.29295	2.01408	2.8271	3.41064	3.6301	4.05784	1.0139	2.79513	2.75061	3.84397	1.463	OK	0.0034	0.153172	1.43984	OK	0.0016	0.0910299	1.92268	OK	0.00015	0.0152065	-0.0231664	OK	0.9526	0.999786	0.459679	OK	0.26995	0.999786	0.482846	OK	0.19515	0.999786
ENSMUSG00000031647	Mfap3l	chr8:60632826-60676729	7.60138	3.65491	7.15818	12.5835	6.43638	10.8417	16.6836	13.2023	17.3632	5.62815	9.87086	11.3206	15.2828	0.810516	OK	0.0137	0.361427	1.00821	OK	0.0016	0.0910299	1.44117	OK	0.0002	0.0190711	0.197698	OK	0.5307	0.999786	0.630658	OK	0.0676	0.786224	0.432961	OK	0.1966	0.999786
ENSMUSG00000084791	Gm13667	chr2:74135756-74150834	0	0	0.102037	0.0785312	0.0556397	0.0764725	0.244593	0.430129	0.212413	0	0.0902842	0.125568	0.321271	inf	NOTEST	1	1	inf	NOTEST	1	1	inf	OK	0.00035	0.0298307	0.475927	NOTEST	1	1	1.83124	OK	0.1598	0.999786	1.35532	OK	0.2065	0.999786
ENSMUSG00000028453	Fancg	chr4:43002342-43010506	6.52548	6.35173	9.78541	17.8848	11.3272	11.3436	15.2543	16.9167	16.1699	6.43861	13.8351	12.6417	16.5433	1.10352	OK	0.0012	0.0743571	0.97337	OK	0.00225	0.114906	1.36143	OK	0.0001	0.0109146	-0.130145	OK	0.6627	0.999786	0.25791	OK	0.43845	0.999786	0.388056	OK	0.2077	0.999786
ENSMUSG00000027573	Gid8	chr2:180710116-180718733	57.0923	40.3451	65.7454	62.6616	55.8252	82.535	101.208	92.666	113.821	48.7187	64.2035	79.856	103.243	0.398177	OK	0.2076	0.999786	0.712925	OK	0.01505	0.378388	1.0835	OK	0.00065	0.0474333	0.314749	OK	0.27535	0.999786	0.685324	OK	0.0315	0.561449	0.370576	OK	0.20975	0.999786
ENSMUSG00000043415	Otud1	chr2:19658061-19660590	3.17078	2.65598	4.99912	9.54111	4.52006	5.91668	8.15088	9.40761	6.90284	2.91338	7.27011	6.19587	8.15522	1.31928	OK	0.00075	0.0527263	1.08861	OK	0.00145	0.0849029	1.48503	OK	0.00015	0.0152065	-0.23067	OK	0.48135	0.999786	0.165746	OK	0.63835	0.999786	0.396417	OK	0.2182	0.999786
ENSMUSG00000025888	Casp1	chr9:5298516-5307265	44.1038	25.1339	12.9161	26.3726	11.2128	23.0588	20.2671	15.2171	12.8668	34.6188	19.6444	18.1796	14.0419	-0.817442	OK	0.0167	0.39897	-0.929239	OK	0.00315	0.145396	-1.30182	OK	0.00015	0.0152065	-0.111797	OK	0.7292	0.999786	-0.484375	OK	0.15975	0.999786	-0.372577	OK	0.231	0.999786
ENSMUSG00000066632	Pgk1-rs7	chr12:10898565-10900296	5.86653	7.20801	14.727	10.3102	11.3316	5.87615	25.9324	11.7037	25.7841	6.53727	12.5186	14.3801	18.7439	0.937312	OK	0.01165	0.330341	1.13731	OK	0.0013	0.0791101	1.51966	OK	5e-05	0.0061404	0.199998	OK	0.54875	0.999786	0.582349	OK	0.09925	0.909945	0.382351	OK	0.2509	0.999786
ENSMUSG00000039691	Tspan10	chr11:120442643-120446950	2.35832	4.35529	2.16433	1.14905	1.48897	1.00099	1.12285	1.02062	0.649748	3.35681	1.65669	1.20427	0.835185	-1.01879	OK	0.03395	0.58006	-1.47893	OK	0.001	0.0651653	-2.00692	OK	0.0003	0.0262795	-0.460145	OK	0.32075	0.999786	-0.988136	OK	0.0707	0.801173	-0.527991	OK	0.28935	0.999786
ENSMUSG00000016946	Kctd5	chr17:24047733-24073485	48.1606	31.5699	47.5348	96.5041	50.6919	88.0066	94.0519	103.147	89.5506	39.8653	72.0195	77.5835	96.349	0.853255	OK	0.009	0.28392	0.960617	OK	0.002	0.106065	1.27314	OK	5e-05	0.0061404	0.107362	OK	0.72715	0.999786	0.419882	OK	0.20685	0.999786	0.31252	OK	0.3061	0.999786
ENSMUSG00000030659	Nucb2	chr7:116504373-116540584	44.7563	31.2586	16.4729	18.9254	13.2044	23.5006	20.5899	14.4163	16.5747	38.0075	17.6991	19.0983	15.4955	-1.1026	OK	0.0007	0.0502515	-0.992839	OK	0.0013	0.0791101	-1.29443	OK	5e-05	0.0061404	0.109765	OK	0.71755	0.999786	-0.19183	OK	0.5525	0.999786	-0.301594	OK	0.3211	0.999786
ENSMUSG00000047881	Rell1	chr5:63908895-63968905	7.2641	7.0767	13.2171	9.87995	12.1497	12.0525	16.1346	16.439	16.0522	7.1704	11.5485	13.4456	16.2456	0.687586	OK	0.0353	0.590221	0.907011	OK	0.00185	0.100711	1.17992	OK	0.0004	0.0330398	0.219425	OK	0.45085	0.999786	0.492338	OK	0.11445	0.955543	0.272913	OK	0.3419	0.999786
ENSMUSG00000024588	Fech	chr18:64456549-64489066	10.8571	9.64714	17.8342	18.5105	15.5233	16.0149	26.6223	20.7579	26.1897	10.2521	18.1723	19.3868	23.4738	0.825823	OK	0.0114	0.326397	0.919157	OK	0.00305	0.142644	1.19513	OK	0.00015	0.0152065	0.0933339	OK	0.74725	0.999786	0.369305	OK	0.2479	0.999786	0.275971	OK	0.3442	0.999786
ENSMUSG00000048058	Ldlrad3	chr2:101950202-102186385	3.59034	5.71778	10.3166	7.59308	8.73904	6.71011	10.9089	9.25606	12.1062	4.65406	8.95486	8.78602	10.6811	0.944182	OK	0.0064	0.23132	0.91672	OK	0.0041	0.173967	1.19851	OK	0.00055	0.0414372	-0.0274621	OK	0.92595	0.999786	0.254323	OK	0.43795	0.999786	0.281786	OK	0.3458	0.999786
ENSMUSG00000020821	Kif1c	chr11:70700547-70731964	31.8467	28.4932	47.7269	63.5319	42.9964	62.4572	84.3892	74.517	80.7517	30.17	55.6294	63.2809	77.6344	0.882734	OK	0.01165	0.330341	1.06866	OK	0.0019	0.102736	1.36358	OK	0.00025	0.0226408	0.185923	OK	0.58595	0.999786	0.480848	OK	0.19035	0.999786	0.294924	OK	0.39795	0.999786
ENSMUSG00000029073	Gltpd1	chr4:155864722-155869440	43.3708	24.8793	40.0483	77.9451	35.4486	71.6006	86.3282	75.5025	79.1133	34.125	58.9967	64.4592	77.3079	0.789804	OK	0.02295	0.474026	0.917556	OK	0.0044	0.181804	1.17979	OK	0.0004	0.0330398	0.127752	OK	0.6862	0.999786	0.389982	OK	0.25895	0.999786	0.26223	OK	0.4031	0.999786
ENSMUSG00000039952	Dag1	chr9:108205954-108263924	5.93401	14.1693	25.4228	11.122	20.0224	6.15472	31.6401	17.7851	27.9456	10.0516	18.2724	19.2724	22.8653	0.862236	OK	0.01305	0.351633	0.939105	OK	0.0051	0.199347	1.18573	OK	0.00045	0.0358939	0.0768697	OK	0.81515	0.999786	0.323495	OK	0.33565	0.999786	0.246626	OK	0.42765	0.999786
ENSMUSG00000074155	Klk5	chr7:43842268-43851181	221.722	85.2254	150.267	438.667	147.417	421.056	407.555	380.861	385.755	153.473	294.467	325.343	383.308	0.940118	OK	0.01505	0.378388	1.08397	OK	0.0025	0.123737	1.32051	OK	0.00045	0.0358939	0.143854	OK	0.68125	0.999786	0.380397	OK	0.31325	0.999786	0.236543	OK	0.48415	0.999786
ENSMUSG00000010721	Lmbr1	chr5:29229813-29378390	1.73251	1.86597	4.00559	4.06967	3.0579	3.10696	5.54082	4.00692	5.04797	1.79924	4.03763	3.90189	4.52744	1.16612	OK	0.0019	0.102736	1.11679	OK	0.0013	0.0791101	1.33131	OK	0.0004	0.0330398	-0.0493351	OK	0.8771	0.999786	0.165187	OK	0.628	0.999786	0.214522	OK	0.4911	0.999786
ENSMUSG00000047866	Lonp2	chr8:86624042-86723873	20.2132	13.7797	28.98	42.2489	26.9141	37.5515	47.3244	42.4303	45.0288	16.9964	35.6145	37.2633	43.7296	1.06723	OK	0.0032	0.147242	1.13252	OK	0.0013	0.0791101	1.36338	OK	0.0001	0.0109146	0.0652937	OK	0.84295	0.999786	0.296146	OK	0.39125	0.999786	0.230852	OK	0.50455	0.999786
ENSMUSG00000020520	Galnt10	chr11:57623697-57787514	3.5245	3.38141	7.74043	6.96898	5.96608	8.44758	9.64712	8.45952	10.3759	3.45296	7.3547	8.02026	9.41773	1.09083	OK	0.00655	0.234628	1.21582	OK	0.00095	0.0626468	1.44755	OK	0.0004	0.0330398	0.124982	OK	0.7193	0.999786	0.356712	OK	0.35495	0.999786	0.23173	OK	0.519	0.999786
ENSMUSG00000020829	Slc46a1	chr11:78465696-78472059	8.66613	4.35585	10.8297	19.2876	9.63906	18.9513	22.2534	19.2716	19.8356	6.51099	15.0586	16.9479	19.5536	1.20964	OK	0.00505	0.198712	1.38016	OK	0.00105	0.0676744	1.58649	OK	0.0004	0.0330398	0.170518	OK	0.63095	0.999786	0.376844	OK	0.3218	0.999786	0.206326	OK	0.5529	0.999786
ENSMUSG00000006356	Crip2	chr12:113140235-113145504	6.23651	5.22005	2.75961	1.68833	2.5169	3.19806	1.15224	2.20432	1.63972	5.72828	2.22397	2.28907	1.92202	-1.36496	OK	0.00335	0.151927	-1.32334	OK	0.0017	0.0951257	-1.57548	OK	0.00045	0.0358939	0.0416214	OK	0.92565	0.999786	-0.210513	OK	0.6634	0.999786	-0.252135	OK	0.5645	0.999786
ENSMUSG00000037727	Avp	chr2:130580619-130582554	0	0	0.0560707	0.258788	0.183494	0.335722	0.0977974	0.236137	0.374613	0	0.157429	0.205671	0.305375	inf	NOTEST	1	1	inf	NOTEST	1	1	inf	OK	0.0006	0.0444458	0.385634	NOTEST	1	1	0.955875	OK	0.4407	0.999786	0.570241	OK	0.5717	0.999786
ENSMUSG00000050756	Defb6	chr8:19225477-19228209	2.51176	1.66142	0.453161	0.460272	0.165553	0	0.0664682	0	0	2.08659	0.456717	0.0773404	0	-2.19178	OK	0.0595	0.747658	-4.75378	OK	0.24	0.999786	-inf	OK	5e-05	0.0061404	-2.562	OK	0.27435	0.999786	-inf	OK	0.0081	0.266179	-inf	NOTEST	1	1
ENSMUSG00000027908	Tchhl1	chr3:93468753-93471980	6.58678	3.18887	0.0837559	0.0369841	0.0390714	0.0362519	0.0935188	0.118559	0.0681979	4.88782	0.06037	0.0562807	0.0933783	-6.33922	OK	0.0017	0.0951257	-6.44041	OK	0.0007	0.0502515	-5.70996	OK	5e-05	0.0061404	-0.101192	NOTEST	1	1	0.629254	NOTEST	1	1	0.730446	NOTEST	1	1
ENSMUSG00000020702	Ccl1	chr11:82176656-82305690	0.338902	0.263022	0	0.102093	0	0	0.0289958	0	0	0.300962	0.0510467	0.00966526	0	-2.55969	OK	0.27925	0.999786	-4.96063	OK	0.25585	0.999786	-inf	OK	5e-05	0.0061404	-2.40094	NOTEST	1	1	-inf	NOTEST	1	1	-inf	NOTEST	1	1
ENSMUSG00000086138	4930471C06Rik	chr4:127474847-127476840	1.11511	0.906271	0	0.499642	0	0	0.072342	0	0	1.01069	0.249821	0.024114	0	-2.01638	OK	0.2742	0.999786	-5.38933	OK	0.25765	0.999786	-inf	OK	5e-05	0.0061404	-3.37295	NOTEST	1	1	-inf	NOTEST	1	1	-inf	NOTEST	1	1
ENSMUSG00000029189	Sel1l3	chr5:53107083-53213452	0.559661	0.482283	0.182742	0.169575	0.107945	0.0396209	0.0951593	0.0592016	0.0677624	0.520972	0.176159	0.0809083	0.063482	-1.56433	OK	0.00695	0.244201	-2.68685	OK	0.00075	0.0527263	-3.03679	OK	0.0005	0.0387957	-1.12252	NOTEST	1	1	-1.47246	NOTEST	1	1	-0.34994	NOTEST	1	1
ENSMUSG00000049721	Gal3st1	chr11:3983635-3999326	6.79419	2.40554	0.331921	1.17715	0.190554	0.552297	0.40308	1.94672	0.972363	4.59987	0.754537	0.381977	1.45954	-2.60793	OK	5e-05	0.0061404	-3.59003	OK	5e-05	0.0061404	-1.65608	OK	0.00175	0.0968191	-0.982105	OK	0.0966	0.900706	0.95185	OK	0.10465	0.929253	1.93395	OK	0.00125	0.0767017
ENSMUSG00000034936	Arl4d	chr11:101665540-101667832	41.3072	25.3357	12.5898	15.6245	9.85285	13.3996	17.0864	26.9094	28.3607	33.3215	14.1071	13.4463	27.635	-1.24003	OK	0.00025	0.0226408	-1.30925	OK	0.00015	0.0152065	-0.269954	OK	0.401	0.999786	-0.0692203	OK	0.8272	0.999786	0.970072	OK	0.0054	0.207762	1.03929	OK	0.00175	0.0968191
ENSMUSG00000058260	Serpina9	chr12:103980242-104013755	28.4137	12.9513	1.63106	4.72003	1.80395	3.30263	3.82591	6.91414	6.02704	20.6825	3.17554	2.9775	6.47059	-2.70334	OK	5e-05	0.0061404	-2.79624	OK	5e-05	0.0061404	-1.67644	OK	0.00095	0.0626468	-0.0929022	OK	0.84185	0.999786	1.02689	OK	0.03995	0.626229	1.1198	OK	0.02005	0.43974
ENSMUSG00000029727	Cyp3a13	chr5:137892931-137921619	8.50596	6.04819	1.0743	1.95039	1.15142	2.54246	2.65656	3.11277	4.25183	7.27707	1.51235	2.11681	3.6823	-2.26657	OK	5e-05	0.0061404	-1.78146	OK	5e-05	0.0061404	-0.982752	OK	0.0061	0.224427	0.485107	OK	0.229	0.999786	1.28382	OK	0.003	0.140828	0.798712	OK	0.0295	0.542106
ENSMUSG00000019872	Smpdl3a	chr10:57794334-57811830	52.3358	37.8355	11.8114	10.4283	9.15116	12.4317	22.9777	22.4396	22.189	45.0856	11.1199	14.8535	22.3143	-2.01953	OK	5e-05	0.0061404	-1.60186	OK	5e-05	0.0061404	-1.0147	OK	0.00185	0.100711	0.417668	OK	0.17625	0.999786	1.00483	OK	0.00275	0.132835	0.587163	OK	0.058	0.740935
ENSMUSG00000041548	Hspb8	chr5:116408490-116422864	71.8717	56.469	14.9057	23.0913	20.4094	30.3845	29.3049	36.6995	39.9256	64.1703	18.9985	26.6996	38.3126	-1.75602	OK	5e-05	0.0061404	-1.26509	OK	5e-05	0.0061404	-0.744089	OK	0.0162	0.392763	0.490932	OK	0.0898	0.876164	1.01193	OK	0.00175	0.0968191	0.520999	OK	0.06365	0.765908
ENSMUSG00000074445	Sprr2a3	chr3:92288565-92289247	29.1559	12.6533	2.44765	10.2821	6.11327	9.95668	5.3887	11.4575	12.2566	20.9046	6.3649	7.15288	11.857	-1.71561	OK	0.00045	0.0358939	-1.54722	OK	5e-05	0.0061404	-0.818079	OK	0.0383	0.613432	0.168388	OK	0.70455	0.999786	0.897532	OK	0.0537	0.715182	0.729143	OK	0.066	0.778172
ENSMUSG00000002324	Rec8	chr14:55618036-55625395	5.25516	2.03369	5.8793	16.3105	7.19607	12.184	14.07	7.61857	8.25997	3.64442	11.0949	11.15	7.93927	1.60613	OK	0.0002	0.0190711	1.61328	OK	5e-05	0.0061404	1.12332	OK	0.00535	0.206468	0.00715124	OK	0.98335	0.999786	-0.482816	OK	0.1596	0.999786	-0.489968	OK	0.1199	0.970092
ENSMUSG00000075370	Igll1	chr16:16860670-16863985	0	0	0.214098	0.329834	0.140038	0.385954	0.766327	0.14195	0.287957	0	0.271966	0.430773	0.214954	inf	OK	5e-05	0.0061404	inf	OK	5e-05	0.0061404	inf	NOTEST	1	1	0.663499	OK	0.37055	0.999786	-0.339403	OK	0.7036	0.999786	-1.0029	OK	0.22865	0.999786
ENSMUSG00000052353	9930013L23Rik	chr7:83932856-84086502	1.87829	3.11811	0.968762	0.94831	0.953518	0.914398	1.08644	1.41319	1.13628	2.4982	0.958536	0.984787	1.27473	-1.38199	OK	0.0006	0.0444458	-1.34301	OK	0.00015	0.0152065	-0.970695	OK	0.00915	0.286807	0.0389786	OK	0.91575	0.999786	0.411291	OK	0.3042	0.999786	0.372313	OK	0.3015	0.999786
ENSMUSG00000021728	Emb	chr13:117218700-117274098	3.27073	2.67693	8.73329	7.67511	8.00027	8.10207	8.75134	6.58321	6.81429	2.97383	8.2042	8.28456	6.69875	1.46404	OK	0.0003	0.0262795	1.4781	OK	5e-05	0.0061404	1.17157	OK	0.00395	0.169806	0.0140623	OK	0.9641	0.999786	-0.292471	OK	0.38955	0.999786	-0.306533	OK	0.32545	0.999786
ENSMUSG00000046854	Pip5kl1	chr2:32574183-32583782	0.211216	0.110796	1.99083	7.12966	4.64406	4.9637	5.31753	3.96442	3.70333	0.161006	4.56024	4.97509	3.83388	4.82393	OK	0.00065	0.0474333	4.94954	OK	0.0004	0.0330398	4.57362	OK	0.0008	0.0551869	0.125614	OK	0.79555	0.999786	-0.250307	OK	0.64065	0.999786	-0.375921	OK	0.4339	0.999786
ENSMUSG00000032802	Srxn1	chr2:152105515-152111376	33.7523	21.5293	9.34345	15.71	7.50472	14.0643	15.6196	13.1429	14.6274	27.6408	12.5267	12.3962	13.8851	-1.14179	OK	0.0005	0.0387957	-1.1569	OK	5e-05	0.0061404	-0.99326	OK	0.002	0.106065	-0.0151126	OK	0.9593	0.999786	0.148528	OK	0.65115	0.999786	0.16364	OK	0.58365	0.999786
ENSMUSG00000061577	Gpr114	chr8:94923693-94943290	0.312489	0.353292	0.719842	2.80252	1.16074	1.46308	0.977584	1.60931	0.632804	0.332891	1.76118	1.20047	1.12106	2.40342	OK	0.0002	0.0190711	1.85048	OK	0.00065	0.0474333	1.75174	OK	0.00175	0.0968191	-0.552946	OK	0.19835	0.999786	-0.651684	OK	0.1696	0.999786	-0.0987373	OK	0.8142	0.999786
ENSMUSG00000051669	AU021092	chr16:5211827-5222299	1.73755	0.618238	1.78919	7.81916	1.94818	4.7773	4.74724	4.87017	2.87873	1.17789	4.80418	3.82424	3.87445	2.02808	OK	0.0001	0.0109146	1.69897	OK	0.00055	0.0414372	1.71778	OK	0.00095	0.0626468	-0.329116	OK	0.41605	0.999786	-0.310298	OK	0.4675	0.999786	0.0188184	OK	0.96185	0.999786
ENSMUSG00000031621	Isx	chr8:74872718-74893506	2.28865	1.78263	0.134162	0.15192	0.0286405	0.13239	0.194667	0.0463904	0.0444352	2.03564	0.143041	0.118566	0.0454128	-3.83098	OK	5e-05	0.0061404	-4.10172	OK	5e-05	0.0061404	-5.48624	OK	0.0017	0.0951257	-0.270741	NOTEST	1	1	-1.65526	NOTEST	1	1	-1.38452	NOTEST	1	1
ENSMUSG00000054325	Lce3a	chr3:92925290-92926230	3.2149	1.98776	0	0	0	0	0	0	0.0509984	2.60133	0	0	0.0254992	-inf	OK	5e-05	0.0061404	-inf	OK	5e-05	0.0061404	-6.67265	OK	0.2327	0.999786	0	NOTEST	1	1	inf	NOTEST	1	1	inf	NOTEST	1	1
ENSMUSG00000079845	Xlr4a	chrX:73074344-73082478	0.788126	0.451051	0.750612	0.168524	1.26287	3.14785	2.7843	0.868968	0.441118	0.619588	0.459568	2.39834	0.655043	-0.431032	OK	0.5513	0.999786	1.95265	OK	0.00065	0.0474333	0.0802787	OK	0.90705	0.999786	2.38368	OK	0.00465	0.188085	0.511311	OK	0.53005	0.999786	-1.87237	OK	0.00475	0.19108
ENSMUSG00000001103	Sebox	chr11:78503448-78505081	14.0212	5.51701	2.17645	4.78889	2.36987	4.02022	3.57074	7.78669	5.06588	9.76908	3.48267	3.32028	6.42629	-1.48803	OK	0.00095	0.0626468	-1.55692	OK	0.00025	0.0226408	-0.604237	OK	0.1275	0.982727	-0.0688887	OK	0.86275	0.999786	0.883793	OK	0.04285	0.648323	0.952682	OK	0.01825	0.418887
ENSMUSG00000033187	BC016579	chr16:45626847-45654118	10.6887	9.41003	2.21002	7.33454	2.11243	4.06257	3.60447	8.22696	3.55183	10.0493	4.77228	3.25982	5.8894	-1.07435	OK	0.00555	0.21178	-1.62424	OK	5e-05	0.0061404	-0.77091	OK	0.03365	0.578179	-0.549887	OK	0.1436	0.999786	0.303441	OK	0.44135	0.999786	0.853328	OK	0.02035	0.443347
ENSMUSG00000030653	Pde2a	chr7:101421690-101512829	1.75635	0.943271	0.0785635	0.711844	0.152679	0.272566	0.226326	0.548917	0.432661	1.34981	0.395204	0.21719	0.490789	-1.77209	OK	0.00225	0.114906	-2.63573	OK	5e-05	0.0061404	-1.45958	OK	0.00375	0.16441	-0.863637	OK	0.1199	0.970092	0.312506	OK	0.57955	0.999786	1.17614	OK	0.02465	0.493777
ENSMUSG00000021200	Asb2	chr12:103321141-103356001	24.5176	13.0825	3.66488	18.3923	4.66437	11.7941	9.22097	15.3671	10.4835	18.8001	11.0286	8.55981	12.9253	-0.769485	OK	0.03375	0.578996	-1.13509	OK	0.00035	0.0298307	-0.540541	OK	0.09695	0.901209	-0.365601	OK	0.27485	0.999786	0.228944	OK	0.5151	0.999786	0.594545	OK	0.05655	0.731835
ENSMUSG00000036067	Slc2a6	chr2:27021362-27027998	3.12266	1.85725	0.299713	1.27853	0.42241	1.063	0.748388	1.84272	0.90501	2.48995	0.78912	0.744598	1.37386	-1.6578	OK	0.0042	0.176851	-1.74159	OK	0.00055	0.0414372	-0.857881	OK	0.0703	0.799513	-0.0837825	OK	0.8689	0.999786	0.799922	OK	0.15005	0.999786	0.883705	OK	0.0654	0.77576
ENSMUSG00000011034	Slc5a1	chr5:33104218-33162872	18.8645	13.4919	5.4191	9.86789	3.96043	7.60285	11.0312	10.4058	11.2098	16.1782	7.64349	7.53149	10.8078	-1.08175	OK	0.00125	0.0767017	-1.10304	OK	0.0003	0.0262795	-0.58198	OK	0.0655	0.776737	-0.0212964	OK	0.94555	0.999786	0.499768	OK	0.1232	0.975995	0.521065	OK	0.0789	0.835046
ENSMUSG00000043472	Gm9782	chr3:92957418-92958575	95.7999	103.889	0.1893	0.291021	0.0688567	0.94274	0.770923	0.176927	0.211654	99.8444	0.240161	0.594173	0.194291	-8.69954	OK	0.0064	0.23132	-7.39265	OK	5e-05	0.0061404	-9.00532	OK	0.01425	0.368236	1.30688	OK	0.159	0.999786	-0.305785	NOTEST	1	1	-1.61267	OK	0.10585	0.931756
ENSMUSG00000044037	Als2cl	chr9:110865710-110900530	7.28698	10.0939	2.42044	11.13	3.46908	2.84773	4.03058	5.55975	4.36636	8.69046	6.77521	3.44913	4.96306	-0.359168	OK	0.31035	0.999786	-1.3332	OK	0.00015	0.0152065	-0.808204	OK	0.01735	0.406147	-0.974032	OK	0.00435	0.180583	-0.449036	OK	0.22325	0.999786	0.524996	OK	0.1063	0.933113
ENSMUSG00000025648	Pfkfb4	chr9:108991901-109032223	22.7531	16.1244	5.32294	15.2436	5.19629	10.1158	8.74521	13.0222	9.50132	19.4388	10.2833	8.01909	11.2618	-0.918637	OK	0.00845	0.273206	-1.27742	OK	5e-05	0.0061404	-0.787502	OK	0.015	0.378208	-0.358788	OK	0.2763	0.999786	0.131136	OK	0.6972	0.999786	0.489923	OK	0.1169	0.962259
ENSMUSG00000032172	Olfm2	chr9:20667985-20728219	1.66851	1.03473	2.37018	5.2857	2.16253	4.52032	5.51075	2.43142	3.12069	1.35162	3.82794	4.06454	2.77605	1.50188	OK	0.0028	0.134514	1.5884	OK	0.0006	0.0444458	1.03835	OK	0.0369	0.600928	0.0865219	OK	0.81935	0.999786	-0.463533	OK	0.2928	0.999786	-0.550055	OK	0.17645	0.999786
ENSMUSG00000027761	Aadac	chr3:60031762-60040160	61.242	34.7618	15.5071	33.9244	10.0991	23.8937	31.7475	22.4733	36.5964	48.0019	24.7158	21.9134	29.5348	-0.957662	OK	0.00435	0.180583	-1.13128	OK	0.0004	0.0330398	-0.700674	OK	0.0341	0.581161	-0.173614	OK	0.5916	0.999786	0.256987	OK	0.44515	0.999786	0.430602	OK	0.1771	0.999786
ENSMUSG00000022479	Vdr	chr15:97854424-97910630	4.65547	6.03834	2.69601	3.27562	2.52505	1.97379	2.77139	3.00588	3.46197	5.34691	2.98581	2.42341	3.23393	-0.840582	OK	0.01305	0.351633	-1.14166	OK	0.0003	0.0262795	-0.725417	OK	0.03135	0.559792	-0.301083	OK	0.3442	0.999786	0.115164	OK	0.74155	0.999786	0.416247	OK	0.19495	0.999786
ENSMUSG00000036553	Sh3tc1	chr5:35697179-35729276	1.57505	0.636602	0.560841	0.476195	0.295972	0.180387	0.319889	0.264204	0.603845	1.10583	0.518518	0.265416	0.434025	-1.09266	OK	0.08685	0.865852	-2.0588	OK	0.00025	0.0226408	-1.34927	OK	0.0358	0.593189	-0.966138	OK	0.11305	0.953285	-0.256615	OK	0.7117	0.999786	0.709522	OK	0.2415	0.999786
ENSMUSG00000039196	Orm1	chr4:63344559-63348163	144.829	63.6553	125.185	324.326	115.643	339.74	304.702	186.682	212.47	104.242	224.756	253.362	199.576	1.10842	OK	0.0024	0.120067	1.28126	OK	0.00015	0.0152065	0.936998	OK	0.00485	0.193603	0.172841	OK	0.5947	0.999786	-0.171419	OK	0.6107	0.999786	-0.34426	OK	0.2549	0.999786
ENSMUSG00000041202	Pla2g2d	chr4:138775734-138782046	9.84177	10.2771	3.99915	4.30834	2.36044	2.78745	5.0071	3.92571	5.28356	10.0595	4.15374	3.385	4.60464	-1.27607	OK	0.00205	0.107682	-1.57133	OK	0.0001	0.0109146	-1.12739	OK	0.00665	0.237056	-0.295257	OK	0.47385	0.999786	0.148676	OK	0.7328	0.999786	0.443933	OK	0.282	0.999786
ENSMUSG00000023039	Krt7	chr15:101411042-101430313	12.9673	9.52946	3.52732	4.27507	3.21105	3.60344	3.04991	5.16073	3.98915	11.2484	3.90119	3.28813	4.57494	-1.52773	OK	0.00125	0.0767017	-1.77438	OK	0.0002	0.0190711	-1.2979	OK	0.00765	0.257623	-0.246648	OK	0.57575	0.999786	0.229837	OK	0.62325	0.999786	0.476485	OK	0.29185	0.999786
ENSMUSG00000046546	Fam43a	chr16:30599722-30602797	12.0818	10.9785	3.6761	7.31297	2.92184	5.48055	5.29835	6.87727	4.73608	11.5301	5.49453	4.56691	5.80667	-1.06934	OK	0.0019	0.102736	-1.33612	OK	0.0001	0.0109146	-0.989623	OK	0.00365	0.161146	-0.266779	OK	0.4227	0.999786	0.0797154	OK	0.8193	0.999786	0.346494	OK	0.29495	0.999786
ENSMUSG00000013483	Card14	chr11:119307767-119355536	16.3345	11.9443	2.43847	7.18935	2.54901	5.47017	5.22949	6.73863	4.9736	14.1394	4.81391	4.41622	5.85611	-1.55444	OK	0.00205	0.107682	-1.67884	OK	0.00015	0.0152065	-1.27171	OK	0.00075	0.0527263	-0.124395	OK	0.7892	0.999786	0.282735	OK	0.52965	0.999786	0.407131	OK	0.3027	0.999786
ENSMUSG00000003585	Sec14l2	chr11:4097038-4123415	27.0334	21.6487	11.1827	12.4613	8.56337	10.7851	11.126	11.714	12.4842	24.3411	11.822	10.1581	12.0991	-1.04192	OK	0.00125	0.0767017	-1.26075	OK	5e-05	0.0061404	-1.0085	OK	0.0012	0.0743571	-0.218836	OK	0.46225	0.999786	0.0334226	OK	0.916	0.999786	0.252258	OK	0.38725	0.999786
ENSMUSG00000024331	Dsc2	chr18:20030632-20059554	2.66389	3.17497	1.56985	0.943297	1.06373	0.820313	1.14478	1.27638	1.26315	2.91943	1.25657	1.00961	1.26977	-1.2162	OK	0.00615	0.225234	-1.53189	OK	0.0001	0.0109146	-1.20112	OK	0.0042	0.176851	-0.315699	OK	0.4535	0.999786	0.0150725	OK	0.97465	0.999786	0.330771	OK	0.4099	0.999786
ENSMUSG00000069306	Hist1h4m	chr13:21811745-21812150	0	0	0.0976507	0.448772	0.640448	0.578196	0.170998	0.408062	0.167146	0	0.273211	0.463214	0.287604	inf	OK	0.0107	0.314933	inf	OK	5e-05	0.0061404	inf	OK	0.00785	0.261171	0.761662	OK	0.4622	0.999786	0.0740661	OK	0.90115	0.999786	-0.687596	OK	0.48795	0.999786
ENSMUSG00000039760	Il22ra2	chr10:19621997-19634681	0.790621	1.1781	2.72773	4.1263	1.70703	3.73603	3.8359	1.9176	3.40659	0.984362	3.42701	3.09299	2.66209	1.79969	OK	0.0009	0.0602952	1.65174	OK	0.0003	0.0262795	1.4353	OK	0.0042	0.176851	-0.147952	OK	0.68365	0.999786	-0.364391	OK	0.3698	0.999786	-0.216439	OK	0.55955	0.999786
ENSMUSG00000068874	Selenbp1	chr3:94933055-94944758	27.51	12.8937	40.1815	48.9304	37.0833	38.2202	69.0257	23.4651	62.6871	20.2019	44.556	48.1098	43.0761	1.14113	OK	0.0008	0.0551869	1.25184	OK	5e-05	0.0061404	1.0924	OK	0.0019	0.102736	0.11071	OK	0.70225	0.999786	-0.0487312	OK	0.882	0.999786	-0.159441	OK	0.6051	0.999786
ENSMUSG00000044330	Gm9790	chr3:85915721-85916163	281.217	129.063	266.039	454.873	334.31	588.647	398.402	395.377	403.346	205.14	360.456	440.453	399.362	0.813216	OK	0.01285	0.348906	1.10238	OK	0.00035	0.0298307	0.961087	OK	0.0031	0.143689	0.289164	OK	0.32875	0.999786	0.147871	OK	0.64295	0.999786	-0.141293	OK	0.633	0.999786
ENSMUSG00000001348	Acp5	chr9:22126730-22135746	10.3136	8.47437	14.6994	22.8471	15.3907	21.5861	24.951	16.2377	21.966	9.39398	18.7733	20.6426	19.1019	0.998872	OK	0.00575	0.216419	1.13582	OK	0.0005	0.0387957	1.0239	OK	0.00425	0.178191	0.136945	OK	0.6591	0.999786	0.0250328	OK	0.9427	0.999786	-0.111912	OK	0.7099	0.999786
ENSMUSG00000016252	Atp5e	chr2:174461071-174464105	741.078	468.093	380.064	425.742	292.693	131.003	403.19	240.588	354.158	604.586	402.903	275.629	297.373	-0.585514	OK	0.07385	0.815824	-1.13322	OK	0.0004	0.0330398	-1.02367	OK	0.00235	0.118573	-0.547705	OK	0.0724	0.810041	-0.438159	OK	0.1722	0.999786	0.109546	OK	0.7216	0.999786
ENSMUSG00000097821	C130032M10RIK	chr9:114511274-114564369	1.74711	2.1346	5.95882	8.11275	5.2941	6.44128	11.2667	5.51608	8.31117	1.94086	7.03579	7.66736	6.91362	1.85802	OK	0.00125	0.0767017	1.98204	OK	0.0001	0.0109146	1.83275	OK	0.0015	0.0871372	0.124018	OK	0.76845	0.999786	-0.0252695	OK	0.9562	0.999786	-0.149288	OK	0.72445	0.999786
ENSMUSG00000038379	Ttk	chr9:83834688-83872390	7.8796	6.48957	11.6027	14.6434	11.9772	15.2302	17.4095	13.9801	13.9497	7.18459	13.1231	14.8723	13.9649	0.869127	OK	0.0086	0.276235	1.04965	OK	0.00055	0.0414372	0.958826	OK	0.0044	0.181804	0.180523	OK	0.53175	0.999786	0.0896993	OK	0.77635	0.999786	-0.0908241	OK	0.75575	0.999786
ENSMUSG00000000197	Nalcn	chr14:123276640-123627144	0.152381	0.198732	0.623171	0.701533	0.411781	0.634162	0.910196	0.485732	0.867092	0.175557	0.662352	0.652046	0.676412	1.91566	OK	0.00085	0.0578229	1.89304	OK	0.00045	0.0358939	1.94597	OK	0.0008	0.0551869	-0.0226238	OK	0.95225	0.999786	0.0303041	OK	0.9431	0.999786	0.0529279	OK	0.89295	0.999786
ENSMUSG00000027799	Nbea	chr3:55625204-56183701	0.678401	0.611662	0.895242	1.5926	0.827997	1.85031	1.73447	1.38854	1.52448	0.645032	1.24392	1.47092	1.45651	0.947452	OK	0.01465	0.373435	1.18928	OK	0.0005	0.0387957	1.17507	OK	0.0024	0.120067	0.241828	OK	0.4549	0.999786	0.227621	OK	0.52335	0.999786	-0.0142063	OK	0.96675	0.999786
ENSMUSG00000081934	Gm12193	chr11:49776498-49776877	1.10919	0.109427	0	0	0	0	0	0	0	0.609309	0	0	0	-inf	OK	0.0008	0.0551869	-inf	OK	5e-05	0.0061404	-inf	OK	0.0008	0.0551869	0	NOTEST	1	1	0	NOTEST	1	1	0	NOTEST	1	1
ENSMUSG00000067597	Dgat2l6	chrX:100524837-100546144	2.17491	0.465732	0.0154832	0.381828	0.0923644	0.0934702	0.11479	0.185412	0.195371	1.32032	0.198655	0.100208	0.190391	-2.73255	OK	0.00495	0.196176	-3.71982	OK	0.00035	0.0298307	-2.79385	OK	0.0008	0.0551869	-0.987267	NOTEST	1	1	-0.0613016	NOTEST	1	1	0.925965	NOTEST	1	1
ENSMUSG00000025348	Itga7	chr10:128933812-128960988	0.632126	0.255047	0.0235934	0.127702	0.0706014	0.0805519	0.0307164	0.058512	0.0622211	0.443587	0.0756479	0.0606232	0.0603665	-2.55184	OK	0.00345	0.154557	-2.87127	OK	0.00045	0.0358939	-2.8774	OK	0.00115	0.0723247	-0.319429	NOTEST	1	1	-0.325551	NOTEST	1	1	-0.00612227	NOTEST	1	1
ENSMUSG00000029409	U90926	chr5:92209895-92215408	0.22147	0.386534	0	0	0	0	0	0	0	0.304002	0	0	0	-inf	OK	0.00165	0.092976	-inf	OK	5e-05	0.0061404	-inf	OK	0.00165	0.092976	0	NOTEST	1	1	0	NOTEST	1	1	0	NOTEST	1	1
ENSMUSG00000026822	Lcn2	chr2:32384632-32387797	1.11766	0.872543	0	0.0533998	0	0	0	0.086121	0.0502415	0.995101	0.0266999	0	0.0681812	-5.21994	OK	0.22855	0.999786	-inf	OK	5e-05	0.0061404	-3.8674	OK	0.00325	0.148922	-inf	NOTEST	1	1	1.35254	NOTEST	1	1	inf	NOTEST	1	1
ENSMUSG00000061144	Spink12	chr18:44104406-44108543	9.33521	5.91347	0.0543186	0.167635	0.059169	0.286815	0.153532	0.0766689	0.0669197	7.62434	0.110977	0.166505	0.0717943	-6.10228	OK	0.0037	0.162702	-5.51697	OK	0.00035	0.0298307	-6.7306	OK	0.0158	0.387534	0.585313	NOTEST	1	1	-0.628314	NOTEST	1	1	-1.21363	NOTEST	1	1
ENSMUSG00000024578	Il17b	chr18:61687934-61692537	0.448052	0.258504	0.130935	0.0672327	0	0	0	0.122825	0.0723761	0.353278	0.099084	0	0.0976005	-1.83408	OK	0.1139	0.954652	-inf	OK	5e-05	0.0061404	-1.85584	OK	0.12285	0.975594	-inf	NOTEST	1	1	-0.0217638	NOTEST	1	1	inf	NOTEST	1	1
ENSMUSG00000022651	Retnlg	chr16:48872607-48874498	0	0.771845	0	0	0	0	0	0.292628	0	0.385922	0	0	0.146314	-inf	OK	0.0012	0.0743571	-inf	OK	5e-05	0.0061404	-1.39924	OK	0.31685	0.999786	0	NOTEST	1	1	inf	NOTEST	1	1	inf	NOTEST	1	1
ENSMUSG00000032011	Thy1	chr9:44043383-44048579	5.37643	2.53916	7.9464	16.0195	10.2607	12.0736	6.37988	5.97024	4.67054	3.9578	11.983	9.57139	5.32039	1.59822	OK	0.0002	0.0190711	1.27403	OK	0.001	0.0651653	0.426836	OK	0.2939	0.999786	-0.324185	OK	0.32795	0.999786	-1.17138	OK	0.00205	0.107682	-0.847195	OK	0.01475	0.374579
ENSMUSG00000030165	Klrd1	chr6:129591781-129598775	1.18016	0.838567	0.941543	7.35844	1.63428	2.68131	1.02766	1.14244	0.356432	1.00936	4.14999	1.78108	0.749434	2.03966	OK	0.00065	0.0474333	0.819307	OK	0.136	0.999786	-0.429571	OK	0.50445	0.999786	-1.22036	OK	0.02205	0.462469	-2.46923	OK	0.00075	0.0527263	-1.24888	OK	0.03675	0.599259
ENSMUSG00000030666	Calcb	chr7:114718642-114723365	2.61384	1.44275	1.6938	14.7049	3.22126	5.02192	3.49597	8.91201	5.19196	2.02829	8.19936	3.91305	7.05198	2.01525	OK	0.0004	0.0330399	0.948028	OK	0.05105	0.699731	1.79776	OK	0.00115	0.0723247	-1.06722	OK	0.01775	0.411367	-0.217482	OK	0.62665	0.999786	0.849736	OK	0.04795	0.681026
ENSMUSG00000042279	H1foo	chr6:115944937-115950236	2.85881	0.118655	0.0954718	0.223165	0.05199	0.472981	0.258482	0.431396	0.528295	1.48873	0.159319	0.261151	0.479845	-3.2241	OK	0.0004	0.0330398	-2.51113	OK	0.00165	0.092976	-1.63344	OK	0.02275	0.471661	0.712969	OK	0.33155	0.999786	1.59065	OK	0.0468	0.672919	0.877685	OK	0.20945	0.999786
ENSMUSG00000043068	Fam89a	chr8:124740256-124751809	57.6528	44.9243	10.1749	32.5274	11.9217	39.8762	28.4419	40.9854	26.7017	51.2886	21.3511	26.7466	33.8435	-1.26433	OK	0.0003	0.0262795	-0.939282	OK	0.0026	0.128112	-0.599756	OK	0.06345	0.765065	0.325043	OK	0.31565	0.999786	0.664569	OK	0.05985	0.748965	0.339526	OK	0.26595	0.999786
ENSMUSG00000072664	Ugt3a1	chr15:9273318-9315032	0.320939	0.279613	0.546836	1.87639	0.654708	0.894923	1.44353	1.28519	1.0413	0.300276	1.21161	0.997722	1.16324	2.01257	OK	0.00055	0.0414372	1.73235	OK	0.0012	0.0743571	1.95379	OK	0.00085	0.0578229	-0.280221	OK	0.53335	0.999786	-0.0587774	OK	0.90405	0.999786	0.221444	OK	0.61115	0.999786
ENSMUSG00000026712	Mrc1	chr2:14229413-14332057	0.461324	0.300795	1.07584	1.96165	0.885084	1.24812	1.1196	1.01672	0.875791	0.38106	1.51875	1.08427	0.946254	1.99479	OK	0.0001	0.0109146	1.50863	OK	0.00075	0.0527263	1.31221	OK	0.00765	0.257623	-0.486161	OK	0.18745	0.999786	-0.682582	OK	0.10495	0.92986	-0.196421	OK	0.61365	0.999786
ENSMUSG00000090356	2310042E22Rik	chr16:21152690-21153941	143.417	94.8861	41.9812	56.5156	31.2096	64.8693	74.0929	62.3227	57.3687	119.152	49.2484	56.7239	59.8457	-1.27465	OK	0.00025	0.0226408	-1.07077	OK	0.00075	0.0527263	-0.99348	OK	0.0032	0.147242	0.203881	OK	0.4914	0.999786	0.28117	OK	0.36005	0.999786	0.0772898	OK	0.7889	0.999786
ENSMUSG00000027737	Slc7a11	chr3:50364935-50443613	6.12992	6.54249	3.71138	2.18748	2.5536	5.06459	4.88113	3.30148	4.72103	6.3362	2.94943	4.16644	4.01125	-1.10318	OK	0.0006	0.0444458	-0.604805	OK	0.0343	0.582882	-0.659565	OK	0.0314	0.560459	0.498376	OK	0.10075	0.915239	0.443615	OK	0.1704	0.999786	-0.0547606	OK	0.84775	0.999786
ENSMUSG00000050635	Sprr2f	chr3:92365186-92366442	11.2642	19.5596	0	0	0.0566634	0.0778561	0.0905831	0.145982	0.0865714	15.4119	0	0.0750342	0.116277	-inf	OK	5e-05	0.0061404	-7.68228	OK	0.0572	0.736469	-7.05034	OK	0.03575	0.592694	inf	NOTEST	1	1	inf	NOTEST	1	1	0.631939	NOTEST	1	1
ENSMUSG00000053719	Klk1b26	chr7:44012677-44016965	1.16621	0.414701	0	0	0.0352573	0	0	0.0912571	0.0266563	0.790455	0	0.0117524	0.0589567	-inf	OK	5e-05	0.0061404	-6.07165	OK	0.1981	0.999786	-3.74495	OK	0.06675	0.782522	inf	NOTEST	1	1	inf	NOTEST	1	1	2.3267	NOTEST	1	1
ENSMUSG00000084098	Gm13422	chr2:23207475-23267129	0.581596	0.338793	0	0	0	0.102103	0	0.191704	0	0.460194	0	0.0340345	0.0958522	-inf	OK	0.0002	0.0190711	-3.75717	OK	0.22575	0.999786	-2.26336	OK	0.20895	0.999786	inf	NOTEST	1	1	inf	NOTEST	1	1	1.49381	NOTEST	1	1
ENSMUSG00000027203	Dut	chr2:125247189-125258608	27.0743	30.6498	36.3686	13.4468	43.2764	36.7554	16.748	19.0657	10.7592	28.862	24.9077	32.2599	14.9124	-0.212583	OK	0.5427	0.999786	0.160569	OK	0.6084	0.999786	-0.952657	OK	0.0068	0.23979	0.373152	OK	0.2569	0.999786	-0.740074	OK	0.04515	0.664007	-1.11323	OK	0.0007	0.0502515
ENSMUSG00000021281	Tnfaip2	chr12:111442468-111455018	1.35178	1.5929	0.370232	1.01027	0.494473	0.670256	0.777287	2.30416	1.17197	1.47234	0.690251	0.647339	1.73807	-1.09291	OK	0.0579	0.740622	-1.18551	OK	0.00345	0.154557	0.239376	OK	0.55125	0.999786	-0.0925998	OK	0.852	0.999786	1.33229	OK	0.0266	0.513052	1.42489	OK	0.00085	0.0578229
ENSMUSG00000029661	Col1a2	chr6:4504813-4541543	0.908399	1.52385	2.23817	0.975001	4.69095	1.12306	1.26542	1.0239	0.932574	1.21613	1.60658	2.35981	0.978239	0.401703	OK	0.30195	0.999786	0.956377	OK	0.01005	0.303698	-0.314035	OK	0.4436	0.999786	0.554675	OK	0.1195	0.969027	-0.715738	OK	0.0776	0.829641	-1.27041	OK	0.00085	0.0578229
ENSMUSG00000058017	Serpinb3d	chr1:107078192-107083480	1.06182	0.450138	0.411414	0.529268	0.348488	0.863058	0.695445	1.90494	3.01494	0.75598	0.470341	0.635664	2.45994	-0.684641	OK	0.288	0.999786	-0.250084	OK	0.6643	0.999786	1.7022	OK	0.0044	0.181804	0.434557	OK	0.4644	0.999786	2.38684	OK	0.00075	0.0527263	1.95229	OK	0.0009	0.0602952
ENSMUSG00000042195	Slc35f2	chr9:53771534-53818161	1.40449	1.7108	1.2578	1.43274	1.32775	1.11824	1.23575	3.58937	3.19883	1.55764	1.34527	1.22725	3.3941	-0.211472	OK	0.6401	0.999786	-0.34394	OK	0.42255	0.999786	1.12366	OK	0.0113	0.325433	-0.132467	OK	0.7586	0.999786	1.33514	OK	0.00245	0.122015	1.4676	OK	0.00095	0.0626468
ENSMUSG00000046341	Gm11223	chr4:69925200-69926171	110.015	160.707	160.048	58.8183	182.311	140.153	95.4963	80.6581	63.1291	135.361	109.433	139.32	71.8936	-0.306762	OK	0.35205	0.999786	0.0415883	OK	0.88645	0.999786	-0.912879	OK	0.0042	0.176851	0.34835	OK	0.254	0.999786	-0.606117	OK	0.0709	0.802101	-0.954467	OK	0.00095	0.0626468
ENSMUSG00000001403	Ube2c	chr2:164769897-164779967	44.9244	62.5059	55.5541	23.4129	71.934	54.5728	33.5561	31.3144	22.0262	53.7152	39.4835	53.3543	26.6703	-0.444079	OK	0.17845	0.999786	-0.0097246	OK	0.97365	0.999786	-1.0101	OK	0.00315	0.145396	0.434354	OK	0.15535	0.999786	-0.566017	OK	0.0973	0.902079	-1.00037	OK	0.001	0.0651653
ENSMUSG00000060572	Mfap2	chr4:141010417-141015984	9.04474	11.7672	15.025	5.82647	13.9051	11.9286	6.1056	4.22887	4.28633	10.4059	10.4257	10.6464	4.2576	0.00274065	OK	0.99445	0.999786	0.0329622	OK	0.9233	0.999786	-1.2893	OK	0.0028	0.134514	0.0302215	OK	0.9332	0.999786	-1.29204	OK	0.00285	0.135955	-1.32226	OK	0.00105	0.0676744
ENSMUSG00000001794	Capns1	chr7:30186941-30195164	39.3822	48.0201	47.962	23.4482	51.3877	45.555	27.1855	23.4433	17.7573	43.7012	35.7051	41.376	20.6003	-0.291541	OK	0.38	0.999786	-0.0788762	OK	0.78845	0.999786	-1.085	OK	0.00115	0.0723247	0.212665	OK	0.4824	0.999786	-0.793463	OK	0.01985	0.436982	-1.00613	OK	0.00105	0.0676744
ENSMUSG00000037071	Scd1	chr19:44394450-44407709	3.72052	2.68235	5.27017	3.44822	3.95335	2.77948	2.46602	7.46322	5.04212	3.20144	4.3592	3.06628	6.25267	0.445343	OK	0.20365	0.999786	-0.0622293	OK	0.8483	0.999786	0.965754	OK	0.00645	0.232176	-0.507572	OK	0.11005	0.944987	0.520411	OK	0.11365	0.954652	1.02798	OK	0.0011	0.0700786
ENSMUSG00000017344	Vtn	chr11:78499090-78502324	1.75889	0.35674	0.226599	0.835312	0.1956	0.611487	0.547039	2.68175	1.93133	1.05782	0.530955	0.451375	2.30654	-0.994427	OK	0.2412	0.999786	-1.22869	OK	0.09295	0.886327	1.12464	OK	0.10855	0.939388	-0.234263	OK	0.7572	0.999786	2.11907	OK	0.0097	0.296778	2.35333	OK	0.00115	0.0723247
ENSMUSG00000066704	Cyp2b19	chr7:26757162-26772630	202.738	298.69	54.5012	895.702	121.347	137.831	118.942	474.589	265.378	250.714	475.101	126.04	369.983	0.922195	OK	0.1489	0.999786	-0.992163	OK	0.01515	0.379498	0.56142	OK	0.25915	0.999786	-1.91436	OK	0.0038	0.165533	-0.360775	OK	0.5703	0.999786	1.55358	OK	0.00115	0.0723247
ENSMUSG00000034353	Ramp1	chr1:91179821-91225196	1.10293	0.726878	1.16579	1.17892	1.1205	1.54427	0.860778	0.270002	0.465079	0.914902	1.17236	1.17518	0.367541	0.357722	OK	0.47715	0.999786	0.361195	OK	0.42495	0.999786	-1.31571	OK	0.01925	0.43152	0.00347299	OK	0.99275	0.999786	-1.67344	OK	0.00325	0.148922	-1.67691	OK	0.0012	0.0743571
ENSMUSG00000062382	Gm10116	chr13:74406395-74407317	73.8447	89.3866	96.7735	54.9538	109.945	96.1401	53.5909	52.5575	34.9096	81.6156	75.8637	86.5585	43.7336	-0.105437	OK	0.74365	0.999786	0.0848305	OK	0.76675	0.999786	-0.900105	OK	0.0065	0.23331	0.190267	OK	0.52055	0.999786	-0.794669	OK	0.017	0.401789	-0.984936	OK	0.0012	0.0743571
ENSMUSG00000017716	Birc5	chr11:117849250-117855743	29.6415	40.6285	36.7755	19.2756	50.8917	48.7245	21.6026	24.2502	14.4338	35.135	28.0255	40.4063	19.342	-0.326167	OK	0.36735	0.999786	0.20167	OK	0.5228	0.999786	-0.861172	OK	0.0163	0.393674	0.527837	OK	0.1128	0.952542	-0.535005	OK	0.15535	0.999786	-1.06284	OK	0.0012	0.0743571
ENSMUSG00000023886	Smoc2	chr17:14279505-14404790	33.238	42.7478	59.4908	26.7472	59.4132	46.4728	35.3189	26.0374	22.7953	37.9929	43.119	47.0683	24.4164	0.182595	OK	0.5748	0.999786	0.309026	OK	0.2823	0.999786	-0.637881	OK	0.04325	0.650806	0.126431	OK	0.67245	0.999786	-0.820476	OK	0.0134	0.356066	-0.946907	OK	0.0013	0.0791101
ENSMUSG00000022508	Bcl6	chr16:23965051-23988852	11.4133	14.3894	12.5534	18.0513	11.9357	12.13	17.2484	8.25504	5.80565	12.9013	15.3024	13.7714	7.03035	0.246231	OK	0.4459	0.999786	0.0941515	OK	0.7474	0.999786	-0.875854	OK	0.0076	0.256624	-0.15208	OK	0.6038	0.999786	-1.12209	OK	0.0008	0.0551869	-0.970006	OK	0.00135	0.0810358
ENSMUSG00000022340	Sybu	chr15:44671858-44805827	4.85723	2.92597	2.06145	7.03743	1.49865	2.71346	5.44038	8.02483	6.60428	3.8916	4.54944	3.2175	7.31455	0.225326	OK	0.55825	0.999786	-0.274424	OK	0.44935	0.999786	0.910407	OK	0.013	0.351143	-0.499749	OK	0.173	0.999786	0.685081	OK	0.06045	0.751679	1.18483	OK	0.00135	0.0810358
ENSMUSG00000025150	Cbr2	chr11:120729488-120732114	46.9466	42.4034	49.8168	29.3071	62.9779	55.8076	25.4528	24.086	20.775	44.675	39.562	48.0795	22.4305	-0.175353	OK	0.63935	0.999786	0.105953	OK	0.7558	0.999786	-0.994007	OK	0.00565	0.21384	0.281306	OK	0.4294	0.999786	-0.818655	OK	0.03305	0.573224	-1.09996	OK	0.0014	0.0832448
ENSMUSG00000020810	Cygb	chr11:116645594-116668389	4.76551	5.89285	9.91852	3.11495	11.6749	7.84186	5.38618	3.81932	3.61201	5.32918	6.51673	8.301	3.71567	0.290235	OK	0.45075	0.999786	0.639371	OK	0.06115	0.754961	-0.520292	OK	0.1816	0.999786	0.349136	OK	0.3097	0.999786	-0.810527	OK	0.04255	0.64622	-1.15966	OK	0.00145	0.0849029
ENSMUSG00000048796	Cyb561d1	chr3:108195686-108201212	3.1844	2.99422	2.29467	3.82246	2.87957	2.85019	4.10775	6.15395	7.17249	3.08931	3.05856	3.27917	6.66322	-0.0144293	OK	0.97005	0.999786	0.0860457	OK	0.79415	0.999786	1.10894	OK	0.0022	0.113601	0.100475	OK	0.76565	0.999786	1.12336	OK	0.00155	0.08922	1.02289	OK	0.0015	0.0871372
ENSMUSG00000040618	Pck2	chr14:55540265-55550017	2.31658	3.26992	2.96194	1.76906	4.30782	4.42922	2.33649	1.75025	1.40767	2.79325	2.3655	3.69118	1.57896	-0.239801	OK	0.5372	0.999786	0.402136	OK	0.2474	0.999786	-0.82297	OK	0.0459	0.669462	0.641937	OK	0.07055	0.8005	-0.58317	OK	0.1553	0.999786	-1.22511	OK	0.00155	0.08922
ENSMUSG00000010307	Tmem86a	chr7:47050639-47054776	33.3193	13.4674	5.51554	24.4642	6.55276	14.3066	13.3815	26.8597	19.9932	23.3934	14.9899	11.4136	23.4265	-0.642113	OK	0.07495	0.819872	-1.03534	OK	0.00235	0.118573	0.00204026	OK	0.9949	0.999786	-0.393229	OK	0.24365	0.999786	0.644153	OK	0.069	0.793415	1.03738	OK	0.0016	0.0910299
ENSMUSG00000064326	Siva1	chr12:112644827-112649152	53.1302	50.3075	57.6526	24.1595	72.3755	78.9156	36.6252	34.568	26.9601	51.7188	40.9061	62.6388	30.7641	-0.338375	OK	0.32945	0.999786	0.276366	OK	0.35995	0.999786	-0.749443	OK	0.0274	0.520635	0.614741	OK	0.0555	0.723869	-0.411068	OK	0.24555	0.999786	-1.02581	OK	0.0016	0.0910299
ENSMUSG00000019467	Arhgef25	chr10:127182520-127190054	1.42763	1.85955	2.01767	1.29109	2.87394	1.79704	0.993762	0.69113	0.635554	1.64359	1.65438	1.88825	0.663342	0.00944129	OK	0.98435	0.999786	0.200196	OK	0.6365	0.999786	-1.30903	OK	0.01175	0.331474	0.190755	OK	0.6449	0.999786	-1.31847	OK	0.0098	0.299008	-1.50922	OK	0.0017	0.0951257
ENSMUSG00000027792	Bche	chr3:73635807-73708415	0.934408	0.427586	1.17056	0.980758	0.824582	0.791791	1.29412	0.175527	0.495636	0.680997	1.07566	0.970165	0.335582	0.659499	OK	0.11595	0.959808	0.510583	OK	0.18475	0.999786	-1.02098	OK	0.03925	0.620877	-0.148916	OK	0.6845	0.999786	-1.68048	OK	0.00125	0.0767017	-1.53157	OK	0.0018	0.0987194
ENSMUSG00000086363	A330102I10Rik	chr13:29014398-29040336	1.76141	0.598627	1.05243	0.815364	2.9387	0.868704	1.61845	0.125218	0.184587	1.18002	0.933895	1.80862	0.154902	-0.337478	OK	0.6238	0.999786	0.616075	OK	0.31275	0.999786	-2.92938	OK	0.0064	0.23132	0.953554	OK	0.1137	0.954652	-2.5919	OK	0.00985	0.300016	-3.54545	OK	0.0018	0.0987194
ENSMUSG00000043670	Diras1	chr10:81019588-81026567	0.0703729	0.0320356	0.081474	0.115669	0.150732	0.0864875	0.187433	0.346236	0.95985	0.0512042	0.0985713	0.141551	0.653043	0.944905	NOTEST	1	1	1.46699	NOTEST	1	1	3.67284	OK	0.0024	0.120067	0.522082	NOTEST	1	1	2.72794	OK	0.0018	0.0987194	2.20586	OK	0.00185	0.100711
ENSMUSG00000032218	Ccnb2	chr9:70407688-70421554	19.177	25.7738	24.9352	12.7885	29.527	25.5771	15.8093	14.0032	10.0836	22.4754	18.8618	23.6378	12.0434	-0.252879	OK	0.4463	0.999786	0.0727504	OK	0.8071	0.999786	-0.900104	OK	0.0079	0.262241	0.325629	OK	0.29055	0.999786	-0.647225	OK	0.0649	0.773152	-0.972854	OK	0.0019	0.102736
ENSMUSG00000062248	Cks2	chr13:51645231-51650660	72.9578	75.0524	71.578	41.6843	97.3033	90.6569	42.3705	46.1208	32.4969	74.0051	56.6311	76.7769	39.3088	-0.386029	OK	0.23525	0.999786	0.053048	OK	0.86395	0.999786	-0.912771	OK	0.0066	0.23575	0.439077	OK	0.1522	0.999786	-0.526743	OK	0.11355	0.954527	-0.965819	OK	0.00195	0.104543
ENSMUSG00000025491	Ifitm1	chr7:140967220-140969825	12.9706	4.97947	5.80162	35.7567	10.2889	33.125	10.5068	9.86304	2.68464	8.97502	20.7792	17.9736	6.27384	1.21115	OK	0.01055	0.312917	1.00189	OK	0.0188	0.425646	-0.516567	OK	0.31895	0.999786	-0.20926	OK	0.60285	0.999786	-1.72772	OK	0.00175	0.0968191	-1.51846	OK	0.00205	0.107682
ENSMUSG00000036111	Lmo1	chr7:109138571-109170308	74.9034	75.2801	68.8603	33.4793	100.745	101.77	44.5125	49.1134	36.1934	75.0918	51.1698	82.3423	42.6534	-0.553362	OK	0.087	0.86636	0.132979	OK	0.644	0.999786	-0.815994	OK	0.0096	0.295253	0.68634	OK	0.02565	0.504425	-0.262633	OK	0.41895	0.999786	-0.948973	OK	0.00205	0.107682
ENSMUSG00000060803	Gstp1	chr19:4035410-4037912	80.1773	77.8917	68.2722	39.7985	85.1809	88.0954	42.1065	43.3481	31.8979	79.0345	54.0353	71.7943	37.623	-0.54858	OK	0.0953	0.896059	-0.138613	OK	0.6397	0.999786	-1.07087	OK	0.0016	0.0910299	0.409967	OK	0.172	0.999786	-0.522287	OK	0.12055	0.971031	-0.932254	OK	0.0022	0.113601
ENSMUSG00000039070	Cpa4	chr6:30568368-30592418	128.124	100.399	31.053	198.35	39.6361	78.7474	114.283	181.168	134.22	114.261	114.701	77.5556	157.694	0.00554517	OK	0.9872	0.999786	-0.559037	OK	0.08495	0.859839	0.464792	OK	0.1877	0.999786	-0.564582	OK	0.14055	0.999786	0.459247	OK	0.26265	0.999786	1.02383	OK	0.0022	0.113601
ENSMUSG00000015665	Awat1	chrX:100572250-100578205	4.23195	0.531219	0.44668	2.87444	0.547156	1.32275	1.69011	3.78895	3.13363	2.38158	1.66056	1.18667	3.46129	-0.52025	OK	0.3549	0.999786	-1.005	OK	0.04395	0.656862	0.539389	OK	0.2764	0.999786	-0.48475	OK	0.3491	0.999786	1.05964	OK	0.0506	0.697134	1.54439	OK	0.00225	0.114906
ENSMUSG00000026153	Fam135a	chr1:24010757-24100341	11.9007	13.3465	10.8461	18.6475	10.0586	6.34913	12.3361	16.9436	18.3785	12.6236	14.7468	9.58128	17.6611	0.224277	OK	0.4771	0.999786	-0.397838	OK	0.1796	0.999786	0.484445	OK	0.1279	0.983449	-0.622115	OK	0.03555	0.591823	0.260168	OK	0.4074	0.999786	0.882283	OK	0.00235	0.118573
ENSMUSG00000041449	Serpina3h	chr12:104236241-104253778	13.2725	12.0713	12.2418	17.6054	12.3158	12.6229	17.715	21.5364	33.9201	12.6719	14.9236	14.2179	27.7282	0.235965	OK	0.5127	0.999786	0.166076	OK	0.61525	0.999786	1.12972	OK	0.0014	0.0832448	-0.0698889	OK	0.83235	0.999786	0.893757	OK	0.0125	0.343416	0.963646	OK	0.0024	0.120067
ENSMUSG00000022982	Sod1	chr16:90220741-90226322	98.2957	85.9411	91.8534	53.0188	111.228	121.416	59.5516	59.5887	42.1141	92.1184	72.4361	97.3988	50.8514	-0.34678	OK	0.2798	0.999786	0.0804152	OK	0.77875	0.999786	-0.857201	OK	0.0107	0.314933	0.427195	OK	0.1435	0.999786	-0.510421	OK	0.1211	0.971522	-0.937617	OK	0.0024	0.120067
ENSMUSG00000021756	Il6st	chr13:112475007-112506860	10.9857	10.8931	13.8894	12.8047	12.5279	7.60854	16.7234	18.0367	27.6016	10.9394	13.347	12.2866	22.8191	0.28698	OK	0.35415	0.999786	0.16755	OK	0.5633	0.999786	1.06071	OK	0.00145	0.0849029	-0.11943	OK	0.6758	0.999786	0.773726	OK	0.0163	0.393674	0.893156	OK	0.00255	0.125859
ENSMUSG00000075706	Gpx4	chr10:80047165-80056439	123.864	94.0007	110.05	74.4781	132.543	168.353	76.7648	75.3927	58.9887	108.932	92.2642	125.887	67.1907	-0.23959	OK	0.4444	0.999786	0.208692	OK	0.46515	0.999786	-0.6971	OK	0.02465	0.493777	0.448282	OK	0.1317	0.991219	-0.45751	OK	0.15055	0.999786	-0.905792	OK	0.00255	0.125859
ENSMUSG00000041674	BC006965	chr11:112663926-112781976	0.177539	0.0595098	0.215007	0.871626	0.488234	0.288575	0.103436	0.0639803	0.0933426	0.118524	0.543316	0.293415	0.0786615	2.19661	OK	0.01225	0.34036	1.30776	OK	0.03205	0.565092	-0.591453	NOTEST	1	1	-0.888848	OK	0.23665	0.999786	-2.78806	OK	0.0016	0.0910299	-1.89922	OK	0.00265	0.129779
ENSMUSG00000026358	Rgs1	chr1:144243971-144249242	0.332547	0.790787	0.607243	1.93236	3.17907	1.18887	0.968202	0.670807	0.26194	0.561667	1.2698	1.77872	0.466374	1.17682	OK	0.0537	0.715182	1.66305	OK	0.00565	0.21384	-0.268229	OK	0.68755	0.999786	0.486232	OK	0.37305	0.999786	-1.44504	OK	0.02765	0.523471	-1.93128	OK	0.00275	0.132835
ENSMUSG00000020034	Tcp11l2	chr10:84576625-84614359	9.03586	7.45893	4.24121	15.0803	5.6404	8.41483	12.3342	18.4732	15.3763	8.2474	9.66074	8.79647	16.9248	0.228194	OK	0.51675	0.999786	0.0929857	OK	0.7702	0.999786	1.03713	OK	0.0017	0.0951257	-0.135209	OK	0.6744	0.999786	0.808933	OK	0.0181	0.416852	0.944142	OK	0.0028	0.134514
ENSMUSG00000045761	Fam179a	chr17:71673260-71729669	3.80971	2.12305	0.73288	2.95126	0.961224	1.31766	1.63639	3.14363	2.81942	2.96638	1.84207	1.30509	2.98153	-0.687374	OK	0.10985	0.944096	-1.18455	OK	0.00355	0.158074	0.00734748	OK	0.9854	0.999786	-0.497176	OK	0.24475	0.999786	0.694722	OK	0.10515	0.930138	1.1919	OK	0.00285	0.135955
ENSMUSG00000007872	Id3	chr4:136143496-136145755	27.2042	50.7472	37.8928	18.5438	44.9022	50.4995	22.0434	24.3061	16.8584	38.9757	28.2183	39.1484	20.5822	-0.465946	OK	0.15475	0.999786	0.00637739	OK	0.98365	0.999786	-0.921177	OK	0.0058	0.217652	0.472323	OK	0.1213	0.971754	-0.455231	OK	0.17475	0.999786	-0.927554	OK	0.00295	0.139146
ENSMUSG00000071553	Cpa2	chr6:30541581-30564476	0.321138	0.340379	0.191514	0.086375	0.267054	0.59711	0.397655	0.0419362	0.091428	0.330759	0.138944	0.420607	0.0666821	-1.25127	OK	0.08885	0.87258	0.346692	OK	0.5798	0.999786	-2.31041	OK	0.0088	0.280112	1.59796	OK	0.0344	0.583235	-1.05914	NOTEST	1	1	-2.6571	OK	0.00305	0.142644
ENSMUSG00000019539	Rcn3	chr7:45082912-45092221	0.762243	0.592063	1.2014	1.74118	1.61218	0.985234	0.407002	0.375294	0.186802	0.677153	1.47129	1.00147	0.281048	1.11953	OK	0.04655	0.67217	0.564567	OK	0.26375	0.999786	-1.26866	OK	0.04735	0.677188	-0.55496	OK	0.2871	0.999786	-2.38819	OK	0.00075	0.0527263	-1.83323	OK	0.0031	0.143689
ENSMUSG00000039648	Ccbl1	chr2:30185123-30205847	14.7746	12.8866	8.44893	17.7487	11.5174	16.9806	13.9442	29.7933	23.8272	13.8306	13.0988	14.1474	26.8102	-0.0784288	OK	0.81915	0.999786	0.0326713	OK	0.91585	0.999786	0.95492	OK	0.00455	0.184973	0.1111	OK	0.73635	0.999786	1.03335	OK	0.0029	0.137449	0.922249	OK	0.0031	0.143689
ENSMUSG00000000531	Grasp	chr15:101224206-101232755	15.9095	15.9079	16.0643	7.72376	20.9697	13.127	8.08213	8.52018	5.75444	15.9087	11.894	14.0596	7.13731	-0.419581	OK	0.21845	0.999786	-0.17826	OK	0.5631	0.999786	-1.15637	OK	0.001	0.0651653	0.241321	OK	0.44	0.999786	-0.736784	OK	0.0393	0.621	-0.978105	OK	0.0031	0.143689
ENSMUSG00000003038	Hmgn2	chr4:133964737-133968650	93.7983	123.329	122.547	56.1296	138.484	113.885	64.3837	65.023	50.8761	108.564	89.3384	105.584	57.9496	-0.28119	OK	0.39145	0.999786	-0.0401455	OK	0.8899	0.999786	-0.905672	OK	0.0041	0.173967	0.241045	OK	0.42255	0.999786	-0.624482	OK	0.05805	0.741038	-0.865526	OK	0.0031	0.143689
ENSMUSG00000028044	Cks1b	chr3:89415471-89418383	47.6432	58.0463	61.334	29.1463	66.7478	63.5691	35.8622	33.4591	26.7783	52.8448	45.2401	55.393	30.1187	-0.224157	OK	0.4952	0.999786	0.0679436	OK	0.81785	0.999786	-0.811102	OK	0.013	0.351143	0.292101	OK	0.32845	0.999786	-0.586945	OK	0.0839	0.856053	-0.879045	OK	0.0031	0.143689
ENSMUSG00000026475	Rgs16	chr1:153740348-153745468	1.84141	0.863693	1.86135	1.22845	1.30886	0.871631	2.41981	2.7836	4.38127	1.35255	1.5449	1.53344	3.58243	0.191827	OK	0.67305	0.999786	0.181082	OK	0.67165	0.999786	1.40525	OK	0.00225	0.114906	-0.0107452	OK	0.9798	0.999786	1.21343	OK	0.0056	0.212586	1.22417	OK	0.00325	0.148922
ENSMUSG00000024534	Sncaip	chr18:52767708-52915935	0.512529	0.740938	0.932079	0.429546	1.27399	0.773405	0.436857	0.325884	0.267683	0.626734	0.680813	0.828085	0.296783	0.119406	OK	0.82595	0.999786	0.401926	OK	0.43105	0.999786	-1.07844	OK	0.0503	0.69517	0.282521	OK	0.5817	0.999786	-1.19785	OK	0.03	0.545954	-1.48037	OK	0.0033	0.150354
ENSMUSG00000000253	Gmpr	chr13:45507443-45546382	0.971235	1.18815	2.1649	1.12336	2.58666	2.26545	1.15403	0.928105	0.538688	1.07969	1.64413	2.00205	0.733396	0.606709	OK	0.25215	0.999786	0.890857	OK	0.05675	0.733456	-0.557952	OK	0.2992	0.999786	0.284149	OK	0.5409	0.999786	-1.16466	OK	0.0358	0.593189	-1.44881	OK	0.0036	0.159898
ENSMUSG00000011179	Odc1	chr12:17544872-17551502	23.115	29.3411	52.9705	15.5159	43.0198	31.6737	23.0825	18.8214	17.4165	26.228	34.2432	32.592	18.1189	0.384707	OK	0.255	0.999786	0.313408	OK	0.2822	0.999786	-0.533611	OK	0.0834	0.854308	-0.0712997	OK	0.8232	0.999786	-0.918319	OK	0.0075	0.254611	-0.847019	OK	0.00365	0.161146
ENSMUSG00000021136	Smoc1	chr12:81026807-81186414	0.158403	0.147382	0.596409	0.653468	0.550919	0.363686	0.263763	0.108082	0.0844614	0.152893	0.624939	0.39279	0.0962717	2.0312	OK	0.0019	0.102736	1.36124	OK	0.02	0.438753	-0.667335	NOTEST	1	1	-0.669958	OK	0.16755	0.999786	-2.69853	OK	0.00075	0.0527263	-2.02857	OK	0.0037	0.162702
ENSMUSG00000044678	Ly6k	chr15:74784064-74800640	23.453	8.3689	11.3672	17.9913	11.8769	12.4547	19.3077	3.41201	6.89534	15.9109	14.6792	14.5464	5.15368	-0.116242	OK	0.7903	0.999786	-0.129356	OK	0.7503	0.999786	-1.62635	OK	0.00405	0.172592	-0.0131147	OK	0.9714	0.999786	-1.5101	OK	0.0061	0.224427	-1.49699	OK	0.0038	0.165533
ENSMUSG00000050315	Synpo2	chr3:123076518-123236149	0.287878	0.570478	0.425013	0.0714513	0.542108	0.0702341	0.0720629	1.60127	0.106764	0.429178	0.248232	0.228135	0.854019	-0.789886	OK	0.23775	0.999786	-0.911689	OK	0.11685	0.962027	0.992691	OK	0.08155	0.847749	-0.121803	OK	0.8608	0.999786	1.78258	OK	0.01905	0.429106	1.90438	OK	0.0038	0.165533
ENSMUSG00000032014	Oaf	chr9:43221277-43239816	1.69486	2.48342	2.80184	0.853556	3.26094	2.38673	1.37179	0.912207	0.914982	2.08914	1.8277	2.33982	0.913595	-0.192881	OK	0.6675	0.999786	0.163489	OK	0.6707	0.999786	-1.19328	OK	0.01695	0.401682	0.356371	OK	0.3858	0.999786	-1.0004	OK	0.04765	0.679388	-1.35677	OK	0.0038	0.165533
ENSMUSG00000020159	Gabrp	chr11:33550780-33578959	6.70117	4.07702	4.84049	7.34932	3.50087	4.23505	8.83708	9.78457	11.4672	5.3891	6.09491	5.52433	10.6259	0.177561	OK	0.59705	0.999786	0.0357564	OK	0.9114	0.999786	0.979466	OK	0.0047	0.189414	-0.141804	OK	0.6551	0.999786	0.801905	OK	0.0149	0.376871	0.94371	OK	0.0039	0.168312
ENSMUSG00000025492	Ifitm3	chr7:141009585-141010770	69.2021	63.9032	64.9055	34.9586	83.8202	63.5075	36.8096	31.9921	32.7513	66.5526	49.9321	61.3791	32.3717	-0.414529	OK	0.20325	0.999786	-0.116748	OK	0.6929	0.999786	-1.03976	OK	0.0021	0.109656	0.297781	OK	0.33	0.999786	-0.625233	OK	0.06775	0.78745	-0.923014	OK	0.0039	0.168312
ENSMUSG00000037279	Ovol2	chr2:144305174-144332639	3.02727	4.65578	4.47542	1.86984	7.27398	4.66448	2.08891	2.20439	1.65265	3.84152	3.17263	4.67579	1.92852	-0.275998	OK	0.53385	0.999786	0.283533	OK	0.4721	0.999786	-0.994185	OK	0.0318	0.563384	0.559531	OK	0.17475	0.999786	-0.718187	OK	0.1332	0.994624	-1.27772	OK	0.0039	0.168312
ENSMUSG00000037681	Esyt3	chr9:99309966-99358530	17.0307	10.5202	7.01309	36.7004	7.84226	12.6657	20.2695	27.4926	21.9294	13.7755	21.8567	13.5925	24.711	0.665977	OK	0.06615	0.779213	-0.0192914	OK	0.94925	0.999786	0.843049	OK	0.01015	0.305778	-0.685268	OK	0.04035	0.62815	0.177073	OK	0.60905	0.999786	0.862341	OK	0.0039	0.168312
ENSMUSG00000022912	Pros1	chr16:62854306-62929346	4.85928	3.23689	4.07681	4.92075	3.23564	3.86372	4.53555	7.49452	7.16209	4.04808	4.49878	3.8783	7.3283	0.152295	OK	0.71025	0.999786	-0.0618137	OK	0.85705	0.999786	0.85624	OK	0.03045	0.552095	-0.214109	OK	0.53305	0.999786	0.703945	OK	0.0598	0.74887	0.918054	OK	0.0041	0.173967
ENSMUSG00000022347	A1bg	chr15:60917588-60921270	0	0.0135029	0.164728	0.212117	0.239092	0.581994	0.423278	1.68997	0.872711	0.00675143	0.188422	0.414788	1.28134	4.80263	NOTEST	1	1	5.94104	OK	0.23135	0.999786	7.56824	OK	0.24565	0.999786	1.1384	OK	0.0823	0.850938	2.76561	OK	0.0008	0.0551869	1.62721	OK	0.00415	0.175414
ENSMUSG00000051879	Krt71	chr15:101733949-101743109	0.446906	0.309963	0.281436	0.974377	0.894473	0.102343	0.386141	0.0796865	0.0458132	0.378435	0.627906	0.460986	0.0627499	0.730505	OK	0.2132	0.999786	0.284678	OK	0.61005	0.999786	-2.59236	OK	0.01145	0.327404	-0.445827	OK	0.44175	0.999786	-3.32286	OK	0.00405	0.172592	-2.87704	OK	0.0043	0.179436
ENSMUSG00000037166	Ppp1r14a	chr7:29289319-29293390	15.6156	9.39134	10.1875	6.32296	14.2242	12.1947	6.1295	4.16926	4.35148	12.5035	8.25523	10.8495	4.26037	-0.598949	OK	0.20745	0.999786	-0.204703	OK	0.6222	0.999786	-1.55328	OK	0.0033	0.150354	0.394246	OK	0.3534	0.999786	-0.95433	OK	0.0614	0.755829	-1.34858	OK	0.0044	0.181804
ENSMUSG00000097193	AC145556.1	chr8:84665127-84669406	14.0642	6.09374	3.3637	10.1675	6.77671	17.5271	6.65669	5.8126	0.599793	10.0789	6.7656	10.3202	3.20619	-0.575054	OK	0.1997	0.999786	0.0341191	OK	0.9302	0.999786	-1.65241	OK	0.00785	0.261171	0.609174	OK	0.15215	0.999786	-1.07736	OK	0.07165	0.806042	-1.68653	OK	0.00455	0.184973
ENSMUSG00000055632	Hmcn2	chr2:31314414-31460738	0.353719	1.00195	0.451979	0.331755	0.721204	0.665372	0.308287	0.166509	0.16687	0.677835	0.391867	0.564954	0.16669	-0.790568	OK	0.2195	0.999786	-0.262799	OK	0.62395	0.999786	-2.02377	OK	0.0037	0.162702	0.52777	OK	0.37785	0.999786	-1.2332	OK	0.08455	0.859238	-1.76097	OK	0.0046	0.186747
ENSMUSG00000033792	Atp7a	chrX:106027275-106124926	5.85935	2.07612	3.58224	4.31591	2.82031	4.3354	7.09876	5.73505	12.0516	3.96774	3.94907	4.75149	8.89332	-0.00680229	OK	0.9853	0.999786	0.260064	OK	0.4393	0.999786	1.16441	OK	0.0018	0.0987194	0.266867	OK	0.39715	0.999786	1.17121	OK	0.00075	0.0527263	0.904342	OK	0.0048	0.19239
ENSMUSG00000028435	Aqp3	chr4:41092721-41098183	128.727	159.852	121.553	110.089	109.293	116.633	180.526	241.147	264.174	144.29	115.821	135.484	252.661	-0.317074	OK	0.3239	0.999786	-0.0908486	OK	0.76285	0.999786	0.808231	OK	0.0206	0.446151	0.226225	OK	0.4473	0.999786	1.1253	OK	0.00145	0.0849029	0.899079	OK	0.0048	0.19239
ENSMUSG00000040856	Dlk1	chr12:109452822-109463336	0.443954	0.223241	0.482856	0.288706	1.80685	0.212665	0.117117	0.181075	0.128087	0.333597	0.385781	0.712211	0.154581	0.209674	OK	0.794	0.999786	1.0942	OK	0.10345	0.924641	-1.10974	OK	0.1456	0.999786	0.884524	OK	0.26845	0.999786	-1.31942	OK	0.1473	0.999786	-2.20394	OK	0.00495	0.196176
ENSMUSG00000047407	Tgif1	chr17:70844204-70853546	17.6053	24.6878	21.4959	13.2058	23.4705	18.7295	11.3061	10.8081	8.04712	21.1465	17.3508	17.8354	9.42762	-0.285417	OK	0.41195	0.999786	-0.245678	OK	0.43145	0.999786	-1.16546	OK	0.00145	0.0849029	0.0397388	OK	0.89915	0.999786	-0.880039	OK	0.017	0.401789	-0.919778	OK	0.005	0.19736
ENSMUSG00000074813	Gm14005	chr2:128189986-128429349	9.4731	5.51086	2.11835	4.3669	2.73202	3.48327	3.36119	9.9556	10.8957	7.49198	3.24262	3.19216	10.4256	-1.20819	OK	0.08505	0.859839	-1.23082	OK	0.04815	0.681673	0.476717	OK	0.4451	0.999786	-0.0226298	OK	0.97235	0.999786	1.6849	OK	0.01335	0.355486	1.70753	OK	0.00505	0.198712
ENSMUSG00000029177	Cenpa	chr5:30666776-30674827	30.7049	43.2368	36.4653	23.2482	48.9771	39.5847	24.8029	24.2424	16.2744	36.9709	29.8567	37.7883	20.2584	-0.308332	OK	0.3675	0.999786	0.0315495	OK	0.91935	0.999786	-0.867867	OK	0.01305	0.351633	0.339881	OK	0.27335	0.999786	-0.559535	OK	0.1076	0.936887	-0.899416	OK	0.00505	0.198712
ENSMUSG00000029913	Prdm5	chr6:65768543-65936373	0.297074	0.472237	0.538181	0.28476	0.69187	0.930689	0.186552	0.124771	0.194117	0.384656	0.411471	0.603037	0.159444	0.0972213	OK	0.887	0.999786	0.648678	OK	0.34035	0.999786	-1.27052	OK	0.08735	0.867692	0.551457	OK	0.37735	0.999786	-1.36774	OK	0.04795	0.681026	-1.9192	OK	0.0051	0.199347
ENSMUSG00000030677	Kif22	chr7:127027731-127042420	11.5399	18.2679	13.7338	8.22349	21.5625	14.0154	9.52806	9.97469	6.19641	14.9039	10.9786	15.0353	8.08555	-0.440991	OK	0.19985	0.999786	0.0126644	OK	0.966	0.999786	-0.882273	OK	0.0126	0.344448	0.453655	OK	0.1451	0.999786	-0.441282	OK	0.21075	0.999786	-0.894937	OK	0.0051	0.199347
ENSMUSG00000049892	Rasd1	chr11:59963180-59964944	1.27623	0.588899	0.204765	0.267672	0.274369	0.548246	0.629457	0.0891209	0.0899706	0.932566	0.236219	0.484024	0.0895458	-1.98108	OK	0.00765	0.257623	-0.946127	OK	0.0867	0.865031	-3.38051	OK	0.0017	0.0951257	1.03495	OK	0.11135	0.950053	-1.39943	NOTEST	1	1	-2.43438	OK	0.0051	0.199347
ENSMUSG00000037573	Tob1	chr11:94211453-94215495	24.2921	20.1024	22.1359	47.5075	19.2091	20.0751	39.3447	48.4449	45.442	22.1972	34.8217	26.2096	46.9434	0.649607	OK	0.0497	0.691423	0.239718	OK	0.41795	0.999786	1.08054	OK	0.00105	0.0676744	-0.409889	OK	0.17895	0.999786	0.430936	OK	0.17955	0.999786	0.840825	OK	0.0053	0.205347
ENSMUSG00000046338	Gpat2	chr2:127425198-127436092	0.876325	0.390023	0.747306	0.984133	1.25512	1.13294	1.03331	0.444258	0.412532	0.633174	0.865719	1.14046	0.428395	0.451297	OK	0.4038	0.999786	0.848936	OK	0.0762	0.824961	-0.56366	OK	0.32055	0.999786	0.397639	OK	0.38245	0.999786	-1.01496	OK	0.06835	0.790056	-1.4126	OK	0.00535	0.206468
ENSMUSG00000058773	Hist1h1b	chr13:21779882-21780625	0.680648	0.392106	1.23193	0.428688	2.5989	1.79245	0.622848	0.335749	0.493135	0.536377	0.830309	1.6714	0.414442	0.630401	OK	0.39225	0.999786	1.63974	OK	0.0136	0.359541	-0.372075	OK	0.6267	0.999786	1.00934	OK	0.10195	0.919518	-1.00248	OK	0.18335	0.999786	-2.01181	OK	0.00535	0.206468
ENSMUSG00000093846	RP23-71I22.6	chr12:22115755-22156646	0.160345	0.45626	0.362869	0.208751	0.578585	0.268722	0.153849	0.10758	0.0274302	0.308303	0.28581	0.333718	0.0675051	-0.109291	OK	0.8616	0.999786	0.114284	OK	0.8349	0.999786	-2.19128	OK	0.0129	0.349618	0.223575	OK	0.69105	0.999786	-2.08199	OK	0.0164	0.395009	-2.30556	OK	0.0054	0.207762
ENSMUSG00000006941	Eif1b	chr9:120492605-120495327	20.4923	24.8154	26	15.8734	32.1407	27.1207	16.2492	14.2149	11.6744	22.6538	20.9367	25.1702	12.9446	-0.113723	OK	0.75165	0.999786	0.15196	OK	0.6365	0.999786	-0.807402	OK	0.0318	0.563384	0.265682	OK	0.4104	0.999786	-0.693679	OK	0.0673	0.784802	-0.959361	OK	0.00555	0.21178
ENSMUSG00000049539	Hist1h1a	chr13:23763667-23764414	0.811146	0.272552	0.276239	0.364897	1.67749	1.42407	0.618491	0.222285	0.261131	0.541849	0.320568	1.24002	0.241708	-0.757261	OK	0.3337	0.999786	1.1944	OK	0.05805	0.741038	-1.16463	OK	0.16355	0.999786	1.95166	OK	0.0088	0.280112	-0.407366	OK	0.64215	0.999786	-2.35903	OK	0.0057	0.215271
ENSMUSG00000034192	Lsm3	chr6:91515927-91522625	71.2383	62.0779	69.5839	42.5626	82.8997	104.374	52.8633	46.6689	43.6453	66.6581	56.0733	80.0456	45.1571	-0.249467	OK	0.4427	0.999786	0.264043	OK	0.36355	0.999786	-0.561827	OK	0.08655	0.864707	0.51351	OK	0.0852	0.859977	-0.31236	OK	0.34865	0.999786	-0.825869	OK	0.00575	0.216419
ENSMUSG00000024791	Cdca5	chr19:6084982-6091777	4.72851	8.66309	6.55978	3.71945	9.33304	7.70929	4.73082	4.41278	2.74617	6.6958	5.13961	7.25772	3.57947	-0.381597	OK	0.32715	0.999786	0.116259	OK	0.7359	0.999786	-0.903509	OK	0.02605	0.509117	0.497856	OK	0.15915	0.999786	-0.521912	OK	0.2039	0.999786	-1.01977	OK	0.00585	0.218877
ENSMUSG00000028884	Rpa2	chr4:132768331-132778752	15.5339	20.1783	21.8178	8.58627	23.9408	20.407	12.1411	11.621	9.38914	17.8561	15.202	18.8296	10.5051	-0.232155	OK	0.48115	0.999786	0.076586	OK	0.79565	0.999786	-0.765331	OK	0.02035	0.443347	0.308741	OK	0.3154	0.999786	-0.533177	OK	0.1118	0.95086	-0.841917	OK	0.0059	0.220095
ENSMUSG00000022048	Dpysl2	chr14:66802863-66868688	1.80163	1.17249	0.974344	1.27321	1.16225	2.16674	0.626298	0.723719	0.388825	1.48706	1.12378	1.31843	0.556272	-0.404104	OK	0.3415	0.999786	-0.17364	OK	0.6467	0.999786	-1.4186	OK	0.00435	0.180583	0.230465	OK	0.5545	0.999786	-1.01449	OK	0.0385	0.615185	-1.24496	OK	0.00595	0.22084
ENSMUSG00000003545	Fosb	chr7:19302720-19310045	0.229759	1.03896	0.443118	0.127258	0.964383	0.182485	1.06044	0.044851	0.364796	0.634358	0.285188	0.735769	0.204823	-1.15338	OK	0.0486	0.684532	0.213954	OK	0.65055	0.999786	-1.63092	OK	0.02365	0.480725	1.36734	OK	0.0094	0.291232	-0.477534	OK	0.48555	0.999786	-1.84487	OK	0.00595	0.22084
ENSMUSG00000020434	4921536K21Rik	chr11:3886087-3895098	0.53404	0.23954	0.0468553	0.420118	0.112188	0.2273	0.309175	0.663574	0.624769	0.38679	0.233487	0.216221	0.644172	-0.728212	OK	0.3071	0.999786	-0.839045	OK	0.15625	0.999786	0.735894	OK	0.2106	0.999786	-0.110833	NOTEST	1	1	1.46411	OK	0.0364	0.597524	1.57494	OK	0.006	0.222229
ENSMUSG00000042312	S100a13	chr3:90514434-90524581	13.9554	13.2846	11.3468	8.02874	14.9345	15.9759	7.85083	6.86149	4.87367	13.62	9.68777	12.9204	5.86758	-0.49149	OK	0.23345	0.999786	-0.0760747	OK	0.83425	0.999786	-1.21489	OK	0.0078	0.260785	0.415416	OK	0.28075	0.999786	-0.723397	OK	0.1061	0.932284	-1.13881	OK	0.00605	0.223331
ENSMUSG00000046058	Eid2	chr7:28267880-28269165	1.50805	2.1656	3.19795	0.849232	3.34927	2.49371	1.3012	0.921191	0.849911	1.83682	2.02359	2.38139	0.885551	0.139706	OK	0.79625	0.999786	0.374593	OK	0.4348	0.999786	-1.05257	OK	0.0555	0.723869	0.234886	OK	0.6279	0.999786	-1.19227	OK	0.03605	0.595098	-1.42716	OK	0.0061	0.224427
ENSMUSG00000057278	Snrpg	chr6:86371582-86378902	250.546	200.263	177.542	140.159	241.585	290.771	131.454	140.066	106.995	225.404	158.85	221.27	123.53	-0.504848	OK	0.11765	0.964029	-0.0267058	OK	0.92665	0.999786	-0.867652	OK	0.00715	0.247293	0.478142	OK	0.11865	0.966483	-0.362804	OK	0.27255	0.999786	-0.840946	OK	0.0061	0.224427
ENSMUSG00000067724	Gbx1	chr5:24502756-24527276	0.788415	0.316505	0.34887	2.94634	0.642466	0.814248	0.806551	2.21496	1.17646	0.55246	1.6476	0.754422	1.69571	1.57643	OK	0.00375	0.16441	0.449501	OK	0.344	0.999786	1.61795	OK	0.0024	0.120067	-1.12693	OK	0.01105	0.32159	0.041519	OK	0.9244	0.999786	1.16844	OK	0.0062	0.226595
ENSMUSG00000009687	Fxyd5	chr7:31032721-31042481	17.2785	6.43659	6.66127	16.4275	8.99414	17.5785	6.33795	5.73972	3.3138	11.8576	11.5444	10.9702	4.52676	-0.0386172	OK	0.9319	0.999786	-0.112215	OK	0.78695	0.999786	-1.38925	OK	0.0067	0.238357	-0.0735978	OK	0.86365	0.999786	-1.35064	OK	0.00745	0.253694	-1.27704	OK	0.0064	0.23132
ENSMUSG00000047945	Marcksl1	chr4:129513580-129515985	83.9011	94.7439	107.984	45.8901	126.171	104.099	70.1698	57.6784	55.5529	89.3225	76.937	100.146	56.6157	-0.215345	OK	0.53115	0.999786	0.165015	OK	0.5865	0.999786	-0.657822	OK	0.04075	0.631704	0.38036	OK	0.2266	0.999786	-0.442477	OK	0.18715	0.999786	-0.822837	OK	0.0064	0.23132
ENSMUSG00000078599	Skint8	chr4:111919391-111950358	7.52398	5.25224	2.85137	12.813	3.71301	5.26889	6.00628	10.8017	9.91036	6.38811	7.83218	4.99606	10.356	0.294026	OK	0.498	0.999786	-0.354599	OK	0.3675	0.999786	0.697011	OK	0.0827	0.852279	-0.648624	OK	0.11005	0.944987	0.402986	OK	0.32485	0.999786	1.05161	OK	0.0065	0.23331
ENSMUSG00000092274	Neat1	chr19:5824707-5845478	188.001	128.043	40.1833	370.647	61.2957	101.686	56.9428	201.152	94.4336	158.022	205.415	73.3081	147.793	0.378414	OK	0.4442	0.999786	-1.10808	OK	0.00285	0.135955	-0.0965511	OK	0.82205	0.999786	-1.4865	OK	0.00365	0.161146	-0.474966	OK	0.343	0.999786	1.01153	OK	0.0066	0.23575
ENSMUSG00000063060	Sox7	chr14:63943673-63950732	13.3253	11.7972	5.64612	8.226	4.63777	5.63992	8.79873	11.3983	11.3361	12.5613	6.93606	6.35881	11.3672	-0.856793	OK	0.00895	0.283355	-0.982154	OK	0.00135	0.0810358	-0.144102	OK	0.64935	0.999786	-0.125361	OK	0.68805	0.999786	0.712691	OK	0.03115	0.558593	0.838052	OK	0.0067	0.238357
ENSMUSG00000070436	Serpinh1	chr7:99345374-99353230	46.6733	62.7538	72.6001	29.9471	75.0043	47.756	36.8288	32.3919	28.276	54.7136	51.2736	53.1964	30.334	-0.0936843	OK	0.77905	0.999786	-0.0405716	OK	0.8915	0.999786	-0.850966	OK	0.0096	0.295253	0.0531127	OK	0.8617	0.999786	-0.757281	OK	0.02465	0.493777	-0.810394	OK	0.00675	0.239173
ENSMUSG00000056268	Dennd1b	chr1:138963435-139176043	5.49903	3.17866	2.08681	6.134	2.22906	3.26936	3.6933	7.06763	5.32185	4.33884	4.11041	3.06391	6.19474	-0.0780294	OK	0.85825	0.999786	-0.501938	OK	0.1743	0.999786	0.513732	OK	0.2212	0.999786	-0.423908	OK	0.2761	0.999786	0.591762	OK	0.1762	0.999786	1.01567	OK	0.0068	0.23979
ENSMUSG00000030598	Fbxo17	chr7:28716803-28738144	0.801633	0.557341	1.72424	0.802136	1.44585	1.26907	0.968728	0.465606	0.389735	0.679487	1.26319	1.22788	0.427671	0.89455	OK	0.10665	0.933864	0.853654	OK	0.09125	0.880097	-0.667946	OK	0.26375	0.999786	-0.0408965	OK	0.9317	0.999786	-1.5625	OK	0.01055	0.312917	-1.5216	OK	0.0069	0.242734
ENSMUSG00000037419	Endod1	chr9:14353989-14381242	8.34732	6.41759	3.60011	5.77977	2.58098	4.17584	6.23525	7.0972	8.76515	7.38246	4.68994	4.33069	7.93117	-0.654531	OK	0.0542	0.71805	-0.769504	OK	0.01455	0.372068	0.103433	OK	0.75775	0.999786	-0.114973	OK	0.7196	0.999786	0.757965	OK	0.02805	0.528212	0.872937	OK	0.00695	0.244201
ENSMUSG00000037852	Cpe	chr8:64592557-64693040	50.8518	16.7816	17.2064	69.1888	17.0671	35.2638	34.9669	60.7745	41.5844	33.8167	43.1976	29.0993	51.1795	0.353216	OK	0.3297	0.999786	-0.216753	OK	0.4795	0.999786	0.59783	OK	0.0807	0.843881	-0.569969	OK	0.0755	0.822057	0.244613	OK	0.48065	0.999786	0.814582	OK	0.00705	0.245759
ENSMUSG00000027399	Il1a	chr2:129297369-129309972	39.6448	20.1615	13.5825	37.8992	10.1576	18.2868	38.7145	40.068	41.9074	29.9032	25.7408	22.3863	40.9877	-0.216241	OK	0.5346	0.999786	-0.417682	OK	0.19365	0.999786	0.454892	OK	0.1687	0.999786	-0.201441	OK	0.54485	0.999786	0.671133	OK	0.04615	0.670671	0.872574	OK	0.0071	0.246335
ENSMUSG00000043439	E130012A19Rik	chr11:97627392-97629716	3.09036	3.92411	4.41205	1.48115	4.7677	3.51077	2.08011	1.68477	1.51636	3.50724	2.9466	3.45286	1.60056	-0.251284	OK	0.53535	0.999786	-0.0225423	OK	0.9497	0.999786	-1.13176	OK	0.0106	0.313348	0.228741	OK	0.5565	0.999786	-0.880472	OK	0.04965	0.691381	-1.10921	OK	0.0071	0.246335
ENSMUSG00000037313	Tacc3	chr5:33658127-33678995	21.43	29.2194	25.6037	17.8978	37.4173	33.4494	20.7566	19.1733	14.4612	25.3247	21.7508	30.5411	16.8172	-0.219477	OK	0.52795	0.999786	0.270209	OK	0.4168	0.999786	-0.590602	OK	0.09295	0.886327	0.489686	OK	0.1212	0.97157	-0.371125	OK	0.2711	0.999786	-0.860811	OK	0.0071	0.246335
ENSMUSG00000026281	Dtymk	chr1:93792575-93801934	28.9554	38.793	37.3203	23.4678	40.9212	35.8732	20.1308	19.279	15.3566	33.8742	30.394	32.3084	17.3178	-0.156399	OK	0.6494	0.999786	-0.0682764	OK	0.829	0.999786	-0.96793	OK	0.0083	0.270336	0.0881228	OK	0.78605	0.999786	-0.811531	OK	0.02875	0.535343	-0.899654	OK	0.00745	0.253694
ENSMUSG00000039496	Cdnf	chr2:3513029-3526376	0.261779	0.16463	0.457481	0.369925	0.147547	0.229803	0.401558	0.406718	1.28082	0.213205	0.413703	0.259636	0.84377	0.956355	OK	0.1509	0.999786	0.284249	OK	0.6626	0.999786	1.98461	OK	0.00515	0.20068	-0.672106	OK	0.2679	0.999786	1.02826	OK	0.10345	0.924641	1.70036	OK	0.0075	0.254611
ENSMUSG00000053846	Lipg	chr18:74939321-74961263	4.28951	4.42237	4.72547	3.38239	2.58471	1.38831	3.78877	3.9165	6.07849	4.35594	4.05393	2.58726	4.9975	-0.103663	OK	0.7643	0.999786	-0.751556	OK	0.02855	0.533644	0.198223	OK	0.56685	0.999786	-0.647894	OK	0.06295	0.764149	0.301886	OK	0.39575	0.999786	0.949779	OK	0.0075	0.254611
ENSMUSG00000030678	Maz	chr7:127022142-127026479	32.1647	44.7647	40.9289	27.057	49.4389	38.0391	25.1041	24.6242	19.0223	38.4647	33.993	37.5274	21.8233	-0.178298	OK	0.56615	0.999786	-0.035592	OK	0.90105	0.999786	-0.817669	OK	0.0105	0.311958	0.142706	OK	0.6272	0.999786	-0.639371	OK	0.04585	0.669396	-0.782077	OK	0.00755	0.255718
ENSMUSG00000000392	Fap	chr2:62500942-62574075	4.45539	2.09859	3.0632	6.51247	3.166	4.46882	6.54885	1.89827	2.40729	3.27699	4.78783	4.72789	2.15278	0.547003	OK	0.2099	0.999786	0.528825	OK	0.1779	0.999786	-0.606166	OK	0.18675	0.999786	-0.018178	OK	0.9616	0.999786	-1.15317	OK	0.0134	0.356066	-1.13499	OK	0.0076	0.256624
ENSMUSG00000027985	Lef1	chr3:131110470-131224356	11.1637	17.1662	21.2276	7.8757	23.5176	13.8602	12.5424	9.90349	8.40558	14.165	14.5517	16.6401	9.15454	0.038855	OK	0.9123	0.999786	0.232335	OK	0.468	0.999786	-0.629769	OK	0.0653	0.775407	0.19348	OK	0.5575	0.999786	-0.668624	OK	0.0594	0.747039	-0.862104	OK	0.0076	0.256624
ENSMUSG00000030872	Gga2	chr7:121986721-122021222	8.36701	10.6697	16.4351	8.65995	20.8657	10.7306	7.90034	7.47459	6.64363	9.51834	12.5475	13.1655	7.05911	0.398622	OK	0.2618	0.999786	0.467985	OK	0.15565	0.999786	-0.431223	OK	0.2223	0.999786	0.0693627	OK	0.8276	0.999786	-0.829845	OK	0.0194	0.432794	-0.899208	OK	0.00765	0.257623
ENSMUSG00000027777	Schip1	chr3:68064941-68626482	4.27875	8.79722	7.23214	3.08071	7.54058	6.63187	4.11956	3.03576	2.75505	6.53799	5.15642	6.09733	2.8954	-0.342476	OK	0.4153	0.999786	-0.100668	OK	0.78485	0.999786	-1.17508	OK	0.00755	0.255718	0.241808	OK	0.52835	0.999786	-0.832606	OK	0.0641	0.768391	-1.07441	OK	0.00775	0.259506
ENSMUSG00000041126	H2afv	chr11:6427228-6444443	95.5763	75.2122	83.6034	57.8127	98.6461	127.858	54.9079	52.338	42.0523	85.3942	70.708	93.8041	47.1951	-0.272265	OK	0.48975	0.999786	0.135512	OK	0.71405	0.999786	-0.855501	OK	0.0328	0.571695	0.407777	OK	0.26315	0.999786	-0.583236	OK	0.1391	0.999786	-0.991013	OK	0.00795	0.263406
ENSMUSG00000062170	Fmr1nb	chrX:68761838-68804567	2.28767	4.07162	3.7498	5.19373	1.58906	5.24413	4.46752	1.98209	0.479729	3.17964	4.47176	3.7669	1.23091	0.491979	OK	0.3465	0.999786	0.244515	OK	0.6289	0.999786	-1.36914	OK	0.03285	0.572115	-0.247464	OK	0.6087	0.999786	-1.86112	OK	0.0056	0.212586	-1.61366	OK	0.0081	0.266179
ENSMUSG00000041649	Klf8	chrX:153237465-153396132	0.665776	0.878221	0.95075	1.3236	0.775989	0.998498	1.52836	1.79352	2.69974	0.771998	1.13717	1.10095	2.24663	0.558784	OK	0.2215	0.999786	0.512079	OK	0.2236	0.999786	1.54109	OK	0.0009	0.0602952	-0.0467057	OK	0.9058	0.999786	0.982308	OK	0.01805	0.416352	1.02901	OK	0.0081	0.266179
ENSMUSG00000032202	Rab27a	chr9:73044864-73097592	19.3821	17.6175	18.1166	16.5459	17.2755	18.3159	22.7864	30.8349	35.8571	18.4998	17.3312	19.4593	33.346	-0.094138	OK	0.76565	0.999786	0.0729452	OK	0.79845	0.999786	0.850003	OK	0.00805	0.265425	0.167083	OK	0.5618	0.999786	0.944141	OK	0.0035	0.156321	0.777058	OK	0.00815	0.267225
ENSMUSG00000067058	Rps15a-ps5	chr5:105699968-105832436	102.434	47.2707	91.0943	111.035	176.758	123.445	62.2479	61.4396	24.9294	74.8525	101.065	120.817	43.1845	0.433155	OK	0.43505	0.999786	0.690702	OK	0.1765	0.999786	-0.793537	OK	0.22895	0.999786	0.257547	OK	0.53775	0.999786	-1.22669	OK	0.03415	0.58134	-1.48424	OK	0.00815	0.267225
ENSMUSG00000055415	Atp10b	chr11:43149876-43311088	7.22817	4.83735	3.06437	6.25961	2.68321	3.1338	6.25493	6.75521	7.29777	6.03276	4.66199	4.02398	7.02649	-0.371872	OK	0.25685	0.999786	-0.584195	OK	0.0527	0.708921	0.219986	OK	0.48335	0.999786	-0.212323	OK	0.48845	0.999786	0.591858	OK	0.06795	0.788115	0.804181	OK	0.00815	0.267225
ENSMUSG00000020811	Wscd1	chr11:71749919-71789647	0.509205	0.863036	0.627414	0.298128	0.560212	0.61278	0.270781	0.154875	0.192353	0.686121	0.462771	0.481258	0.173614	-0.568163	OK	0.29565	0.999786	-0.511652	OK	0.2989	0.999786	-1.98258	OK	0.001	0.0651653	0.0565106	OK	0.9085	0.999786	-1.41442	OK	0.02025	0.441713	-1.47093	OK	0.00835	0.271464
ENSMUSG00000040680	Kremen2	chr17:23741199-23754065	44.2206	42.3702	45.0318	40.1593	65.3075	48.3734	31.4935	28.235	24.6365	43.2954	42.5956	48.3915	26.4358	-0.0235091	OK	0.9505	0.999786	0.16054	OK	0.61605	0.999786	-0.711722	OK	0.0492	0.689354	0.184049	OK	0.59605	0.999786	-0.688213	OK	0.07485	0.819692	-0.872262	OK	0.00835	0.271464
ENSMUSG00000068735	Trp53i11	chr2:93187547-93201759	12.5075	14.9039	15.9293	9.58465	21.0964	12.6293	9.97293	8.39932	7.98925	13.7057	12.757	14.5662	8.19428	-0.103492	OK	0.7537	0.999786	0.08785	OK	0.76575	0.999786	-0.742086	OK	0.0251	0.499393	0.191342	OK	0.5296	0.999786	-0.638594	OK	0.0601	0.750498	-0.829936	OK	0.0084	0.272288
ENSMUSG00000027346	Gpcpd1	chr2:132529081-132587729	21.124	12.6883	16.8265	24.3425	13.7562	15.5931	23.4873	31.4803	29.7583	16.9062	20.5845	17.6122	30.6193	0.28401	OK	0.39745	0.999786	0.059026	OK	0.84235	0.999786	0.856893	OK	0.01115	0.32301	-0.224984	OK	0.45755	0.999786	0.572883	OK	0.08345	0.854523	0.797867	OK	0.00845	0.273206
ENSMUSG00000025163	Cd7	chr11:121029401-121052357	1.68377	0.696993	0.552055	2.8512	0.701502	1.77367	0.5601	0.395129	0.207063	1.19038	1.70163	1.01176	0.301096	0.515494	OK	0.4159	0.999786	-0.234559	OK	0.67815	0.999786	-1.98313	OK	0.0081	0.266179	-0.750054	OK	0.1891	0.999786	-2.49862	OK	0.0019	0.102736	-1.74857	OK	0.0085	0.27412
ENSMUSG00000022322	Shcbp1	chr8:4735979-4779534	8.22135	10.9493	9.93176	4.75336	12.8868	11.5263	6.88779	6.18694	5.12963	9.58535	7.34256	10.4336	5.65828	-0.384548	OK	0.2875	0.999786	0.122338	OK	0.6963	0.999786	-0.760467	OK	0.0367	0.599108	0.506886	OK	0.1252	0.978668	-0.375919	OK	0.31795	0.999786	-0.882805	OK	0.0086	0.276235
ENSMUSG00000033306	Lpp	chr16:24391611-24992576	2.78474	3.72173	4.74864	2.76167	4.29159	2.52429	3.88959	4.74389	7.62659	3.25324	3.75516	3.56849	6.18524	0.206997	OK	0.537	0.999786	0.133438	OK	0.6588	0.999786	0.926955	OK	0.00455	0.184973	-0.0735592	OK	0.8065	0.999786	0.719958	OK	0.03155	0.561887	0.793517	OK	0.00865	0.277236
ENSMUSG00000074483	Bglap	chr3:88383500-88384464	0.287153	0.0841683	0	0.260296	0.418015	0.312964	0.130079	0	0	0.18566	0.130148	0.287019	0	-0.512511	NOTEST	1	1	0.628482	OK	0.58515	0.999786	-inf	NOTEST	1	1	1.14099	OK	0.4665	0.999786	-inf	NOTEST	1	1	-inf	OK	0.0087	0.278435
ENSMUSG00000039782	Cpeb2	chr5:43233462-43289724	18.714	19.5608	11.6595	22.5861	9.79205	11.9797	16.6821	21.9747	22.0978	19.1374	17.1228	12.818	22.0362	-0.160476	OK	0.61295	0.999786	-0.578227	OK	0.04965	0.691381	0.203481	OK	0.52335	0.999786	-0.417751	OK	0.16605	0.999786	0.363957	OK	0.26335	0.999786	0.781708	OK	0.00885	0.281399
ENSMUSG00000092837	RNaseP_nuc	chr14:50807448-50807767	12.1157	6.36547	6.51814	9.2174	8.16602	22.8517	3.14259	3.4221	4.12613	9.24059	7.86777	11.3868	3.77412	-0.232029	OK	0.6763	0.999786	0.301302	OK	0.56385	0.999786	-1.29184	OK	0.0423	0.644196	0.533331	OK	0.3201	0.999786	-1.05982	OK	0.0959	0.897877	-1.59315	OK	0.009	0.28392
ENSMUSG00000074476	Spc24	chr9:21755441-21760286	9.71944	10.9198	11.8838	4.07501	14.4499	12.1138	6.18477	6.91545	4.44093	10.3196	7.97939	10.9162	5.67819	-0.371042	OK	0.33205	0.999786	0.0810732	OK	0.8077	0.999786	-0.861888	OK	0.02845	0.532452	0.452115	OK	0.2065	0.999786	-0.490846	OK	0.23635	0.999786	-0.942961	OK	0.009	0.28392
ENSMUSG00000035164	Zc3h12c	chr9:52111984-52168111	0.26948	0.358438	0.528235	0.47026	0.396944	0.507748	0.438598	0.88358	1.03491	0.313959	0.499248	0.447763	0.959244	0.669179	OK	0.18675	0.999786	0.51216	OK	0.26675	0.999786	1.61132	OK	0.00145	0.0849029	-0.157019	OK	0.7226	0.999786	0.942141	OK	0.0431	0.649767	1.09916	OK	0.00915	0.286807
ENSMUSG00000006360	Crip1	chr12:113152011-113153877	12.9715	6.1954	10.3276	19.2941	14.1923	21.287	7.31871	7.32845	4.16982	9.58347	14.8109	14.266	5.74914	0.628036	OK	0.20105	0.999786	0.573958	OK	0.219	0.999786	-0.737204	OK	0.17805	0.999786	-0.054078	OK	0.90355	0.999786	-1.36524	OK	0.01065	0.314195	-1.31116	OK	0.0092	0.287456
ENSMUSG00000097451	AC152063.2	chr12:109603944-109661709	0.214408	0.299503	0.399052	0.377249	0.953287	0.248851	0.281468	0.191788	0.146766	0.256955	0.38815	0.494535	0.169277	0.595097	OK	0.2887	0.999786	0.944556	OK	0.08245	0.851392	-0.602132	OK	0.3282	0.999786	0.349458	OK	0.50985	0.999786	-1.19723	OK	0.055	0.721076	-1.54669	OK	0.0092	0.287456
ENSMUSG00000020897	Aurkb	chr11:69045646-69051664	11.8502	21.6607	16.027	9.01053	19.7969	15.9097	10.8256	9.69306	7.9166	16.7554	12.5188	15.5107	8.80483	-0.420535	OK	0.2399	0.999786	-0.111363	OK	0.71735	0.999786	-0.928262	OK	0.0082	0.268466	0.309172	OK	0.3287	0.999786	-0.507728	OK	0.15405	0.999786	-0.816899	OK	0.0093	0.28925
ENSMUSG00000006715	Gmnn	chr13:24751844-24761923	27.4081	28.6603	33.9664	16.4558	37.2973	38.8439	22.0749	19.9478	17.1823	28.0342	25.2111	32.7387	18.565	-0.15313	OK	0.6424	0.999786	0.223808	OK	0.4568	0.999786	-0.5946	OK	0.0767	0.827129	0.376938	OK	0.2296	0.999786	-0.441471	OK	0.20205	0.999786	-0.818409	OK	0.0094	0.291232
ENSMUSG00000063522	2010109I03Rik	chr15:74878335-74881704	34.3094	19.5618	11.0343	35.1236	13.6656	27.4366	30.7713	42.9383	40.648	26.9356	23.0789	23.9579	41.7932	-0.222937	OK	0.50445	0.999786	-0.169015	OK	0.57125	0.999786	0.633753	OK	0.04865	0.684799	0.0539222	OK	0.8628	0.999786	0.85669	OK	0.01195	0.334976	0.802768	OK	0.00945	0.292064
ENSMUSG00000025466	Fuom	chr7:140093394-140102441	10.307	7.08504	10.1289	4.81675	13.6225	15.3893	6.29437	5.74231	4.98121	8.69601	7.47281	11.7687	5.36176	-0.218703	OK	0.6411	0.999786	0.436534	OK	0.30035	0.999786	-0.697646	OK	0.1454	0.999786	0.655237	OK	0.1311	0.990248	-0.478943	OK	0.3288	0.999786	-1.13418	OK	0.00945	0.292064
ENSMUSG00000051627	Hist1h1e	chr13:23621754-23622502	2.29429	1.04944	0.945457	1.6999	2.9627	5.27185	1.25197	1.16498	1.27075	1.67186	1.32268	3.16218	1.21786	-0.337993	OK	0.59355	0.999786	0.91946	OK	0.09295	0.886327	-0.457104	OK	0.456	0.999786	1.25745	OK	0.02605	0.509117	-0.119111	OK	0.8479	0.999786	-1.37656	OK	0.00945	0.292064
ENSMUSG00000026885	Ttll11	chr2:35751240-35979913	0.298417	0.129503	0.132215	0.268182	0.187169	0.130115	0.167916	0.628942	0.434268	0.21396	0.200198	0.161733	0.531605	-0.0959102	NOTEST	1	1	-0.403721	NOTEST	1	1	1.31301	OK	0.0512	0.700699	-0.307811	NOTEST	1	1	1.40892	OK	0.03655	0.598762	1.71674	OK	0.0095	0.293301
ENSMUSG00000023047	Amhr2	chr15:102445366-102454630	1.14827	0.565321	0.566988	0.965041	1.13002	1.4438	0.777328	0.25432	0.376354	0.856797	0.766014	1.11705	0.315337	-0.161582	OK	0.8354	0.999786	0.382668	OK	0.61015	0.999786	-1.44206	OK	0.0581	0.741354	0.54425	OK	0.4457	0.999786	-1.28048	OK	0.0797	0.838988	-1.82473	OK	0.0096	0.295253
ENSMUSG00000036748	Cuedc2	chr19:46328183-46338660	13.0102	11.4071	13.0399	8.97414	14.5014	14.9463	8.76963	7.31843	6.07122	12.2087	11.007	12.7391	6.69482	-0.149482	OK	0.69705	0.999786	0.0613566	OK	0.8574	0.999786	-0.866787	OK	0.02815	0.528855	0.210839	OK	0.53955	0.999786	-0.717305	OK	0.07485	0.819692	-0.928144	OK	0.00965	0.296274
ENSMUSG00000062995	Ica1	chr6:8630526-8778488	2.92176	2.53018	3.63665	2.37601	4.43864	2.88094	2.07774	1.6986	1.16874	2.72597	3.00633	3.13244	1.43367	0.141232	OK	0.8007	0.999786	0.200517	OK	0.63885	0.999786	-0.927057	OK	0.0531	0.712132	0.0592849	OK	0.9073	0.999786	-1.06829	OK	0.0725	0.810544	-1.12757	OK	0.00975	0.298101
ENSMUSG00000027463	Slc52a3	chr2:151996510-152009258	2.56903	1.23648	1.0289	2.20415	0.619019	1.73225	1.85534	2.41667	3.6734	1.90276	1.61652	1.4022	3.04503	-0.235197	OK	0.61335	0.999786	-0.440395	OK	0.31335	0.999786	0.678366	OK	0.13025	0.988682	-0.205199	OK	0.63885	0.999786	0.913563	OK	0.0444	0.660346	1.11876	OK	0.0099	0.300812
ENSMUSG00000028273	Pdlim5	chr3:142239585-142395696	33.2784	26.6336	25.3034	26.7652	19.4355	23.2755	31.6681	38.6419	45.1955	29.956	26.0343	24.793	41.9187	-0.202429	OK	0.51865	0.999786	-0.272908	OK	0.35005	0.999786	0.484752	OK	0.14145	0.999786	-0.070479	OK	0.80805	0.999786	0.68718	OK	0.0332	0.574471	0.757659	OK	0.00995	0.301812
ENSMUSG00000043300	B3galnt1	chr3:69574185-69598861	0.15829	0.128924	0.301476	0.283576	0.128414	0.0794023	0.284611	0.500856	0.768945	0.143607	0.292526	0.164143	0.634901	1.02644	OK	0.1696	0.999786	0.192822	NOTEST	1	1	2.1444	OK	0.0058	0.217652	-0.833618	OK	0.22425	0.999786	1.11796	OK	0.0814	0.846988	1.95158	OK	0.0101	0.304583
ENSMUSG00000009633	G0s2	chr1:193272160-193273188	1.21976	1.20183	2.6071	1.04419	2.435	2.54936	1.17861	0.668214	0.781638	1.2108	1.82564	2.05432	0.724926	0.592449	OK	0.30055	0.999786	0.762706	OK	0.1479	0.999786	-0.74005	OK	0.23595	0.999786	0.170258	OK	0.7346	0.999786	-1.3325	OK	0.03105	0.557479	-1.50276	OK	0.01015	0.305778
ENSMUSG00000048013	Krt35	chr11:100092192-100096241	0.111603	0.248907	0.131602	0.525183	0.763097	0.110677	0.14874	0.0620637	0.063994	0.180255	0.328392	0.340838	0.0630288	0.86538	OK	0.25805	0.999786	0.919046	OK	0.20245	0.999786	-1.51596	NOTEST	1	1	0.0536663	OK	0.93705	0.999786	-2.38134	OK	0.01865	0.423445	-2.435	OK	0.01025	0.30774
ENSMUSG00000005413	Hmox1	chr8:75093590-75100596	104.574	54.1417	51.832	217.909	49.5347	72.505	121.954	170.308	118.454	79.358	134.871	81.3312	144.381	0.765127	OK	0.0395	0.622935	0.035432	OK	0.9114	0.999786	0.863436	OK	0.0111	0.322408	-0.729695	OK	0.03465	0.585338	0.0983083	OK	0.79205	0.999786	0.828004	OK	0.01025	0.30774
ENSMUSG00000039202	Abhd2	chr7:79273200-79365508	4.84442	5.26795	4.72732	5.76304	4.4059	3.50875	6.88906	7.5817	9.17187	5.05619	5.24518	4.93457	8.37678	0.0529428	OK	0.86725	0.999786	-0.0351252	OK	0.90535	0.999786	0.728347	OK	0.01945	0.433362	-0.088068	OK	0.76875	0.999786	0.675404	OK	0.03045	0.552095	0.763472	OK	0.01035	0.309271
ENSMUSG00000074217	2210011C24Rik	chr8:84010229-84011442	2.98286	1.03509	1.64652	4.99266	0.272055	0.224432	2.28307	2.80495	4.69172	2.00897	3.31959	0.926519	3.74833	0.724548	OK	0.21345	0.999786	-1.11656	OK	0.11095	0.948656	0.899792	OK	0.11855	0.966292	-1.84111	OK	0.01525	0.380814	0.175244	OK	0.7362	0.999786	2.01636	OK	0.01035	0.309271
ENSMUSG00000096647	AC140392.1	chr9:90118888-90120741	1.48842	1.94942	3.49189	3.06251	1.98129	1.61284	4.54353	4.69341	6.06497	1.71892	3.2772	2.71255	5.37919	0.930959	OK	0.0441	0.657768	0.658147	OK	0.126	0.980322	1.64589	OK	0.0007	0.0502515	-0.272812	OK	0.47715	0.999786	0.714927	OK	0.07115	0.80318	0.987738	OK	0.0104	0.310135
ENSMUSG00000078902	Gm14443	chr2:175166254-175175871	0.153279	0.335427	0.143222	0.256935	0.293944	0.349041	0.212634	0.0517418	0.103246	0.244353	0.200078	0.285207	0.0774941	-0.288402	NOTEST	1	1	0.223041	OK	0.73645	0.999786	-1.65681	NOTEST	1	1	0.511443	OK	0.4987	0.999786	-1.36841	NOTEST	1	1	-1.87985	OK	0.0104	0.310135
ENSMUSG00000031150	Ccdc120	chrX:7731713-7750905	19.515	22.1679	15.1092	33.2095	14.9677	17.7943	25.4299	34.4138	31.0729	20.8415	24.1593	19.3973	32.7434	0.213125	OK	0.5235	0.999786	-0.103598	OK	0.73095	0.999786	0.651746	OK	0.03985	0.625327	-0.316723	OK	0.32075	0.999786	0.438621	OK	0.1867	0.999786	0.755344	OK	0.01045	0.310891
ENSMUSG00000042750	Bex2	chrX:136066563-136068236	3.30277	3.33367	5.27491	1.43581	6.86263	5.1906	2.34861	2.36327	1.81343	3.31822	3.35536	4.80062	2.08835	0.0160587	OK	0.97685	0.999786	0.532809	OK	0.2238	0.999786	-0.668047	OK	0.18465	0.999786	0.51675	OK	0.2719	0.999786	-0.684105	OK	0.2075	0.999786	-1.20086	OK	0.01045	0.310891
ENSMUSG00000055937	Krt28	chr11:99364871-99374903	0.484409	0.35324	0.483912	0.578788	1.10463	0.425234	0.400052	0.287056	0.114631	0.418824	0.53135	0.643305	0.200843	0.343317	OK	0.57585	0.999786	0.619157	OK	0.285	0.999786	-1.06028	OK	0.1359	0.999786	0.27584	OK	0.60535	0.999786	-1.40359	OK	0.0428	0.64801	-1.67943	OK	0.01055	0.312917
ENSMUSG00000036887	C1qa	chr4:136895916-136898803	35.8846	16.574	17.4518	42.3336	23.107	36.7441	16.5167	17.2979	10.6581	26.2293	29.8927	25.4559	13.978	0.188613	OK	0.59085	0.999786	-0.0431782	OK	0.88875	0.999786	-0.908026	OK	0.01325	0.354749	-0.231791	OK	0.46885	0.999786	-1.09664	OK	0.004	0.171122	-0.864848	OK	0.01075	0.315878
ENSMUSG00000031608	Galnt7	chr8:57523827-57653032	3.04435	3.7549	4.72877	4.5645	3.75903	2.64529	5.80444	5.6587	8.53084	3.39962	4.64663	4.06959	7.09477	0.450811	OK	0.1989	0.999786	0.259508	OK	0.43235	0.999786	1.06138	OK	0.00275	0.132835	-0.191303	OK	0.5516	0.999786	0.61057	OK	0.0728	0.811535	0.801874	OK	0.01105	0.32159
ENSMUSG00000051344	Plekhm3	chr1:64785982-64956824	2.8388	2.1224	1.38412	3.46011	1.40371	1.83173	3.07464	3.71124	3.61741	2.4806	2.42212	2.10336	3.66433	-0.0344204	OK	0.91605	0.999786	-0.237992	OK	0.4424	0.999786	0.562859	OK	0.09265	0.885664	-0.203572	OK	0.51895	0.999786	0.59728	OK	0.0811	0.845361	0.800851	OK	0.0111	0.322408
ENSMUSG00000033774	Npbwr1	chr1:5913706-5917398	0.867672	0.82234	0.675821	0.418031	0.609346	0.175774	0.561461	0.884681	1.22252	0.845006	0.546926	0.44886	1.0536	-0.627616	OK	0.21795	0.999786	-0.912695	OK	0.06035	0.751679	0.318291	OK	0.50025	0.999786	-0.285079	OK	0.56125	0.999786	0.945907	OK	0.05365	0.714947	1.23099	OK	0.01115	0.32301
ENSMUSG00000032118	Fez1	chr9:36821938-36878924	3.21484	1.75934	1.85842	0.903994	1.57176	1.53359	1.77551	4.13014	2.57537	2.48709	1.38121	1.62695	3.35276	-0.848531	OK	0.0921	0.883854	-0.612286	OK	0.1365	0.999786	0.430888	OK	0.3171	0.999786	0.236245	OK	0.60975	0.999786	1.27942	OK	0.0134	0.356066	1.04317	OK	0.0112	0.323397
ENSMUSG00000041119	Pde9a	chr17:31386233-31476310	0.722023	1.05763	0.748424	0.892027	1.51928	1.57612	0.670629	0.341059	0.533204	0.889825	0.820225	1.25534	0.437132	-0.117502	OK	0.8462	0.999786	0.496488	OK	0.43445	0.999786	-1.02545	OK	0.0926	0.885664	0.61399	OK	0.2977	0.999786	-0.907953	OK	0.10475	0.9293	-1.52194	OK	0.0112	0.323397
ENSMUSG00000022033	Pbk	chr14:65805836-65817822	11.2498	16.7378	17.6925	5.56497	20.3794	16.1132	9.61506	10.5004	6.9808	13.9938	11.6287	15.3692	8.74058	-0.267095	OK	0.44275	0.999786	0.135254	OK	0.65645	0.999786	-0.67899	OK	0.0478	0.680208	0.402348	OK	0.20345	0.999786	-0.411896	OK	0.25765	0.999786	-0.814244	OK	0.0112	0.323397
ENSMUSG00000024900	Cpt1a	chr19:3323300-3385732	5.91078	5.68439	3.80878	6.38269	3.85184	3.90617	9.72406	8.07373	12.3775	5.79759	5.09573	5.82736	10.2256	-0.186163	OK	0.579	0.999786	0.00738921	OK	0.98125	0.999786	0.818666	OK	0.01385	0.36248	0.193552	OK	0.54415	0.999786	1.00483	OK	0.0034	0.153172	0.811277	OK	0.01125	0.324311
ENSMUSG00000053279	Aldh1a1	chr19:20601960-20643462	0.415811	0.391001	0.807207	0.465494	0.432759	0.584028	0.973051	1.07439	2.04056	0.403406	0.636351	0.663279	1.55748	0.65759	OK	0.24845	0.999786	0.717384	OK	0.1646	0.999786	1.9489	OK	0.00085	0.0578229	0.0597945	OK	0.9073	0.999786	1.29131	OK	0.0195	0.433929	1.23152	OK	0.01125	0.324311
ENSMUSG00000040451	Sgms1	chr19:32122726-32391184	7.56529	8.88528	9.16603	8.41739	8.25656	5.60167	14.5496	14.2296	20.0541	8.22528	8.79171	9.46927	17.1418	0.0960781	OK	0.78115	0.999786	0.203187	OK	0.5478	0.999786	1.05939	OK	0.0029	0.137449	0.107109	OK	0.74725	0.999786	0.963307	OK	0.0051	0.199347	0.856198	OK	0.01135	0.325811
ENSMUSG00000001901	Kcnh6	chr11:106008123-106034549	0.959977	0.553824	0.218969	0.741559	0.268698	0.161304	0.553734	0.751912	0.881164	0.7569	0.480264	0.327912	0.816538	-0.656276	OK	0.2271	0.999786	-1.20679	OK	0.0202	0.441058	0.109417	OK	0.8219	0.999786	-0.550519	OK	0.3087	0.999786	0.765693	OK	0.15435	0.999786	1.31621	OK	0.01145	0.327404
ENSMUSG00000044361	BC024139	chr15:76119516-76126596	0.203585	0.205613	0.0623072	0.190804	0.128293	0.17803	0.151246	0.499386	0.396925	0.204599	0.126556	0.152523	0.448155	-0.693028	NOTEST	1	1	-0.42377	NOTEST	1	1	1.1312	OK	0.06305	0.764732	0.269258	NOTEST	1	1	1.82423	OK	0.00785	0.261171	1.55497	OK	0.0115	0.328196
ENSMUSG00000050777	Tmem37	chr1:120067376-120074074	0.993944	0.470223	0.696631	1.35238	0.585179	1.29374	0.527595	0.28132	0.195358	0.732083	1.0245	0.80217	0.238339	0.484847	OK	0.4119	0.999786	0.131901	OK	0.82245	0.999786	-1.61899	OK	0.03195	0.564569	-0.352946	OK	0.52015	0.999786	-2.10384	OK	0.0067	0.238357	-1.75089	OK	0.01155	0.328879
ENSMUSG00000041117	Ccdc8	chr7:16992707-16997516	2.23009	3.16365	7.97816	2.16107	6.61843	2.40262	3.69726	2.22291	2.48824	2.69687	5.06962	4.23944	2.35557	0.910592	OK	0.01335	0.355486	0.652588	OK	0.04625	0.671525	-0.195207	OK	0.59445	0.999786	-0.258004	OK	0.43435	0.999786	-1.1058	OK	0.00345	0.154557	-0.847795	OK	0.01165	0.330341
ENSMUSG00000062345	Serpinb2	chr1:107511422-107549271	96.5233	73.3559	65.9779	69.5656	46.6156	43.7658	99.534	115.877	156.646	84.9396	67.7717	63.3051	136.261	-0.325754	OK	0.403	0.999786	-0.424115	OK	0.29595	0.999786	0.681866	OK	0.07525	0.820917	-0.0983609	OK	0.8139	0.999786	1.00762	OK	0.01115	0.32301	1.10598	OK	0.01175	0.331474
ENSMUSG00000029096	Htra3	chr5:35652040-35679782	0.332113	0.256273	0.226866	0.0613064	0.435554	0.308438	0.190643	0.0841662	0.064748	0.294193	0.144086	0.311545	0.0744571	-1.02983	OK	0.14045	0.999786	0.0826779	OK	0.8942	0.999786	-1.98228	OK	0.01665	0.398855	1.11251	OK	0.11815	0.96517	-0.952453	NOTEST	1	1	-2.06496	OK	0.0118	0.332142
ENSMUSG00000033227	Wnt6	chr1:74771891-74785319	16.3156	21.9341	23.2596	12.6537	32.7203	25.6755	16.39	16.1747	13.3234	19.1248	17.9566	24.9286	14.749	-0.0909288	OK	0.7805	0.999786	0.382357	OK	0.1918	0.999786	-0.374826	OK	0.2455	0.999786	0.473285	OK	0.12345	0.976573	-0.283897	OK	0.3911	0.999786	-0.757183	OK	0.01185	0.333336
ENSMUSG00000032369	Plscr1	chr9:92250056-92271975	28.1286	18.953	11.7501	19.882	9.69106	14.6936	17.7069	26.8756	20.979	23.5408	15.816	14.0305	23.9273	-0.573777	OK	0.0822	0.850501	-0.746594	OK	0.0181	0.416852	0.0234949	OK	0.9426	0.999786	-0.172817	OK	0.57505	0.999786	0.597272	OK	0.0676	0.786224	0.770089	OK	0.0119	0.334104
ENSMUSG00000048186	Bend7	chr2:4717830-4802142	0.818857	0.620279	0.49355	0.479699	0.32877	0.148113	0.390976	1.03195	0.603402	0.719568	0.486625	0.289286	0.817678	-0.564321	OK	0.29075	0.999786	-1.31463	OK	0.02355	0.479908	0.184402	OK	0.72225	0.999786	-0.750311	OK	0.18155	0.999786	0.748723	OK	0.1754	0.999786	1.49903	OK	0.012	0.336164
ENSMUSG00000036867	Smad6	chr9:63953075-64022059	0.419527	0.77186	1.24354	0.375473	1.20478	0.797943	0.59733	0.30961	0.401189	0.595693	0.809509	0.866683	0.3554	0.442478	OK	0.44075	0.999786	0.540935	OK	0.2801	0.999786	-0.745126	OK	0.2102	0.999786	0.0984577	OK	0.8359	0.999786	-1.1876	OK	0.0439	0.656448	-1.28606	OK	0.01205	0.336923
ENSMUSG00000045763	Basp1	chr15:25363284-25413764	5.71822	12.404	12.6375	3.6798	11.3854	5.3885	3.79007	4.6336	2.58031	9.06109	8.15865	6.85465	3.60695	-0.151354	OK	0.69465	0.999786	-0.402601	OK	0.25505	0.999786	-1.3289	OK	0.00085	0.0578229	-0.251247	OK	0.49015	0.999786	-1.17755	OK	0.0045	0.183956	-0.926302	OK	0.01225	0.34036
ENSMUSG00000024397	Aif1	chr17:35170990-35176068	9.15152	2.7239	4.47874	10.5985	6.42849	11.5477	3.97703	4.0069	2.1803	5.93771	7.53861	7.31775	3.0936	0.344393	OK	0.4814	0.999786	0.301493	OK	0.51885	0.999786	-0.940619	OK	0.0766	0.826656	-0.0429001	OK	0.92595	0.999786	-1.28501	OK	0.0158	0.387534	-1.24211	OK	0.01225	0.34036
ENSMUSG00000084787	Gm12436	chr4:48898592-48963237	4.42396	2.58929	2.59342	7.70519	3.02585	5.27673	4.29461	9.29371	5.58811	3.50663	5.14931	4.19906	7.44091	0.554295	OK	0.15035	0.999786	0.259984	OK	0.4482	0.999786	1.0854	OK	0.00365	0.161146	-0.294311	OK	0.3871	0.999786	0.531101	OK	0.15075	0.999786	0.825412	OK	0.01225	0.34036
ENSMUSG00000041235	Chd7	chr4:8690405-8867659	1.20389	1.05194	1.17395	2.86881	1.06558	1.65862	1.97154	2.70357	3.32261	1.12792	2.02138	1.56525	3.01309	0.841677	OK	0.05335	0.713858	0.47273	OK	0.22485	0.999786	1.41758	OK	0.0015	0.0871372	-0.368946	OK	0.3236	0.999786	0.575905	OK	0.16075	0.999786	0.944851	OK	0.0123	0.340677
ENSMUSG00000033220	Rac2	chr15:78559168-78572783	2.3508	1.35311	1.31326	3.47385	1.99739	2.9035	1.34951	1.35606	0.642689	1.85195	2.39355	2.08347	0.999374	0.370107	OK	0.39175	0.999786	0.169941	OK	0.6684	0.999786	-0.889951	OK	0.04945	0.690751	-0.200167	OK	0.61585	0.999786	-1.26006	OK	0.00595	0.22084	-1.05989	OK	0.0124	0.341838
ENSMUSG00000060860	Ube2s	chr7:4808154-4812351	110.301	125.939	105.452	62.8758	125.135	135.724	71.9799	76.6459	57.2002	118.12	84.164	110.946	66.9231	-0.488978	OK	0.1271	0.982216	-0.0903936	OK	0.75715	0.999786	-0.819677	OK	0.01115	0.32301	0.398584	OK	0.181	0.999786	-0.330699	OK	0.29675	0.999786	-0.729283	OK	0.01245	0.342468
ENSMUSG00000031595	Pdgfrl	chr8:40926211-40990785	0.11357	0.22557	0.296512	0.127235	0.532709	0.249241	0.34824	0.11649	0.0806843	0.16957	0.211874	0.37673	0.098587	0.321321	NOTEST	1	1	1.15165	OK	0.08615	0.863152	-0.782413	NOTEST	1	1	0.830327	OK	0.19375	0.999786	-1.10373	NOTEST	1	1	-1.93406	OK	0.0125	0.343416
ENSMUSG00000019577	Pdk4	chr6:5483350-5496309	0.508326	0.349617	0.198382	0.338494	0.156327	0.253731	0.368148	0.649407	0.727562	0.428972	0.268438	0.259402	0.688484	-0.676293	OK	0.22725	0.999786	-0.725693	OK	0.18125	0.999786	0.682542	OK	0.1782	0.999786	-0.0493993	OK	0.9307	0.999786	1.35884	OK	0.0151	0.379106	1.40823	OK	0.0126	0.344448
ENSMUSG00000050410	Tcf19	chr17:35512733-35516824	19.3086	22.0679	19.5308	13.0329	24.2077	20.8506	12.6705	12.4693	9.17587	20.6883	16.2818	19.2429	10.8226	-0.345548	OK	0.3007	0.999786	-0.104483	OK	0.73365	0.999786	-0.934764	OK	0.00805	0.265425	0.241064	OK	0.44555	0.999786	-0.589216	OK	0.09405	0.890565	-0.83028	OK	0.01275	0.346724
ENSMUSG00000024043	Arhgap28	chr17:67842712-68004120	0.0684603	0.116697	0.166349	0.210918	0.100511	0.140229	0.152695	0.430255	0.256624	0.0925789	0.188634	0.131145	0.343439	1.02683	NOTEST	1	1	0.502407	NOTEST	1	1	1.8913	OK	0.00385	0.167134	-0.524426	NOTEST	1	1	0.864468	OK	0.123	0.975594	1.38889	OK	0.01275	0.346724
ENSMUSG00000015488	Cacfd1	chr2:27009925-27021089	13.837	13.2043	13.7339	9.25653	16.1439	17.3792	7.96931	8.90976	7.17383	13.5207	11.4952	13.8308	8.04179	-0.234135	OK	0.50905	0.999786	0.0327168	OK	0.91605	0.999786	-0.749578	OK	0.02895	0.53748	0.266852	OK	0.4235	0.999786	-0.515443	OK	0.146	0.999786	-0.782295	OK	0.01275	0.346724
ENSMUSG00000001604	Tcea3	chr4:136247728-136274898	1.62769	0.848121	1.38229	0.940851	2.31097	1.90512	1.14414	0.771982	0.73947	1.2379	1.16157	1.78674	0.755726	-0.0918239	OK	0.8692	0.999786	0.529435	OK	0.2891	0.999786	-0.711963	OK	0.20605	0.999786	0.621259	OK	0.22185	0.999786	-0.620139	OK	0.2771	0.999786	-1.2414	OK	0.01295	0.350436
ENSMUSG00000040548	Tex2	chr11:106502146-106613423	12.1091	8.77883	11.5519	18.2989	10.1129	10.716	19.1151	22.1007	22.2163	10.444	14.9254	13.3147	22.1585	0.515101	OK	0.1058	0.931756	0.350349	OK	0.2345	0.999786	1.08519	OK	0.0012	0.0743571	-0.164753	OK	0.56895	0.999786	0.570088	OK	0.0734	0.81401	0.734841	OK	0.01305	0.351633
ENSMUSG00000020186	Csrp2	chr10:110920176-110939599	3.79429	3.23627	3.87897	1.74739	4.25643	4.78259	2.67202	2.11762	1.18677	3.51528	2.81318	3.90368	1.6522	-0.321437	OK	0.5178	0.999786	0.151196	OK	0.7324	0.999786	-1.08925	OK	0.0423	0.644196	0.472633	OK	0.29825	0.999786	-0.767818	OK	0.1598	0.999786	-1.24045	OK	0.01315	0.353357
ENSMUSG00000074151	Nlrc5	chr8:94472762-94527272	0.486208	0.281748	0.212418	1.22736	0.494328	0.846774	0.574773	1.87814	1.52832	0.383978	0.719887	0.638625	1.70323	0.906748	OK	0.28395	0.999786	0.733946	OK	0.267	0.999786	2.14918	OK	0.0045	0.183956	-0.172802	OK	0.80435	0.999786	1.24243	OK	0.0961	0.898225	1.41523	OK	0.0132	0.354054
ENSMUSG00000034107	Ano7	chr1:93373895-93403502	10.8251	14.2178	8.91405	28.6937	10.316	6.36528	23.637	20.7565	25.8887	12.5214	18.8039	13.4394	23.3226	0.586631	OK	0.08155	0.847749	0.102074	OK	0.74395	0.999786	0.897331	OK	0.0065	0.23331	-0.484557	OK	0.1417	0.999786	0.310699	OK	0.3525	0.999786	0.795257	OK	0.0132	0.354054
ENSMUSG00000029238	Clock	chr5:76212176-76304548	2.83731	2.3698	2.91451	3.43414	2.83704	3.01338	3.34009	5.02934	5.32539	2.60356	3.17433	3.0635	5.17737	0.285967	OK	0.39595	0.999786	0.234699	OK	0.4435	0.999786	0.991735	OK	0.003	0.140828	-0.0512685	OK	0.8666	0.999786	0.705768	OK	0.0336	0.577882	0.757037	OK	0.01335	0.355486
ENSMUSG00000030095	Tmem43	chr6:91473702-91488459	56.7951	48.8287	31.3549	56.6764	28.8399	40.353	57.7606	68.6842	74.0857	52.8119	44.0156	42.3178	71.385	-0.262848	OK	0.4197	0.999786	-0.319598	OK	0.28315	0.999786	0.434757	OK	0.188	0.999786	-0.0567505	OK	0.84555	0.999786	0.697604	OK	0.0369	0.600928	0.754355	OK	0.01335	0.355486
ENSMUSG00000020447	Npc1l1	chr11:6211012-6230143	2.04269	1.0833	0.712086	2.03942	0.832231	0.840553	1.49696	2.22036	1.96819	1.563	1.37575	1.05658	2.09427	-0.184092	OK	0.65395	0.999786	-0.564913	OK	0.15755	0.999786	0.422135	OK	0.28125	0.999786	-0.380821	OK	0.34165	0.999786	0.606227	OK	0.1285	0.984847	0.987048	OK	0.01335	0.355486
ENSMUSG00000041954	Tnfrsf18	chr4:156022007-156031643	11.1388	15.4157	11.6729	7.92373	13.9295	11.788	6.89705	5.54002	5.64978	13.2773	9.79832	10.8715	5.5949	-0.438353	OK	0.2504	0.999786	-0.288405	OK	0.4127	0.999786	-1.24677	OK	0.003	0.140828	0.149948	OK	0.6828	0.999786	-0.808422	OK	0.05125	0.701057	-0.95837	OK	0.0134	0.356066
ENSMUSG00000005949	Ctns	chr11:73183595-73199042	9.4792	7.02984	6.87238	17.1999	7.70398	7.49314	12.4925	15.4179	15.5583	8.25452	12.0361	9.22986	15.4881	0.544114	OK	0.10925	0.941816	0.161125	OK	0.596	0.999786	0.907905	OK	0.00795	0.263406	-0.382989	OK	0.2145	0.999786	0.363791	OK	0.2783	0.999786	0.746779	OK	0.01345	0.356965
ENSMUSG00000020472	Zkscan17	chr11:59485519-59526751	4.28145	5.60392	7.0437	3.09077	7.27373	5.00047	4.06513	2.97854	2.8824	4.94269	5.06723	5.44644	2.93047	0.0359025	OK	0.93775	0.999786	0.140017	OK	0.69915	0.999786	-0.754166	OK	0.06175	0.757602	0.104115	OK	0.80845	0.999786	-0.790069	OK	0.1217	0.973063	-0.894184	OK	0.0138	0.362441
ENSMUSG00000015355	Cd48	chr1:171682008-171705258	2.28589	0.842476	1.23835	5.28346	2.18232	2.99294	1.5169	1.20869	0.68241	1.56418	3.26091	2.23072	0.945552	1.05986	OK	0.05105	0.699731	0.512101	OK	0.3025	0.999786	-0.72618	OK	0.19955	0.999786	-0.547764	OK	0.24515	0.999786	-1.78604	OK	0.00165	0.092976	-1.23828	OK	0.01385	0.36248
ENSMUSG00000060477	Irak2	chr6:113638466-113695009	5.69671	3.53728	3.1487	9.82415	3.59167	5.32246	7.63127	10.0874	8.84361	4.617	6.48642	5.51513	9.46551	0.490468	OK	0.1826	0.999786	0.256441	OK	0.4389	0.999786	1.03573	OK	0.0039	0.168312	-0.234027	OK	0.4813	0.999786	0.545257	OK	0.12045	0.970846	0.779284	OK	0.01395	0.363247
ENSMUSG00000044217	Aqp5	chr15:99590848-99594829	1.52987	0.388163	0.0328741	0.431658	0.161058	0.945063	0.521244	1.74415	1.27469	0.959018	0.232266	0.542455	1.50942	-2.04578	OK	0.0192	0.431165	-0.822054	OK	0.16615	0.999786	0.654366	OK	0.2499	0.999786	1.22373	OK	0.10585	0.931756	2.70015	OK	0.0049	0.195246	1.47642	OK	0.01435	0.369091
ENSMUSG00000089129	7SK	chr18:12961498-12961805	0.839567	0.169446	0	0	0.370986	0.736876	0.223609	0	0	0.504506	0	0.443824	0	-inf	OK	0.0088	0.280112	-0.184886	OK	0.87005	0.999786	-inf	OK	0.0088	0.280112	inf	OK	0.00175	0.0968191	0	NOTEST	1	1	-inf	OK	0.01445	0.370476
ENSMUSG00000032366	Tpm1	chr9:67022589-67049406	46.3905	36.6277	31.6613	15.9971	31.7432	21.8589	16.7763	21.5443	59.7961	41.5091	23.8292	23.4595	40.6702	-0.800698	OK	0.01725	0.405095	-0.823258	OK	0.00875	0.279124	-0.029456	OK	0.9333	0.999786	-0.0225603	OK	0.9428	0.999786	0.771242	OK	0.0283	0.530882	0.793802	OK	0.0145	0.371004
ENSMUSG00000052557	Gan	chr8:117158134-117205834	4.70897	1.86649	2.14918	4.87643	1.74312	3.54008	4.76203	4.36428	7.54876	3.28773	3.5128	3.34841	5.95652	0.0955325	OK	0.8117	0.999786	0.0263855	OK	0.94575	0.999786	0.857379	OK	0.02725	0.519799	-0.069147	OK	0.84995	0.999786	0.761847	OK	0.04185	0.639881	0.830994	OK	0.0145	0.371004
ENSMUSG00000001802	Lrp3	chr7:35186384-35215370	0.725769	0.766016	1.00409	0.333667	1.73083	0.62019	0.50669	0.394264	0.29858	0.745892	0.66888	0.952571	0.346422	-0.15722	OK	0.7992	0.999786	0.352859	OK	0.5604	0.999786	-1.10644	OK	0.0784	0.83305	0.51008	OK	0.39825	0.999786	-0.949217	OK	0.13085	0.989545	-1.4593	OK	0.0146	0.373022
ENSMUSG00000036718	Micall2	chr5:139706692-139736336	6.03698	7.67877	6.99747	5.25319	8.2696	6.08721	5.43826	3.83347	3.71109	6.85787	6.12533	6.59836	3.77228	-0.162974	OK	0.6282	0.999786	-0.0556537	OK	0.85935	0.999786	-0.862323	OK	0.01415	0.366832	0.10732	OK	0.73475	0.999786	-0.699349	OK	0.04935	0.690294	-0.80667	OK	0.01475	0.374579
ENSMUSG00000025268	Maged2	chrX:150806369-150814345	16.1418	15.5088	30.6181	31.0934	22.7905	22.9696	35.8288	14.7808	17.9452	15.8253	30.8557	27.1963	16.363	0.963307	OK	0.0028	0.134514	0.78118	OK	0.0084	0.272288	0.0482049	OK	0.8845	0.999786	-0.182127	OK	0.52995	0.999786	-0.915102	OK	0.004	0.171122	-0.732975	OK	0.01485	0.376037
ENSMUSG00000045328	Cenpe	chr3:135212562-135273540	4.94391	4.93653	4.9568	3.32946	5.49942	6.91074	3.5653	3.45537	2.93721	4.94022	4.14313	5.32515	3.19629	-0.253855	OK	0.42955	0.999786	0.108248	OK	0.712	0.999786	-0.628176	OK	0.0528	0.709402	0.362103	OK	0.22255	0.999786	-0.374321	OK	0.2482	0.999786	-0.736424	OK	0.01485	0.376037
ENSMUSG00000074305	C230081A13Rik	chr9:56201130-56418050	2.68796	2.04486	1.21171	2.97409	0.996697	1.16867	1.77432	2.08411	2.39175	2.36641	2.0929	1.31323	2.23793	-0.177196	OK	0.6015	0.999786	-0.849581	OK	0.00765	0.257623	-0.0805377	OK	0.8048	0.999786	-0.672384	OK	0.041	0.634021	0.0966587	OK	0.7811	0.999786	0.769043	OK	0.01485	0.376037
ENSMUSG00000035914	Cd276	chr9:58524299-58555829	2.19503	3.26683	4.58522	2.0454	3.80372	1.88115	1.95746	1.24604	1.30659	2.73093	3.31531	2.54744	1.27631	0.279753	OK	0.4803	0.999786	-0.100342	OK	0.785	0.999786	-1.09741	OK	0.0127	0.346217	-0.380095	OK	0.3054	0.999786	-1.37716	OK	0.0024	0.120067	-0.997066	OK	0.01505	0.378388
ENSMUSG00000030122	Ptms	chr6:124913680-124925844	154.267	171.269	131.654	102.478	172.422	155.733	92.3552	97.8919	73.7769	162.768	117.066	140.17	85.8344	-0.475496	OK	0.13455	0.997869	-0.215642	OK	0.4609	0.999786	-0.923193	OK	0.0035	0.156321	0.259854	OK	0.37205	0.999786	-0.447697	OK	0.1486	0.999786	-0.707551	OK	0.01505	0.378388
ENSMUSG00000069310	Hist1h3c	chr13:23744972-23745602	1.10074	1.41996	0.892208	0.305234	1.78375	1.04056	0.691204	0.209003	0.288675	1.26035	0.598721	1.17184	0.248839	-1.07387	OK	0.16605	0.999786	-0.105055	OK	0.86045	0.999786	-2.34055	OK	0.02165	0.458105	0.968817	OK	0.1653	0.999786	-1.26667	OK	0.19275	0.999786	-2.23549	OK	0.01515	0.379498
ENSMUSG00000022419	Deptor	chr15:55099916-55259271	3.94001	6.2414	2.60737	2.41427	2.47482	3.03154	3.53785	4.65536	5.34121	5.0907	2.51082	3.01474	4.99828	-1.01971	OK	0.00295	0.139146	-0.755832	OK	0.01305	0.351633	-0.0264323	OK	0.93515	0.999786	0.263876	OK	0.39995	0.999786	0.993276	OK	0.00235	0.118573	0.7294	OK	0.0154	0.38272
ENSMUSG00000019874	Fabp7	chr10:57784880-57788450	1.29251	2.37203	1.83078	0.830135	1.91023	1.56682	0.781146	0.404678	0.53337	1.83227	1.33046	1.4194	0.469024	-0.461713	OK	0.44435	0.999786	-0.368356	OK	0.4817	0.999786	-1.9659	OK	0.0086	0.276235	0.0933569	OK	0.86375	0.999786	-1.50419	OK	0.04005	0.626461	-1.59754	OK	0.0154	0.38272
ENSMUSG00000049932	H2afx	chr9:44334714-44336071	49.1602	51.1037	51.4417	34.6847	68.4071	63.2568	38.1541	37.9141	30.4363	50.1319	43.0632	56.606	34.1752	-0.219274	OK	0.47765	0.999786	0.175226	OK	0.54565	0.999786	-0.55278	OK	0.0793	0.836872	0.3945	OK	0.18395	0.999786	-0.333505	OK	0.2944	0.999786	-0.728006	OK	0.0155	0.383264
ENSMUSG00000026640	Plxna2	chr1:194619828-194816869	9.78863	7.843	6.05403	5.59162	4.67011	4.1623	6.47776	7.55421	10.0454	8.81582	5.82282	5.10339	8.79981	-0.598375	OK	0.0904	0.877457	-0.788637	OK	0.02565	0.504425	-0.00262099	OK	0.9946	0.999786	-0.190262	OK	0.548	0.999786	0.595754	OK	0.05905	0.745594	0.786016	OK	0.01555	0.383748
ENSMUSG00000005470	Asf1b	chr8:83955506-83970197	8.99835	14.9	13.2073	5.40849	14.0154	10.1075	6.90025	7.00142	4.74044	11.9492	9.30788	10.341	5.87093	-0.360388	OK	0.3128	0.999786	-0.208531	OK	0.5139	0.999786	-1.02525	OK	0.0063	0.228923	0.151857	OK	0.6424	0.999786	-0.664863	OK	0.07475	0.81941	-0.81672	OK	0.0156	0.384337
ENSMUSG00000022519	Srl	chr16:4480215-4541816	2.36752	1.87365	3.47004	2.17454	2.21156	1.37491	2.76942	2.94228	5.67534	2.12059	2.82229	2.11863	4.30881	0.412402	OK	0.41885	0.999786	-0.00133069	OK	0.99785	0.999786	1.02282	OK	0.03265	0.570093	-0.413732	OK	0.36345	0.999786	0.610423	OK	0.2277	0.999786	1.02416	OK	0.0156	0.384337
ENSMUSG00000074577	Fam65c	chr2:167980163-168011506	17.8847	10.4902	7.36535	32.4343	7.72438	15.9532	17.2275	27.8936	22.0073	14.1874	19.8998	13.635	24.9505	0.488145	OK	0.249	0.999786	-0.0572936	OK	0.8765	0.999786	0.814453	OK	0.0342	0.581967	-0.545438	OK	0.1685	0.999786	0.326308	OK	0.42295	0.999786	0.871747	OK	0.0156	0.384337
ENSMUSG00000027306	Nusap1	chr2:119609511-119651244	9.52258	15.3342	15.1081	7.09075	18.8238	13.3989	11.3939	9.21218	7.72187	12.4284	11.0994	14.5389	8.46703	-0.163152	OK	0.6368	0.999786	0.226276	OK	0.46695	0.999786	-0.553711	OK	0.10405	0.927001	0.389428	OK	0.2229	0.999786	-0.390559	OK	0.26125	0.999786	-0.779987	OK	0.0157	0.385832
ENSMUSG00000025747	Tyms	chr5:30058201-30073617	31.0857	39.5199	40.6245	16.7859	48.0844	52.5319	24.5436	24.8779	20.3925	35.3028	28.7052	41.72	22.6352	-0.29847	OK	0.4399	0.999786	0.240956	OK	0.48075	0.999786	-0.641213	OK	0.0969	0.901209	0.539426	OK	0.1417	0.999786	-0.342743	OK	0.3955	0.999786	-0.882168	OK	0.0157	0.385832
ENSMUSG00000024059	Clip4	chr17:71781946-71858351	17.5386	17.2242	12.8068	23.8026	10.3677	10.9961	24.2565	25.4174	25.7734	17.3814	18.3047	15.2067	25.5954	0.0746671	OK	0.8132	0.999786	-0.192835	OK	0.5083	0.999786	0.55834	OK	0.0748	0.819551	-0.267503	OK	0.376	0.999786	0.483672	OK	0.13035	0.988682	0.751175	OK	0.01575	0.386845
ENSMUSG00000037894	H2afz	chr3:137864486-137866922	34.9735	42.0761	46.2307	29.652	48.5395	47.2779	23.6055	27.6725	20.2155	38.5248	37.9413	39.8076	23.944	-0.0220167	OK	0.948	0.999786	0.0472578	OK	0.87155	0.999786	-0.686124	OK	0.03635	0.597037	0.0692745	OK	0.8146	0.999786	-0.664107	OK	0.0465	0.671668	-0.733382	OK	0.01585	0.388114
ENSMUSG00000039168	Dap	chr15:31224384-31274338	12.8014	10.5994	11.481	8.07793	13.8576	11.6305	8.68164	6.46469	6.26536	11.7004	9.77947	11.3899	6.36502	-0.25873	OK	0.46375	0.999786	-0.0388005	OK	0.9052	0.999786	-0.87832	OK	0.0163	0.393674	0.219929	OK	0.5067	0.999786	-0.61959	OK	0.09055	0.877954	-0.839519	OK	0.0159	0.388799
ENSMUSG00000022177	Haus4	chr14:54541784-54554361	6.76513	7.64404	8.04131	3.73668	9.45213	8.36267	4.36282	5.1432	2.7192	7.20458	5.88899	7.39254	3.9312	-0.290894	OK	0.4397	0.999786	0.0371547	OK	0.9101	0.999786	-0.873945	OK	0.03065	0.553788	0.328049	OK	0.3501	0.999786	-0.583051	OK	0.15345	0.999786	-0.911099	OK	0.0159	0.388799
ENSMUSG00000019817	Plagl1	chr10:13090690-13131694	29.9297	29.1339	28.2337	31.8285	23.5955	16.5958	24.495	36.6169	33.7067	29.5318	30.0311	21.5621	35.1618	0.0241866	OK	0.9385	0.999786	-0.453772	OK	0.1126	0.952542	0.251739	OK	0.42115	0.999786	-0.477958	OK	0.0951	0.894846	0.227552	OK	0.462	0.999786	0.70551	OK	0.01605	0.391383
ENSMUSG00000022010	Tsc22d1	chr14:76414960-76507765	132.483	150.738	171.002	103.167	176.295	170.203	113.903	95.2228	84.8322	141.61	137.085	153.467	90.0275	-0.0468587	OK	0.88855	0.999786	0.116	OK	0.707	0.999786	-0.65349	OK	0.0526	0.708547	0.162859	OK	0.61525	0.999786	-0.606631	OK	0.0747	0.819371	-0.76949	OK	0.0162	0.392763
ENSMUSG00000020715	Ern1	chr11:106394649-106487852	1.51354	2.01747	1.64653	2.51722	1.74594	1.06636	2.17648	2.61681	2.99445	1.7655	2.08187	1.66293	2.80563	0.237803	OK	0.50925	0.999786	-0.0863542	OK	0.7914	0.999786	0.668243	OK	0.0516	0.702796	-0.324157	OK	0.31575	0.999786	0.43044	OK	0.20105	0.999786	0.754597	OK	0.0163	0.393674
ENSMUSG00000032344	Mb21d1	chr9:78427506-78443237	1	0.539807	1.11001	1.41227	0.761976	0.851252	1.07524	1.60988	1.86082	0.769905	1.26114	0.896157	1.73535	0.711974	OK	0.1278	0.983151	0.219071	OK	0.6042	0.999786	1.17248	OK	0.01035	0.309271	-0.492904	OK	0.22885	0.999786	0.460504	OK	0.28315	0.999786	0.953407	OK	0.01635	0.394235
ENSMUSG00000073102	Ccdc164	chr5:30281387-30366708	3.8416	2.21632	1.40153	2.78772	2.36806	2.80781	2.99117	5.73207	4.23237	3.02896	2.09462	2.72235	4.98222	-0.532132	OK	0.20445	0.999786	-0.153972	OK	0.68445	0.999786	0.717965	OK	0.0695	0.796007	0.37816	OK	0.32035	0.999786	1.2501	OK	0.0024	0.120067	0.871938	OK	0.01645	0.395566
ENSMUSG00000018800	Abca5	chr11:110269368-110337716	5.46419	2.31212	2.59409	6.64447	2.13297	3.08976	5.21383	5.69054	5.88497	3.88816	4.61928	3.47885	5.78775	0.248583	OK	0.47125	0.999786	-0.160475	OK	0.6092	0.999786	0.573918	OK	0.0783	0.832488	-0.409057	OK	0.1975	0.999786	0.325335	OK	0.3133	0.999786	0.734392	OK	0.01645	0.395566
ENSMUSG00000023034	Nr4a1	chr15:101266845-101274792	1.17277	2.46791	1.90964	0.776037	1.83198	1.10412	0.807667	0.571511	0.592399	1.82034	1.34284	1.24792	0.581955	-0.438926	OK	0.3386	0.999786	-0.544683	OK	0.1992	0.999786	-1.64523	OK	0.00155	0.08922	-0.105758	OK	0.812	0.999786	-1.2063	OK	0.01935	0.432116	-1.10055	OK	0.01655	0.39743
ENSMUSG00000001120	Pcbp3	chr10:76761856-76961887	2.12341	3.06714	3.29909	2.08444	2.77645	2.0927	2.02981	1.24408	0.946396	2.59527	2.69176	2.29965	1.09524	0.0526649	OK	0.90795	0.999786	-0.174473	OK	0.6756	0.999786	-1.24465	OK	0.01245	0.342468	-0.227138	OK	0.57695	0.999786	-1.29731	OK	0.00915	0.286807	-1.07017	OK	0.0166	0.398197
ENSMUSG00000023495	Pcbp4	chr9:106453837-106465940	7.09871	8.31892	11.0268	8.23862	11.8436	9.73452	6.16223	5.77122	4.89616	7.70881	9.63272	9.24679	5.33369	0.321434	OK	0.3456	0.999786	0.262443	OK	0.40695	0.999786	-0.531376	OK	0.1421	0.999786	-0.0589906	OK	0.8493	0.999786	-0.85281	OK	0.0162	0.392763	-0.79382	OK	0.0167	0.39897
ENSMUSG00000002603	Tgfb1	chr7:25687001-25705077	4.07077	7.68282	7.18241	4.00439	8.3273	5.87617	4.35954	3.96924	2.90074	5.87679	5.5934	6.18767	3.43499	-0.0713041	OK	0.85015	0.999786	0.0743666	OK	0.82495	0.999786	-0.774723	OK	0.05015	0.694292	0.145671	OK	0.65995	0.999786	-0.703419	OK	0.0717	0.806296	-0.84909	OK	0.0167	0.39897
ENSMUSG00000028066	Pmf1	chr3:88394142-88410316	24.1425	24.0613	25.4995	10.7539	30.0066	30.8299	16.6695	17.4087	12.2242	24.1019	18.1267	25.8353	14.8165	-0.411029	OK	0.2431	0.999786	0.100199	OK	0.74895	0.999786	-0.701946	OK	0.05205	0.705119	0.511229	OK	0.1243	0.97743	-0.290916	OK	0.44055	0.999786	-0.802145	OK	0.01675	0.399408
ENSMUSG00000021508	Cxcl14	chr13:56288646-56296551	151.231	158.699	234.531	99.5463	236.91	193.347	130.716	112.664	105.9	154.965	167.039	186.991	109.282	0.108241	OK	0.7659	0.999786	0.271024	OK	0.4021	0.999786	-0.503883	OK	0.1405	0.999786	0.162782	OK	0.639	0.999786	-0.612124	OK	0.09445	0.892534	-0.774907	OK	0.0168	0.400168
ENSMUSG00000002983	Relb	chr7:19606216-19629438	6.7908	7.08589	5.91297	4.06965	6.48782	5.60098	3.61569	2.90253	2.84635	6.93834	4.99131	5.23483	2.87444	-0.475173	OK	0.1961	0.999786	-0.406449	OK	0.2302	0.999786	-1.27131	OK	0.0016	0.0910299	0.0687244	OK	0.84105	0.999786	-0.796138	OK	0.0466	0.672185	-0.864862	OK	0.01685	0.400603
ENSMUSG00000034858	BC031353	chr9:74953052-75032468	25.5183	18.6118	12.6832	49.7203	15.7209	19.5409	33.4904	42.6111	33.2872	22.0651	31.2018	22.9174	37.9492	0.499864	OK	0.15585	0.999786	0.0546786	OK	0.8532	0.999786	0.782304	OK	0.0158	0.387534	-0.445186	OK	0.18155	0.999786	0.28244	OK	0.42925	0.999786	0.727626	OK	0.01685	0.400603
ENSMUSG00000084353	Gm15452	chr1:8361474-9299878	90.2388	105.728	102.95	65.0356	128.239	124.552	64.309	55.353	53.4495	97.9836	83.9927	105.7	54.4012	-0.222276	OK	0.5876	0.999786	0.109364	OK	0.7676	0.999786	-0.848901	OK	0.05175	0.703754	0.33164	OK	0.3789	0.999786	-0.626625	OK	0.1562	0.999786	-0.958265	OK	0.0169	0.401143
ENSMUSG00000026235	Epha4	chr1:77367184-77515088	7.87309	8.33347	6.98805	7.20049	5.63337	5.13468	8.85958	9.91773	11.4967	8.10328	7.09427	6.54254	10.7072	-0.191851	OK	0.5513	0.999786	-0.308654	OK	0.2917	0.999786	0.402009	OK	0.2056	0.999786	-0.116803	OK	0.6956	0.999786	0.59386	OK	0.06365	0.765908	0.710663	OK	0.01695	0.401682
ENSMUSG00000036960	Clca5	chr3:145070264-145099104	21.3268	19.1924	13.9488	22.5179	11.2399	12.7247	25.8615	23.3721	30.8079	20.2596	18.2333	16.6087	27.09	-0.152032	OK	0.63375	0.999786	-0.286668	OK	0.33	0.999786	0.419153	OK	0.18315	0.999786	-0.134636	OK	0.64985	0.999786	0.571185	OK	0.0776	0.829641	0.705821	OK	0.017	0.401789
ENSMUSG00000034648	Lrrn1	chr6:107529725-107570228	2.11958	5.6162	6.37832	2.03329	4.62945	1.52498	2.71049	1.52281	1.67776	3.86789	4.20581	2.95498	1.60029	0.120835	OK	0.75675	0.999786	-0.3884	OK	0.27635	0.999786	-1.27322	OK	0.0016	0.0910299	-0.509236	OK	0.1563	0.999786	-1.39405	OK	0.00075	0.0527263	-0.884817	OK	0.01715	0.403821
ENSMUSG00000069265	Hist1h3a	chr13:23761852-23762386	0.747697	1.05544	1.31776	0.385892	1.8488	2.06273	0.355934	0.175958	0.315657	0.901568	0.851826	1.42249	0.245808	-0.0818773	OK	0.91605	0.999786	0.657907	OK	0.3256	0.999786	-1.87491	OK	0.0688	0.792974	0.739784	OK	0.2927	0.999786	-1.79303	OK	0.0893	0.874956	-2.53281	OK	0.01715	0.403821
ENSMUSG00000030579	Tyrobp	chr7:30413787-30417577	37.3255	19.5351	15.4687	52.4882	21.9951	48.3663	17.3331	20.244	10.6075	28.4303	33.9784	29.2315	15.4258	0.257191	OK	0.51335	0.999786	0.0400941	OK	0.91405	0.999786	-0.882087	OK	0.03515	0.589275	-0.217097	OK	0.54555	0.999786	-1.13928	OK	0.0078	0.260785	-0.922181	OK	0.0172	0.404243
ENSMUSG00000058173	BC017612	chr9:15505486-15545260	10.7652	9.92718	10.5579	4.46443	10.7447	10.4339	5.74582	5.39413	3.58248	10.3462	7.51114	8.97481	4.48831	-0.461995	OK	0.27	0.999786	-0.205145	OK	0.5793	0.999786	-1.20486	OK	0.0081	0.266179	0.256849	OK	0.50995	0.999786	-0.742861	OK	0.1186	0.966483	-0.999711	OK	0.01735	0.406147
ENSMUSG00000025856	Pdgfa	chr5:138976013-139000576	37.0213	61.638	74.6702	29.4935	74.9204	41.3099	36.6652	32.9068	24.5045	49.3296	52.0819	50.9651	28.7057	0.0783276	OK	0.8331	0.999786	0.0470569	OK	0.8931	0.999786	-0.781119	OK	0.0299	0.545596	-0.0312706	OK	0.93305	0.999786	-0.859446	OK	0.03	0.545954	-0.828176	OK	0.0174	0.406563
ENSMUSG00000040841	Six5	chr7:19094593-19098549	3.89357	5.45216	3.7723	4.26314	6.37534	4.41184	2.82033	3.03419	2.03229	4.67286	4.01772	4.53583	2.53324	-0.217931	OK	0.55065	0.999786	-0.0429386	OK	0.9	0.999786	-0.883322	OK	0.02035	0.443347	0.174992	OK	0.6047	0.999786	-0.665391	OK	0.0849	0.859839	-0.840383	OK	0.0174	0.406563
ENSMUSG00000001525	Tubb5	chr17:35833925-35838306	173.137	254	257.065	94.0073	291.913	216.681	139.845	137.85	104.955	213.569	175.536	216.146	121.403	-0.282932	OK	0.4851	0.999786	0.0173095	OK	0.96225	0.999786	-0.8149	OK	0.0284	0.532193	0.300242	OK	0.4223	0.999786	-0.531967	OK	0.1617	0.999786	-0.832209	OK	0.0174	0.406563
ENSMUSG00000043773	1700048O20Rik	chr9:121938134-121947014	2.23299	2.12376	1.85025	1.95333	3.40754	2.12356	1.53369	1.11238	1.01893	2.17838	1.90179	2.35493	1.06565	-0.195892	OK	0.67775	0.999786	0.112431	OK	0.79565	0.999786	-1.03151	OK	0.03725	0.604621	0.308323	OK	0.4853	0.999786	-0.835622	OK	0.0992	0.909581	-1.14395	OK	0.0175	0.407928
ENSMUSG00000000365	Rnf17	chr14:56402696-56525032	0.661283	0.460758	1.09719	1.09144	0.673702	0.67035	1.12207	0.309767	0.454052	0.56102	1.09432	0.822039	0.38191	0.963906	OK	0.0376	0.608289	0.551154	OK	0.2123	0.999786	-0.554822	OK	0.2747	0.999786	-0.412752	OK	0.3093	0.999786	-1.51873	OK	0.00275	0.132835	-1.10598	OK	0.01755	0.408232
ENSMUSG00000049804	Armcx4	chrX:134686518-134696757	0.180312	0.321401	0.492191	0.286643	0.522901	0.277003	0.178364	0.176529	0.107887	0.250856	0.389417	0.32609	0.142208	0.634454	OK	0.2078	0.999786	0.378407	OK	0.42035	0.999786	-0.818856	OK	0.1341	0.996792	-0.256047	OK	0.5739	0.999786	-1.45331	OK	0.0075	0.254611	-1.19726	OK	0.01775	0.411367
ENSMUSG00000032135	Mcam	chr9:44123767-44142727	13.8036	22.3807	19.9533	13.5539	22.9943	13.7772	12.986	11.4256	8.76474	18.0921	16.7536	16.5858	10.0952	-0.110894	OK	0.73175	0.999786	-0.125413	OK	0.6772	0.999786	-0.841695	OK	0.0104	0.310135	-0.0145188	OK	0.96195	0.999786	-0.730801	OK	0.02545	0.502282	-0.716282	OK	0.018	0.415633
ENSMUSG00000020264	Slc36a2	chr11:55158469-55185077	0.388941	0.24182	0.0501992	0.155196	0.0327814	0.121739	0.0523043	0.355421	0.145274	0.31538	0.102698	0.0689414	0.250348	-1.61869	OK	0.0393	0.621	-2.19365	OK	0.00735	0.25194	-0.333161	OK	0.6037	0.999786	-0.574961	NOTEST	1	1	1.28553	OK	0.0983	0.905749	1.86049	OK	0.0183	0.41938
ENSMUSG00000027331	D2Ertd750e	chr2:118814002-118853957	14.6747	17.7866	18.8576	10.2348	22.3883	21.3602	14.2987	11.1078	9.28315	16.2307	14.5462	19.3491	10.1955	-0.158079	OK	0.7059	0.999786	0.253539	OK	0.5077	0.999786	-0.670796	OK	0.11555	0.959194	0.411618	OK	0.2917	0.999786	-0.512717	OK	0.2407	0.999786	-0.924335	OK	0.0184	0.420254
ENSMUSG00000003123	Lipe	chr7:25379526-25398710	14.6511	9.86485	6.0022	25.1738	7.34965	12.101	18.8848	21.2273	21.6259	12.258	15.588	12.7785	21.4266	0.346712	OK	0.31555	0.999786	0.059993	OK	0.84455	0.999786	0.805681	OK	0.0145	0.371004	-0.286719	OK	0.37995	0.999786	0.458969	OK	0.1828	0.999786	0.745688	OK	0.01845	0.420743
ENSMUSG00000068876	Cgn	chr3:94760068-94786492	17.7421	12.932	12.4894	30.7747	11.2954	13.9657	25.8108	26.4636	29.5002	15.3371	21.6321	17.024	27.9819	0.496147	OK	0.13615	0.999786	0.150541	OK	0.60755	0.999786	0.867471	OK	0.00745	0.253694	-0.345606	OK	0.26655	0.999786	0.371324	OK	0.26075	0.999786	0.71693	OK	0.0185	0.421665
ENSMUSG00000059248	Sept9	chr11:117199660-117362325	23.008	30.2357	38.6871	15.1266	38.4055	23.6674	22.4902	17.8256	16.9071	26.6219	26.9069	28.1877	17.3664	0.0153639	OK	0.963	0.999786	0.0824543	OK	0.7872	0.999786	-0.616316	OK	0.05505	0.721196	0.0670904	OK	0.8347	0.999786	-0.63168	OK	0.06135	0.75574	-0.69877	OK	0.01855	0.421825
ENSMUSG00000028461	Ccdc107	chr4:43492787-43495921	16.1787	12.3176	10.0143	15.0446	15.546	21.1963	9.21704	8.22669	7.89717	14.2481	12.5294	15.3198	8.06193	-0.185451	OK	0.63865	0.999786	0.104622	OK	0.77075	0.999786	-0.821575	OK	0.0534	0.713918	0.290072	OK	0.4292	0.999786	-0.636124	OK	0.1307	0.989258	-0.926197	OK	0.01855	0.421825
ENSMUSG00000019942	Cdk1	chr10:69336634-69352938	48.1087	75.1891	72.279	31.4926	86.993	68.4569	44.0389	41.062	31.0544	61.6489	51.8858	66.4963	36.0582	-0.248735	OK	0.5355	0.999786	0.109198	OK	0.77395	0.999786	-0.773746	OK	0.0642	0.769067	0.357933	OK	0.32385	0.999786	-0.525011	OK	0.1858	0.999786	-0.882944	OK	0.0187	0.424253
ENSMUSG00000020241	Col6a2	chr10:76595761-76623630	0.388052	0.204863	0.893187	0.516637	1.26478	0.268889	0.369124	0.297513	0.239884	0.296457	0.704912	0.634266	0.268698	1.24962	OK	0.0232	0.476737	1.09726	OK	0.0369	0.600928	-0.141837	OK	0.8083	0.999786	-0.152355	OK	0.7438	0.999786	-1.39146	OK	0.0112	0.323397	-1.2391	OK	0.01875	0.424841
ENSMUSG00000074661	Pde4d	chr13:109954108-109955963	1.53312	1.61596	1.76407	0.790729	2.0962	1.38662	0.731012	0.705082	0.526757	1.57454	1.2774	1.40461	0.61592	-0.301721	OK	0.5415	0.999786	-0.164759	OK	0.7179	0.999786	-1.35412	OK	0.01315	0.353357	0.136962	OK	0.7656	0.999786	-1.05239	OK	0.0584	0.743016	-1.18936	OK	0.01875	0.424841
ENSMUSG00000051817	Sox12	chr2:152393610-152398046	3.34846	4.49725	5.25603	2.49635	6.06444	3.80754	3.11166	2.70505	2.32064	3.92286	3.87619	4.32788	2.51284	-0.017265	OK	0.96085	0.999786	0.141756	OK	0.65935	0.999786	-0.642583	OK	0.07125	0.803898	0.159021	OK	0.6338	0.999786	-0.625318	OK	0.0934	0.887742	-0.784339	OK	0.01875	0.424841
ENSMUSG00000034160	Ogt	chrX:101640059-101684351	27.3187	47.2367	26.4153	82.5689	38.3145	18.9812	27.1648	45.7566	49.0439	37.2777	54.4921	28.1535	47.4003	0.547734	OK	0.15085	0.999786	-0.404998	OK	0.19925	0.999786	0.346582	OK	0.30915	0.999786	-0.952732	OK	0.0097	0.296778	-0.201152	OK	0.59805	0.999786	0.75158	OK	0.01875	0.424841
ENSMUSG00000033352	Map2k4	chr11:65688242-65788297	64.2656	55.0632	45.2097	65.9226	39.1255	50.6645	76.0729	92.471	91.5029	59.6644	55.5662	55.2877	91.9869	-0.102663	OK	0.74895	0.999786	-0.109913	OK	0.7139	0.999786	0.624559	OK	0.06755	0.78616	-0.00724952	OK	0.98025	0.999786	0.727222	OK	0.0328	0.571695	0.734472	OK	0.0188	0.425646
ENSMUSG00000052565	Hist1h1d	chr13:23555031-23558852	0.429252	0.323397	0.310439	0.230433	0.587792	0.838423	0.320646	0.272747	0.231795	0.376325	0.270436	0.582287	0.252271	-0.476689	OK	0.38665	0.999786	0.629752	OK	0.18	0.999786	-0.577003	OK	0.29465	0.999786	1.10644	OK	0.02705	0.517773	-0.100314	OK	0.8623	0.999786	-1.20675	OK	0.01885	0.42645
ENSMUSG00000033863	Klf9	chr19:23141225-23166911	0.177315	0.698856	1.07018	0.385354	0.598256	0.200129	0.753999	0.841179	1.42867	0.438085	0.727768	0.517461	1.13492	0.732266	OK	0.19675	0.999786	0.240239	OK	0.65585	0.999786	1.37331	OK	0.0143	0.368557	-0.492027	OK	0.31415	0.999786	0.641045	OK	0.1838	0.999786	1.13307	OK	0.0189	0.426816
ENSMUSG00000041859	Mcm3	chr1:20802973-20820278	16.4401	26.515	31.266	10.0907	29.9235	17.406	15.7587	14.6535	11.4667	21.4776	20.6784	21.0294	13.0601	-0.0547072	OK	0.8724	0.999786	-0.030422	OK	0.9194	0.999786	-0.717666	OK	0.0253	0.501001	0.0242853	OK	0.93705	0.999786	-0.662959	OK	0.0496	0.69112	-0.687244	OK	0.019	0.428526
ENSMUSG00000048776	Pthlh	chr6:147252100-147264167	2.48477	3.27268	4.76763	1.615	4.69039	2.34902	1.43798	1.25465	1.3701	2.87873	3.19132	2.82579	1.31238	0.148722	OK	0.7452	0.999786	-0.026775	OK	0.9502	0.999786	-1.13325	OK	0.02575	0.505266	-0.175497	OK	0.68115	0.999786	-1.28197	OK	0.0108	0.316715	-1.10647	OK	0.01905	0.429106
ENSMUSG00000057836	Xlr3a	chrX:73086292-73097095	2.33138	1.45096	2.699	1.12342	2.14034	1.98742	1.47366	0.307067	0.955738	1.89117	1.91121	1.86714	0.631403	0.015208	OK	0.97755	0.999786	-0.0184517	OK	0.96645	0.999786	-1.58265	OK	0.02735	0.520357	-0.0336597	OK	0.94225	0.999786	-1.59786	OK	0.02655	0.512984	-1.5642	OK	0.01905	0.429106
ENSMUSG00000042462	Dctpp1	chr7:127256958-127260709	78.1004	71.2281	69.5769	45.7786	75.3657	88.435	48.1574	45.7384	40.2841	74.6643	57.6778	70.6527	43.0112	-0.372402	OK	0.24015	0.999786	-0.0796737	OK	0.78455	0.999786	-0.795704	OK	0.01675	0.399408	0.292728	OK	0.3163	0.999786	-0.423302	OK	0.2018	0.999786	-0.71603	OK	0.01915	0.430261
ENSMUSG00000030149	Klrk1	chr6:129610322-129623864	0.389528	0.184182	0.10333	0.653174	0.224866	0.379089	0.155541	0.0585005	0.0512735	0.286855	0.378252	0.253165	0.054887	0.399026	OK	0.59585	0.999786	-0.180242	OK	0.79135	0.999786	-2.38578	OK	0.02365	0.480725	-0.579268	OK	0.412	0.999786	-2.78481	OK	0.0117	0.330697	-2.20554	OK	0.0192	0.431165
ENSMUSG00000049916	2610318N02Rik	chr16:17113398-17125106	0.428516	0.7147	1.09934	0.736641	1.46817	1.25389	0.658035	0.615561	0.27158	0.571608	0.917989	1.1267	0.44357	0.683451	OK	0.2778	0.999786	0.979003	OK	0.08575	0.861392	-0.365863	OK	0.5751	0.999786	0.295552	OK	0.58025	0.999786	-1.04931	OK	0.09335	0.887554	-1.34487	OK	0.01925	0.43152
ENSMUSG00000031748	Gnao1	chr8:93750146-93969388	0.319527	0.496971	0.69853	0.199364	0.233513	0.144625	0.147843	0.439786	0.611075	0.408249	0.448947	0.175327	0.525431	0.137095	OK	0.8465	0.999786	-1.2194	OK	0.05405	0.717139	0.364051	OK	0.61895	0.999786	-1.3565	OK	0.03565	0.592371	0.226955	OK	0.7604	0.999786	1.58345	OK	0.01935	0.432116
ENSMUSG00000024381	Bin1	chr18:32359056-32435736	2.61273	1.99696	3.37534	2.81302	3.66922	3.53422	2.05461	1.86952	1.24193	2.30485	3.09418	3.08602	1.55572	0.424884	OK	0.3204	0.999786	0.421076	OK	0.2739	0.999786	-0.567086	OK	0.22135	0.999786	-0.0038083	OK	0.9913	0.999786	-0.99197	OK	0.0313	0.559239	-0.988162	OK	0.0195	0.433929
ENSMUSG00000033102	Cdc14b	chr13:64192544-64274973	7.71314	7.04238	3.70893	8.67054	4.14999	3.99936	5.63908	7.58235	7.86252	7.37776	6.18974	4.59614	7.72244	-0.253304	OK	0.4623	0.999786	-0.682759	OK	0.03305	0.573224	0.0658741	OK	0.8418	0.999786	-0.429454	OK	0.1939	0.999786	0.319179	OK	0.35675	0.999786	0.748633	OK	0.01955	0.434823
ENSMUSG00000022332	Khdrbs3	chr15:68928419-69093512	3.30556	3.56142	4.74409	1.49071	3.88391	2.58157	1.84789	1.64572	1.15214	3.43349	3.1174	2.77112	1.39893	-0.139331	OK	0.74865	0.999786	-0.309204	OK	0.41465	0.999786	-1.29535	OK	0.00435	0.180583	-0.169873	OK	0.66835	0.999786	-1.15602	OK	0.01435	0.369091	-0.986145	OK	0.0196	0.435058
ENSMUSG00000036676	Tmtc3	chr10:100443901-100487350	3.58564	5.16467	8.72365	6.03893	6.33346	3.53103	7.55094	7.41438	11.3395	4.37515	7.38129	5.80514	9.37696	0.754539	OK	0.0213	0.454621	0.407998	OK	0.18265	0.999786	1.09979	OK	0.00085	0.0578229	-0.346541	OK	0.24415	0.999786	0.345248	OK	0.2687	0.999786	0.691789	OK	0.0196	0.435058
ENSMUSG00000003420	Fcgrt	chr7:45092992-45103822	1.74712	1.26714	1.59202	2.72817	1.92216	1.7528	1.3829	0.921468	0.590066	1.50713	2.1601	1.68596	0.755767	0.519289	OK	0.2787	0.999786	0.16176	OK	0.71295	0.999786	-0.995793	OK	0.0583	0.742404	-0.357529	OK	0.42105	0.999786	-1.51508	OK	0.006	0.222229	-1.15755	OK	0.0197	0.435417
ENSMUSG00000027843	Ptpn22	chr3:103859794-103912247	0.398117	0.654284	0.11469	0.764226	0.61573	0.418543	0.29232	0.124958	0.179292	0.5262	0.439458	0.442197	0.152125	-0.259886	OK	0.72905	0.999786	-0.250921	OK	0.71945	0.999786	-1.79035	OK	0.0257	0.504846	0.0089651	OK	0.988	0.999786	-1.53047	OK	0.02655	0.512984	-1.53943	OK	0.0197	0.435417
ENSMUSG00000043614	Vps37d	chr5:135072899-135078266	1.7374	0.96368	2.12677	0.918764	1.99515	1.69976	0.88275	0.633223	0.668289	1.35054	1.52277	1.52589	0.650756	0.173157	OK	0.73815	0.999786	0.176111	OK	0.7087	0.999786	-1.05335	OK	0.0643	0.769326	0.00295362	OK	0.9949	0.999786	-1.2265	OK	0.0344	0.583235	-1.22946	OK	0.0197	0.435417
ENSMUSG00000031756	Cenpn	chr8:116921739-116941503	3.50225	6.07664	6.23411	2.85247	6.4309	4.60089	3.84854	2.83311	2.33866	4.78945	4.54329	4.96011	2.58588	-0.0761221	OK	0.8498	0.999786	0.0505126	OK	0.8917	0.999786	-0.889201	OK	0.0422	0.643339	0.126635	OK	0.73295	0.999786	-0.813078	OK	0.067	0.783062	-0.939713	OK	0.0197	0.435417
ENSMUSG00000023951	Vegfa	chr17:46016992-46032377	16.0338	15.1945	22.5839	38.9428	21.8596	12.5587	23.2023	27.6331	35.4796	15.6142	30.7633	19.2068	31.5563	0.978357	OK	0.00495	0.196176	0.298766	OK	0.3384	0.999786	1.01507	OK	0.003	0.140828	-0.67959	OK	0.03165	0.56242	0.036718	OK	0.91535	0.999786	0.716308	OK	0.0198	0.436534
ENSMUSG00000028637	Ccdc30	chr4:119322892-119415521	0.153032	0.033597	0.0509079	0.0148272	0.422798	0.202458	0.241214	0.083067	0.0475015	0.0933143	0.0328676	0.288823	0.0652842	-1.50543	NOTEST	1	1	1.63002	OK	0.07295	0.812489	-0.515363	NOTEST	1	1	3.13545	OK	0.0023	0.116583	0.990069	NOTEST	1	1	-2.14538	OK	0.01985	0.436982
ENSMUSG00000005233	Spc25	chr2:69193894-69206194	11.054	14.6636	14.5936	6.31616	17.0318	15.3781	8.53151	9.89169	5.83848	12.8588	10.4549	13.6471	7.86508	-0.298576	OK	0.41475	0.999786	0.0858422	OK	0.7904	0.999786	-0.709222	OK	0.0539	0.716764	0.384419	OK	0.2506	0.999786	-0.410646	OK	0.2851	0.999786	-0.795064	OK	0.02	0.438753
ENSMUSG00000040212	Emp3	chr7:45918022-45921426	6.89911	3.97285	3.91078	8.68888	6.16152	9.46707	3.30101	3.80705	2.01175	5.43598	6.29983	6.30987	2.9094	0.212773	OK	0.65465	0.999786	0.215069	OK	0.627	0.999786	-0.901819	OK	0.08575	0.861392	0.00229638	OK	0.99495	0.999786	-1.11459	OK	0.0341	0.581161	-1.11689	OK	0.0201	0.44029
ENSMUSG00000005686	Ampd3	chr7:110766676-110844457	19.2487	25.3748	17.3819	50.7376	20.9448	16.907	32.4251	37.5171	41.2622	22.3118	34.0597	23.4256	39.3896	0.610263	OK	0.087	0.86636	0.0702836	OK	0.81615	0.999786	0.820011	OK	0.01355	0.358541	-0.539979	OK	0.1202	0.970846	0.209748	OK	0.5634	0.999786	0.749728	OK	0.02015	0.44062
ENSMUSG00000020330	Hmmr	chr11:40701394-40733422	3.87385	6.07973	6.10252	3.57523	7.14566	5.35963	4.57734	3.66678	3.25978	4.97679	4.83888	5.69421	3.46328	-0.0405423	OK	0.9076	0.999786	0.194281	OK	0.5201	0.999786	-0.523076	OK	0.1345	0.997666	0.234823	OK	0.44285	0.999786	-0.482534	OK	0.1615	0.999786	-0.717357	OK	0.0202	0.441058
ENSMUSG00000039841	Zfp800	chr6:28215554-28398005	3.12708	5.16641	4.96867	9.71964	4.70996	2.2295	7.90739	7.97501	10.2919	4.14674	7.34415	4.94895	9.13345	0.824617	OK	0.029	0.538069	0.255144	OK	0.4983	0.999786	1.13918	OK	0.0034	0.153172	-0.569474	OK	0.12975	0.987825	0.314563	OK	0.4186	0.999786	0.884037	OK	0.0204	0.443779
ENSMUSG00000037348	Paqr7	chr4:134496696-134510235	28.4933	12.0902	17.0304	46.0876	16.9871	27.3739	33.2623	47.9516	35.1855	20.2917	31.559	25.8744	41.5685	0.637159	OK	0.0676	0.786224	0.350634	OK	0.2516	0.999786	1.0346	OK	0.0022	0.113601	-0.286525	OK	0.35245	0.999786	0.397439	OK	0.2323	0.999786	0.683964	OK	0.02055	0.446151
ENSMUSG00000020640	Itsn2	chr12:4593007-4738383	8.06487	7.44073	7.58101	13.2809	7.35413	8.26269	12.3475	13.404	16.5332	7.7528	10.4309	9.32146	14.9686	0.428081	OK	0.1896	0.999786	0.265838	OK	0.3707	0.999786	0.949151	OK	0.00325	0.148922	-0.162242	OK	0.59	0.999786	0.52107	OK	0.1107	0.948079	0.683312	OK	0.0206	0.446151
ENSMUSG00000052135	Foxo6	chr4:120267078-120287349	2.48276	3.61099	3.5802	2.02175	4.3608	2.88254	2.41182	2.00978	1.52323	3.04687	2.80097	3.21839	1.76651	-0.121401	OK	0.76425	0.999786	0.0790085	OK	0.825	0.999786	-0.78643	OK	0.05715	0.736254	0.200409	OK	0.58605	0.999786	-0.665029	OK	0.1144	0.955487	-0.865439	OK	0.0206	0.446151
ENSMUSG00000095677	Dynlt1f	chr17:6648940-6655939	14.2122	14.5522	15.3986	9.03335	15.5349	20.8109	11.4128	8.86107	8.78759	14.3822	12.216	15.9195	8.82433	-0.235512	OK	0.5462	0.999786	0.146512	OK	0.67555	0.999786	-0.704725	OK	0.07855	0.83387	0.382024	OK	0.2817	0.999786	-0.469213	OK	0.2422	0.999786	-0.851237	OK	0.0206	0.446151
ENSMUSG00000024399	Ltb	chr17:35194438-35196320	0.647841	0.857253	0.743912	1.62627	0.864627	1.12134	0.538386	0.356797	0.230693	0.752547	1.18509	0.84145	0.293745	0.655147	OK	0.2984	0.999786	0.161096	OK	0.7778	0.999786	-1.35722	OK	0.0578	0.740308	-0.494051	OK	0.37945	0.999786	-2.01236	OK	0.0072	0.248341	-1.51831	OK	0.02065	0.446687
ENSMUSG00000031827	Cotl1	chr8:119809224-119840579	83.1171	66.6856	71.7179	46.0076	85.5003	78.5472	53.0063	52.4532	37.5708	74.9014	58.8627	72.3513	45.012	-0.347637	OK	0.2754	0.999786	-0.0499736	OK	0.86535	0.999786	-0.734681	OK	0.023	0.474393	0.297664	OK	0.3138	0.999786	-0.387044	OK	0.22315	0.999786	-0.684707	OK	0.02065	0.446687
ENSMUSG00000093622	Gm20703	chr17:70834663-70836044	0.35956	0.10629	0	0.490656	0.116867	0.631205	0.09365	0	0	0.232925	0.245328	0.280574	0	0.0748477	NOTEST	1	1	0.268519	OK	0.82485	0.999786	-inf	NOTEST	1	1	0.193671	OK	0.88045	0.999786	-inf	NOTEST	1	1	-inf	OK	0.0208	0.448722
ENSMUSG00000095687	Rnaset2a	chr17:8128609-8148097	4.77548	5.01008	5.19335	5.37814	5.4055	6.11477	3.76159	3.00632	2.18479	4.89278	5.28575	5.09395	2.59555	0.111454	OK	0.7829	0.999786	0.0581322	OK	0.87775	0.999786	-0.914611	OK	0.04325	0.650806	-0.0533214	OK	0.88955	0.999786	-1.02606	OK	0.0243	0.489543	-0.972743	OK	0.02105	0.451249
ENSMUSG00000063605	Ccdc102a	chr8:94902868-94918098	1.00918	0.742031	0.945961	1.20762	1.39304	1.20805	0.646048	0.541768	0.40645	0.875606	1.07679	1.08238	0.474109	0.298386	OK	0.5526	0.999786	0.305854	OK	0.51995	0.999786	-0.885063	OK	0.11595	0.959808	0.00746769	OK	0.987	0.999786	-1.18345	OK	0.03255	0.569361	-1.19092	OK	0.02105	0.451249
ENSMUSG00000063458	1700112E06Rik	chr14:22019711-23094571	3.14796	1.31735	0.631025	3.11329	1.97473	5.03101	2.00706	1.56486	1.09635	2.23265	1.87216	3.00426	1.3306	-0.254056	OK	0.64335	0.999786	0.428252	OK	0.3844	0.999786	-0.746679	OK	0.1776	0.999786	0.682308	OK	0.17395	0.999786	-0.492622	OK	0.38445	0.999786	-1.17493	OK	0.02105	0.451249
ENSMUSG00000050108	Bpifc	chr10:85959339-86011895	92.7562	74.021	66.6837	192.142	57.2842	90.9537	163.442	179.728	182.549	83.3886	129.413	103.893	181.139	0.634056	OK	0.0846	0.859238	0.31718	OK	0.3383	0.999786	1.11917	OK	0.0018	0.0987194	-0.316877	OK	0.38485	0.999786	0.485115	OK	0.2073	0.999786	0.801992	OK	0.02115	0.452733
ENSMUSG00000023505	Cdca3	chr6:124829546-124833701	24.2601	37.0123	30.3305	18.9901	41.6399	30.5223	20.9378	20.6764	14.5291	30.6362	24.6603	31.0333	17.6027	-0.313043	OK	0.4161	0.999786	0.0185823	OK	0.9595	0.999786	-0.799437	OK	0.04535	0.665508	0.331625	OK	0.33845	0.999786	-0.486394	OK	0.20375	0.999786	-0.818019	OK	0.0212	0.453474
ENSMUSG00000031490	Eif4ebp1	chr8:27260326-27275656	59.1006	54.0833	38.7701	35.4678	41.5315	84.7756	44.1565	36.4757	33.8398	56.5919	37.1189	56.8212	35.1578	-0.608441	OK	0.06335	0.765008	0.00583357	OK	0.98495	0.999786	-0.686753	OK	0.0373	0.605099	0.614275	OK	0.0457	0.66809	-0.0783115	OK	0.81	0.999786	-0.692587	OK	0.02125	0.454323
ENSMUSG00000076441	Ass1	chr2:31470206-31520672	29.9347	46.6115	48.3486	19.5205	47.0147	27.9241	32.5938	20.1884	24.8612	38.2731	33.9346	35.8442	22.5248	-0.173576	OK	0.5976	0.999786	-0.0945908	OK	0.7388	0.999786	-0.76482	OK	0.0155	0.383264	0.0789851	OK	0.79115	0.999786	-0.591244	OK	0.07375	0.815536	-0.670229	OK	0.0213	0.454621
ENSMUSG00000026011	Ctla4	chr1:60886999-60915832	1.15456	0.645539	0.321734	6.17008	1.14906	1.68951	1.20284	4.00371	1.94498	0.900052	3.24591	1.34713	2.97434	1.85054	OK	0.0165	0.396444	0.581814	OK	0.27585	0.999786	1.72449	OK	0.00275	0.132835	-1.26873	OK	0.0567	0.733024	-0.12605	OK	0.83195	0.999786	1.14268	OK	0.0213	0.454621
ENSMUSG00000041992	Rapgef5	chr12:117516478-117756978	1.38577	1.57574	2.70798	3.00308	2.15833	1.2976	3.22403	3.5767	4.15396	1.48076	2.85553	2.22665	3.86533	0.947426	OK	0.01965	0.435402	0.588544	OK	0.11535	0.958074	1.38426	OK	0.00095	0.0626468	-0.358882	OK	0.31195	0.999786	0.436832	OK	0.23105	0.999786	0.795714	OK	0.02135	0.455029
ENSMUSG00000026342	Slc35f5	chr1:125561015-125595684	23.7044	19.4293	12.2033	32.458	13.2406	17.1684	22.7195	28.5044	27.562	21.5669	22.3306	17.7095	28.0332	0.0502061	OK	0.8749	0.999786	-0.284293	OK	0.3341	0.999786	0.378318	OK	0.2269	0.999786	-0.334499	OK	0.27265	0.999786	0.328112	OK	0.3085	0.999786	0.662612	OK	0.02135	0.455029
ENSMUSG00000026956	Uap1l1	chr2:25359888-25365682	7.38945	6.92988	6.2614	5.52577	6.32092	7.29731	4.28504	2.27117	1.77083	7.15966	5.89359	5.96776	2.021	-0.280746	OK	0.68035	0.999786	-0.262703	OK	0.667	0.999786	-1.82482	OK	0.0128	0.347655	0.0180432	OK	0.9787	0.999786	-1.54408	OK	0.04095	0.633803	-1.56212	OK	0.0214	0.455764
ENSMUSG00000028218	Fam92a	chr4:12153408-12172015	13.3379	15.5144	20.7947	13.7324	19.7812	21.4914	13.2565	9.28871	10.1533	14.4261	17.2636	18.1764	9.72101	0.259044	OK	0.5183	0.999786	0.333379	OK	0.37615	0.999786	-0.569507	OK	0.1214	0.972026	0.0743345	OK	0.856	0.999786	-0.828551	OK	0.0525	0.707848	-0.902886	OK	0.02145	0.456389
ENSMUSG00000078695	Cisd3	chr11:97685825-97688621	15.8089	11.8851	7.14323	10.1658	13.3712	14.669	6.24781	6.57308	4.58274	13.847	8.65453	11.4293	5.57791	-0.678045	OK	0.1293	0.986817	-0.276833	OK	0.48955	0.999786	-1.31178	OK	0.0071	0.246335	0.401212	OK	0.33645	0.999786	-0.633732	OK	0.199	0.999786	-1.03494	OK	0.02145	0.456389
ENSMUSG00000079056	Kcnip3	chr2:127456497-127522094	0.545548	0.789621	1.48254	0.718557	1.37405	1.1519	0.679344	0.594668	0.294221	0.667584	1.10055	1.06843	0.444444	0.721198	OK	0.21675	0.999786	0.678471	OK	0.1785	0.999786	-0.586947	OK	0.3435	0.999786	-0.0427274	OK	0.9342	0.999786	-1.30815	OK	0.0403	0.628036	-1.26542	OK	0.0215	0.456792
ENSMUSG00000018417	Myo1b	chr1:51749764-51916071	13.532	12.2847	10.1852	14.8418	9.78978	11.45	11.9547	19.1644	15.8151	12.9083	12.5135	11.0649	17.4898	-0.0448212	OK	0.88695	0.999786	-0.222319	OK	0.43445	0.999786	0.438209	OK	0.1699	0.999786	-0.177497	OK	0.5343	0.999786	0.48303	OK	0.1331	0.994503	0.660527	OK	0.0215	0.456792
ENSMUSG00000046295	Ankle1	chr8:71406009-71409904	3.61082	5.30006	1.65869	4.02045	6.25958	3.402	1.41497	2.09606	1.28154	4.45544	2.83957	3.69218	1.6888	-0.649894	OK	0.1333	0.995202	-0.271093	OK	0.5281	0.999786	-1.39957	OK	0.005	0.19736	0.378802	OK	0.3844	0.999786	-0.749674	OK	0.11995	0.970092	-1.12848	OK	0.02155	0.456975
ENSMUSG00000045282	Tmem86b	chr7:4628041-4630482	1.52666	2.34299	0.800449	2.3047	1.62558	1.56896	0.507731	0.519642	0.460521	1.93483	1.55257	1.23409	0.490081	-0.317542	OK	0.55165	0.999786	-0.648756	OK	0.1884	0.999786	-1.98111	OK	0.00295	0.139146	-0.331214	OK	0.50375	0.999786	-1.66357	OK	0.00955	0.294433	-1.33235	OK	0.02165	0.458105
ENSMUSG00000033060	Lmo7	chr14:101729956-101934710	28.4755	32.1178	28.926	28.769	25.1675	20.6983	42.7913	46.8227	56.7657	30.2967	28.8475	29.5524	51.7942	-0.070711	OK	0.87215	0.999786	-0.0358859	OK	0.92625	0.999786	0.773631	OK	0.0649	0.773152	0.034825	OK	0.9249	0.999786	0.844342	OK	0.03285	0.572115	0.809517	OK	0.0217	0.458394
ENSMUSG00000015880	Ncapg	chr5:45669921-45857615	7.45332	8.70341	7.06968	5.29818	10.5632	8.67267	5.13065	4.99319	4.04538	8.07836	6.18393	8.12218	4.51929	-0.385539	OK	0.31545	0.999786	0.00780438	OK	0.9827	0.999786	-0.837968	OK	0.02865	0.534721	0.393344	OK	0.2805	0.999786	-0.452429	OK	0.24785	0.999786	-0.845772	OK	0.0218	0.459408
ENSMUSG00000035725	Prkx	chrX:77761410-77796278	7.02294	9.37931	8.42021	10.2578	6.754	4.76084	10.1961	10.9546	12.0228	8.20112	9.339	7.23699	11.4887	0.187447	OK	0.54545	0.999786	-0.180433	OK	0.5427	0.999786	0.486317	OK	0.11785	0.964326	-0.36788	OK	0.21925	0.999786	0.29887	OK	0.34325	0.999786	0.666749	OK	0.0218	0.459408
ENSMUSG00000049972	Skint9	chr4:112385968-112433985	174.149	72.645	95.2866	234.86	77.3827	178.896	154.668	243.85	203.92	123.397	165.073	136.982	223.885	0.419798	OK	0.2566	0.999786	0.150684	OK	0.63705	0.999786	0.859452	OK	0.0177	0.410639	-0.269114	OK	0.40175	0.999786	0.439653	OK	0.2201	0.999786	0.708768	OK	0.02185	0.459803
ENSMUSG00000039831	Arhgap29	chr3:121953228-122016677	21.6037	15.6886	13.813	19.9038	10.4856	13.3378	19.5054	18.6481	27.7033	18.6462	16.8584	14.4429	23.1757	-0.14541	OK	0.65575	0.999786	-0.368518	OK	0.21435	0.999786	0.313732	OK	0.3258	0.999786	-0.223109	OK	0.4564	0.999786	0.459142	OK	0.16505	0.999786	0.68225	OK	0.02195	0.461687
ENSMUSG00000037868	Egr2	chr10:67535474-67542188	6.01305	4.39447	2.79325	6.97225	1.70144	3.82284	4.11084	6.92949	4.27196	5.20376	4.88275	3.21171	5.60073	-0.0918596	OK	0.80925	0.999786	-0.696214	OK	0.04665	0.672185	0.106059	OK	0.77575	0.999786	-0.604354	OK	0.0973	0.902079	0.197919	OK	0.6089	0.999786	0.802273	OK	0.02205	0.462469
ENSMUSG00000021822	Plau	chr14:20836661-20843388	24.2728	32.9034	21.1051	30.4127	21.687	20.0898	25.2184	37.2435	34.085	28.5881	25.7589	22.3317	35.6643	-0.150345	OK	0.63115	0.999786	-0.35632	OK	0.21685	0.999786	0.319063	OK	0.309	0.999786	-0.205975	OK	0.47875	0.999786	0.469408	OK	0.1384	0.999786	0.675383	OK	0.0222	0.464732
ENSMUSG00000024968	Rcor2	chr19:7267324-7275225	6.64309	6.85941	9.75686	5.41089	11.4484	6.61885	6.11849	4.40851	4.16802	6.75125	7.58388	8.0619	4.28827	0.167782	OK	0.6684	0.999786	0.255966	OK	0.4831	0.999786	-0.654759	OK	0.12025	0.970846	0.0881843	OK	0.8113	0.999786	-0.82254	OK	0.0519	0.704708	-0.910725	OK	0.0223	0.465941
ENSMUSG00000035399	3230401D17Rik	chr2:163405821-163424697	66.0331	39.7693	39.5271	85.7229	36.1446	64.9794	68.3929	96.9666	83.7969	52.9012	62.625	56.5056	90.3818	0.243438	OK	0.4561	0.999786	0.0950944	OK	0.7494	0.999786	0.772731	OK	0.0179	0.414191	-0.148344	OK	0.62145	0.999786	0.529293	OK	0.1009	0.915643	0.677637	OK	0.02235	0.466765
ENSMUSG00000079017	Ifi27l2a	chr12:103442166-103443680	13.7721	3.25203	6.32745	6.95461	7.50696	13.0188	3.37928	4.69596	2.51125	8.51209	6.64103	7.96834	3.6036	-0.358107	OK	0.50775	0.999786	-0.0952342	OK	0.8424	0.999786	-1.24007	OK	0.0275	0.521302	0.262873	OK	0.58095	0.999786	-0.881966	OK	0.111	0.948992	-1.14484	OK	0.0224	0.467478
ENSMUSG00000001642	Akr1b3	chr6:34290264-34324249	23.6044	21.1604	18.3456	9.03783	20.1905	26.5184	11.5576	11.8994	8.44092	22.3824	13.6917	19.4222	10.1702	-0.70906	OK	0.09585	0.897504	-0.204658	OK	0.59355	0.999786	-1.13802	OK	0.0078	0.260785	0.504402	OK	0.20775	0.999786	-0.428958	OK	0.3363	0.999786	-0.933361	OK	0.0225	0.468568
ENSMUSG00000038893	Fam117a	chr11:95336010-95381872	6.16438	7.63491	9.90734	6.67099	12.6453	6.5641	6.61828	5.91599	4.37663	6.89964	8.28917	8.60921	5.14631	0.264705	OK	0.4248	0.999786	0.319359	OK	0.30775	0.999786	-0.422983	OK	0.22745	0.999786	0.0546543	OK	0.8559	0.999786	-0.687689	OK	0.04725	0.676525	-0.742343	OK	0.02255	0.468835
ENSMUSG00000022090	Pdlim2	chr14:70164217-70177681	113.147	66.9976	64.3667	142.628	68.7467	134.962	143.373	199.254	190.57	90.0723	103.497	115.694	194.912	0.200439	OK	0.5823	0.999786	0.361157	OK	0.27115	0.999786	1.11367	OK	0.00275	0.132835	0.160718	OK	0.6346	0.999786	0.913227	OK	0.0138	0.362441	0.75251	OK	0.02265	0.47036
ENSMUSG00000020892	Aloxe3	chr11:69125895-69149115	113.41	89.2577	28.0224	176.771	36.9597	60.0599	61.8124	100.598	71.3008	101.334	102.397	52.944	85.9493	0.0150547	OK	0.9705	0.999786	-0.936576	OK	0.0028	0.134514	-0.237558	OK	0.49045	0.999786	-0.951631	OK	0.0152	0.380211	-0.252613	OK	0.52955	0.999786	0.699018	OK	0.02275	0.471661
ENSMUSG00000040323	Gm15429	chr1:161725535-161727682	22.2374	26.7281	32.9725	21.1065	26.4855	25.601	39.0254	39.1353	61.6117	24.4827	27.0395	30.3707	50.3735	0.143305	OK	0.6947	0.999786	0.310914	OK	0.33725	0.999786	1.0409	OK	0.00435	0.180583	0.167609	OK	0.59865	0.999786	0.897596	OK	0.01045	0.310891	0.729987	OK	0.023	0.474393
ENSMUSG00000029401	Rilpl2	chr5:124463264-124478366	9.38596	7.90683	7.04802	7.06533	8.66631	8.5768	6.71447	4.86376	4.17977	8.6464	7.05668	7.98586	4.52177	-0.293109	OK	0.44165	0.999786	-0.114651	OK	0.7382	0.999786	-0.935211	OK	0.01855	0.421825	0.178459	OK	0.6084	0.999786	-0.642102	OK	0.1106	0.947867	-0.820561	OK	0.023	0.474393
ENSMUSG00000031255	Sytl4	chrX:133936384-133981812	0.683771	1.11339	0.610642	0.192258	0.515986	0.527236	0.456012	0.174123	0.236711	0.898579	0.40145	0.499745	0.205417	-1.16243	OK	0.04385	0.656367	-0.846453	OK	0.1002	0.912684	-2.12909	OK	0.001	0.0651653	0.315972	OK	0.5585	0.999786	-0.966663	OK	0.1202	0.970846	-1.28263	OK	0.0231	0.475567
ENSMUSG00000000409	Lck	chr4:129548343-129573641	2.29448	3.47374	3.71067	4.06251	4.95184	3.96018	2.2364	2.1751	1.3586	2.88411	3.88659	3.71614	1.76685	0.43038	OK	0.3558	0.999786	0.36568	OK	0.38705	0.999786	-0.706946	OK	0.18165	0.999786	-0.0647005	OK	0.86995	0.999786	-1.13733	OK	0.02615	0.510168	-1.07263	OK	0.02325	0.47732
ENSMUSG00000015396	Cd83	chr13:43785106-43803130	0.317499	0.327887	0.379416	0.924046	0.763381	0.52259	0.379406	0.260422	0.187185	0.322693	0.651731	0.555126	0.223804	1.01411	OK	0.1013	0.917592	0.782653	OK	0.16485	0.999786	-0.527929	OK	0.42925	0.999786	-0.231461	OK	0.64875	0.999786	-1.54204	OK	0.0161	0.391845	-1.31058	OK	0.0233	0.47768
ENSMUSG00000048939	Atp13a5	chr16:29231850-29378732	1.07262	0.850025	0.159603	0.62539	0.158317	0.359455	0.366486	0.660192	0.60614	0.961322	0.392497	0.294753	0.633166	-1.29234	OK	0.01075	0.315878	-1.70551	OK	0.0011	0.0700786	-0.602436	OK	0.19685	0.999786	-0.413174	OK	0.4067	0.999786	0.689903	OK	0.18275	0.999786	1.10308	OK	0.0234	0.47884
ENSMUSG00000020940	1700023F06Rik	chr11:103198945-103218432	0.530946	0.303967	0.522339	0.375679	1.08606	1.07558	0.433484	0.435936	0.233547	0.417457	0.449009	0.86504	0.334742	0.105118	OK	0.86445	0.999786	1.05114	OK	0.0617	0.757304	-0.318578	OK	0.6126	0.999786	0.946023	OK	0.09785	0.904601	-0.423696	OK	0.5033	0.999786	-1.36972	OK	0.02345	0.479197
ENSMUSG00000028195	Cyr61	chr3:145646970-145649985	2.88657	6.24439	4.94515	3.71747	6.02072	3.29229	2.25867	2.52333	1.58102	4.56548	4.33131	3.85723	2.05218	-0.075962	OK	0.84225	0.999786	-0.243201	OK	0.50535	0.999786	-1.15361	OK	0.00835	0.271464	-0.167239	OK	0.64955	0.999786	-1.07765	OK	0.01375	0.361881	-0.910409	OK	0.0235	0.479221
ENSMUSG00000027469	Tpx2	chr2:152847963-152895321	10.0577	17.5805	15.39	6.57397	19.4001	11.2858	10.7726	10.2605	7.10393	13.8191	10.982	13.8195	8.6822	-0.331523	OK	0.33295	0.999786	4.41054e-05	OK	0.9998	0.99997	-0.670531	OK	0.0438	0.65573	0.331567	OK	0.2916	0.999786	-0.339008	OK	0.32245	0.999786	-0.670575	OK	0.0235	0.479221
ENSMUSG00000027454	Gins1	chr2:150905399-150931280	12.6149	13.3293	13.5004	8.57034	14.9002	16.4874	9.23933	8.53881	7.00005	12.9721	11.0354	13.5423	7.76943	-0.233272	OK	0.5181	0.999786	0.0620644	OK	0.85045	0.999786	-0.739527	OK	0.0466	0.672185	0.295336	OK	0.3836	0.999786	-0.506256	OK	0.19075	0.999786	-0.801592	OK	0.02355	0.479908
ENSMUSG00000042724	Map3k9	chr12:81714949-81781170	6.29164	4.48551	4.70725	9.74791	4.49851	4.90068	7.46473	9.15705	8.74527	5.38857	7.22758	5.62131	8.95116	0.423609	OK	0.1953	0.999786	0.061002	OK	0.8334	0.999786	0.732171	OK	0.0232	0.476737	-0.362607	OK	0.2269	0.999786	0.308562	OK	0.3407	0.999786	0.671169	OK	0.02365	0.480725
ENSMUSG00000008461	Fut1	chr7:45617605-45621059	9.23006	7.66941	5.81537	9.36823	5.6532	8.60187	10.3923	12.0205	14.8123	8.44973	7.5918	8.21577	13.4164	-0.154463	OK	0.64525	0.999786	-0.0405097	OK	0.89725	0.999786	0.667019	OK	0.0467	0.672686	0.113953	OK	0.7219	0.999786	0.821482	OK	0.017	0.401789	0.707528	OK	0.0239	0.484358
ENSMUSG00000038393	Txnip	chr3:96555764-96566801	113.455	108.824	46.6116	61.0947	103.861	97.8468	41.8431	42.9389	33.9814	111.139	53.8532	81.1835	38.4601	-1.04526	OK	0.07265	0.811091	-0.453108	OK	0.4251	0.999786	-1.53093	OK	0.005	0.19736	0.592156	OK	0.2496	0.999786	-0.485668	OK	0.23715	0.999786	-1.07782	OK	0.0239	0.484358
ENSMUSG00000091625	Lsm5	chr6:56701062-56704692	38.4453	36.7404	49.2626	25.6589	55.2582	64.0793	31.9708	31.4926	28.2095	37.5929	37.4607	50.4361	29.851	-0.0050797	OK	0.98935	0.999786	0.423998	OK	0.20095	0.999786	-0.332678	OK	0.38005	0.999786	0.429078	OK	0.189	0.999786	-0.327598	OK	0.38035	0.999786	-0.756676	OK	0.0239	0.484358
ENSMUSG00000026223	Itm2c	chr1:85894280-85908675	21.0029	22.5431	30.7016	19.5721	30.8022	26.9489	23.3284	16.5559	17.3753	21.773	25.1369	27.0265	16.9656	0.207263	OK	0.5062	0.999786	0.311835	OK	0.28075	0.999786	-0.35993	OK	0.2596	0.999786	0.104572	OK	0.71445	0.999786	-0.567193	OK	0.0748	0.819551	-0.671765	OK	0.02395	0.484703
ENSMUSG00000028964	Park7	chr4:150897132-150914437	234.984	171.674	151.096	137.635	173.034	247.921	154.783	132.74	108.708	203.329	144.365	191.913	120.724	-0.49409	OK	0.12605	0.980365	-0.0833657	OK	0.78335	0.999786	-0.752101	OK	0.0185	0.421665	0.410724	OK	0.16445	0.999786	-0.258011	OK	0.41585	0.999786	-0.668735	OK	0.02415	0.48741
ENSMUSG00000075266	Cenpw	chr10:30196010-30200540	4.29178	4.66773	4.38775	2.22436	5.05382	6.17665	2.55379	2.851	1.85366	4.47975	3.30606	4.59475	2.35233	-0.438309	OK	0.31545	0.999786	0.0365674	OK	0.92405	0.999786	-0.929328	OK	0.0437	0.654899	0.474876	OK	0.249	0.999786	-0.491019	OK	0.30565	0.999786	-0.965896	OK	0.0242	0.488196
ENSMUSG00000030047	Arhgap25	chr6:87458544-87533259	3.17264	3.99855	4.12684	3.51851	5.36528	4.52699	3.12336	2.62126	2.16116	3.5856	3.82268	4.33854	2.39121	0.0923695	OK	0.81355	0.999786	0.274998	OK	0.4313	0.999786	-0.584473	OK	0.15935	0.999786	0.182629	OK	0.60885	0.999786	-0.676842	OK	0.1068	0.934344	-0.859471	OK	0.02425	0.488758
ENSMUSG00000002804	Nudt14	chr12:112934732-112942118	37.0766	25.6925	28.1681	24.4995	36.5106	43.3221	24.5672	22.0318	20.3034	31.3846	26.3338	34.8	21.1676	-0.253139	OK	0.47135	0.999786	0.149031	OK	0.63165	0.999786	-0.568198	OK	0.11295	0.953022	0.40217	OK	0.1918	0.999786	-0.315059	OK	0.37035	0.999786	-0.717229	OK	0.0243	0.489543
ENSMUSG00000025289	Prdx4	chrX:155323917-155340754	16.6677	20.9933	22.2005	11.5033	23.7624	23.919	15.3167	11.537	13.865	18.8305	16.8519	20.9994	12.701	-0.160159	OK	0.6567	0.999786	0.157277	OK	0.61805	0.999786	-0.56813	OK	0.11115	0.949263	0.317436	OK	0.33205	0.999786	-0.407971	OK	0.27145	0.999786	-0.725407	OK	0.02435	0.489879
ENSMUSG00000003282	Plag1	chr4:3900995-3938423	1.29954	1.96068	2.35674	3.71362	1.64795	1.09537	2.13894	2.36009	3.8099	1.63011	3.03518	1.62742	3.08499	0.896814	OK	0.03795	0.611152	-0.00238393	OK	0.9953	0.999786	0.920297	OK	0.03385	0.579923	-0.899198	OK	0.027	0.517265	0.0234834	OK	0.95645	0.999786	0.922681	OK	0.0244	0.490215
ENSMUSG00000064373	Sepp1	chr15:3268546-3280508	90.329	61.6	72.9822	82.0979	42.592	58.2406	101.007	98.3323	123.33	75.9645	77.54	67.2799	110.831	0.029616	OK	0.92735	0.999786	-0.175149	OK	0.56835	0.999786	0.544964	OK	0.10535	0.930788	-0.204765	OK	0.5168	0.999786	0.515348	OK	0.13735	0.999786	0.720113	OK	0.0246	0.493223
ENSMUSG00000060377	Rpl36a-ps1	chr14:98993979-98994300	525.919	298.733	323.491	326.711	346.356	689.608	321.201	323.151	234.014	412.326	325.101	452.388	278.582	-0.342896	OK	0.28255	0.999786	0.133777	OK	0.65055	0.999786	-0.565682	OK	0.0844	0.858378	0.476673	OK	0.1172	0.963023	-0.222786	OK	0.48775	0.999786	-0.699459	OK	0.0247	0.49433
ENSMUSG00000067071	Hes6	chr1:91411482-91414038	9.18173	8.18799	10.7536	8.96385	13.0459	13.4067	7.61615	6.91888	6.29765	8.68486	9.8587	11.3562	6.60826	0.182895	OK	0.6155	0.999786	0.38691	OK	0.2501	0.999786	-0.394232	OK	0.30765	0.999786	0.204015	OK	0.5325	0.999786	-0.577127	OK	0.12685	0.981658	-0.781142	OK	0.025	0.498414
ENSMUSG00000027160	Ccdc34	chr2:110017816-110173360	8.92696	12.8926	10.8015	7.36727	14.7852	10.9094	7.98159	7.23231	5.5589	10.9098	9.08439	11.2254	6.3956	-0.264161	OK	0.50365	0.999786	0.0411441	OK	0.90485	0.999786	-0.770471	OK	0.0565	0.731295	0.305305	OK	0.401	0.999786	-0.50631	OK	0.21785	0.999786	-0.811615	OK	0.02515	0.499712
ENSMUSG00000022246	Rai14	chr15:10568978-10714631	16.2302	10.749	11.3736	17.9683	9.3906	19.6424	19.8579	28.8799	22.6495	13.4896	14.6709	16.297	25.7647	0.12111	OK	0.69885	0.999786	0.272752	OK	0.35595	0.999786	0.933544	OK	0.00385	0.167134	0.151642	OK	0.60735	0.999786	0.812434	OK	0.01055	0.312917	0.660792	OK	0.0252	0.499918
ENSMUSG00000060402	Chst8	chr7:34674467-34812711	0.0623709	0.141787	0.325748	0.175153	0.42241	0.265395	0.297096	0.0729272	0.159202	0.102079	0.250451	0.3283	0.116065	1.29484	OK	0.0881	0.869469	1.68533	OK	0.01935	0.432116	0.18524	NOTEST	1	1	0.390491	OK	0.50425	0.999786	-1.1096	OK	0.1118	0.95086	-1.50009	OK	0.0253	0.501001
ENSMUSG00000019970	Sgk1	chr10:21882183-21999903	12.5889	9.9569	5.27445	15.3494	5.85771	7.29335	8.711	13.6374	9.57768	11.2729	10.3119	7.28735	11.6075	-0.128543	OK	0.6974	0.999786	-0.629391	OK	0.03655	0.598762	0.0422047	OK	0.89875	0.999786	-0.500848	OK	0.10575	0.931756	0.170748	OK	0.60445	0.999786	0.671595	OK	0.0256	0.504228
ENSMUSG00000023885	Thbs2	chr17:14665499-14694262	0.647298	1.9238	1.66651	0.81049	1.5389	0.729731	0.873506	0.580869	0.50136	1.28555	1.2385	1.04738	0.541115	-0.0537939	OK	0.90255	0.999786	-0.295603	OK	0.4607	0.999786	-1.24838	OK	0.0093	0.28925	-0.241809	OK	0.5316	0.999786	-1.19459	OK	0.01035	0.309271	-0.952777	OK	0.0257	0.504846
ENSMUSG00000002980	Bcam	chr7:19756130-19775403	89.4134	119.136	131.183	67.2327	142.954	106.027	85.1383	74.7279	63.4627	104.275	99.2076	111.373	69.0953	-0.0718654	OK	0.8391	0.999786	0.0950126	OK	0.76645	0.999786	-0.593728	OK	0.07415	0.816482	0.166878	OK	0.6146	0.999786	-0.521863	OK	0.12845	0.98472	-0.688741	OK	0.02575	0.505266
ENSMUSG00000016262	Sertad4	chr1:192844430-192856466	2.56219	7.55595	8.33921	3.43353	7.82455	4.42956	4.0139	3.84988	2.54187	5.05907	5.88637	5.42267	3.19588	0.218507	OK	0.55765	0.999786	0.100132	OK	0.7682	0.999786	-0.662659	OK	0.08425	0.857544	-0.118375	OK	0.71825	0.999786	-0.881166	OK	0.01815	0.417568	-0.762791	OK	0.02585	0.506329
ENSMUSG00000087060	2810442I21Rik	chr11:16935153-16951282	1.91047	2.29781	1.74177	1.47706	2.49667	2.47235	1.2205	0.889198	0.878537	2.10414	1.60941	2.06317	0.883868	-0.386696	OK	0.54565	0.999786	-0.0283648	OK	0.9571	0.999786	-1.25133	OK	0.03335	0.575826	0.358331	OK	0.55625	0.999786	-0.864632	OK	0.18185	0.999786	-1.22296	OK	0.02585	0.506329
ENSMUSG00000043029	Trpv3	chr11:73267387-73300363	7.25724	8.89435	3.59624	11.3479	3.74751	4.52454	5.15671	8.41581	5.88524	8.0758	7.47207	4.47625	7.15053	-0.112097	OK	0.73975	0.999786	-0.851313	OK	0.00445	0.183014	-0.175555	OK	0.59065	0.999786	-0.739216	OK	0.01755	0.408232	-0.0634573	OK	0.85455	0.999786	0.675758	OK	0.02595	0.507949
ENSMUSG00000025420	Katnal2	chr18:76977147-77047308	0.394556	0.211838	0.313273	0.108908	0.638899	0.207624	0.223228	0.126718	0.0989835	0.303197	0.21109	0.356584	0.112851	-0.522394	OK	0.42035	0.999786	0.233985	OK	0.71715	0.999786	-1.42584	OK	0.05595	0.727382	0.756379	OK	0.2438	0.999786	-0.903446	NOTEST	1	1	-1.65982	OK	0.02595	0.507949
ENSMUSG00000083064	Gm7785	chr1:91296044-91296936	0.486708	0.372646	1.85872	1.55489	0.549186	0.427244	2.15167	1.51062	3.5796	0.429677	1.7068	1.0427	2.54511	1.98997	OK	0.00735	0.25194	1.279	OK	0.0549	0.720514	2.5664	OK	0.00145	0.0849029	-0.710972	OK	0.21255	0.999786	0.57643	OK	0.31475	0.999786	1.2874	OK	0.02605	0.509117
ENSMUSG00000026355	Mcm6	chr1:128331590-128359656	32.7004	47.1828	55.213	19.5631	50.4102	38.5264	30.4893	26.062	24.2669	39.9416	37.388	39.8086	25.1645	-0.0953149	OK	0.7768	0.999786	-0.00480997	OK	0.9881	0.999786	-0.666503	OK	0.0404	0.628374	0.0905049	OK	0.76785	0.999786	-0.571188	OK	0.08975	0.876164	-0.661693	OK	0.0261	0.50953
ENSMUSG00000045871	Slitrk6	chr14:110748577-110755149	4.7151	5.47555	5.50516	9.10783	5.0273	5.91308	9.57288	10.3739	11.5158	5.09533	7.30649	6.83775	10.9449	0.520004	OK	0.12455	0.977916	0.424348	OK	0.1678	0.999786	1.10301	OK	0.00105	0.0676744	-0.0956562	OK	0.7524	0.999786	0.583006	OK	0.0781	0.831463	0.678662	OK	0.02625	0.510652
ENSMUSG00000026429	Ube2t	chr1:134962564-134974162	6.61264	7.98031	6.90798	4.78676	8.85728	7.63727	3.92883	4.07191	3.15371	7.29648	5.84737	6.80779	3.61281	-0.319412	OK	0.45315	0.999786	-0.100013	OK	0.80185	0.999786	-1.01408	OK	0.0231	0.475567	0.2194	OK	0.5823	0.999786	-0.694666	OK	0.1279	0.983449	-0.914066	OK	0.0263	0.510724
ENSMUSG00000042712	Wbp5	chrX:136245078-136247139	63.966	86.5693	101.741	34.0855	106.45	77.5624	52.0056	55.6697	43.9266	75.2677	67.9135	78.6725	49.7982	-0.148332	OK	0.66175	0.999786	0.0638302	OK	0.83005	0.999786	-0.595938	OK	0.06325	0.764928	0.212163	OK	0.49735	0.999786	-0.447605	OK	0.1914	0.999786	-0.659768	OK	0.02635	0.511358
ENSMUSG00000031284	Pak3	chrX:143518590-143797796	4.6591	3.22749	2.97782	4.32633	2.44195	3.94863	4.73062	5.79239	5.71519	3.9433	3.65208	3.70707	5.75379	-0.110685	OK	0.7354	0.999786	-0.0891234	OK	0.7568	0.999786	0.545111	OK	0.08125	0.846225	0.0215619	OK	0.9441	0.999786	0.655796	OK	0.0365	0.598387	0.634234	OK	0.0264	0.511654
ENSMUSG00000036473	Tbc1d24	chr17:24175430-24221730	1.31464	1.13952	1.21047	3.87253	1.26528	1.41718	1.89805	3.45775	2.86024	1.22708	2.5415	1.52684	3.159	1.05046	OK	0.06875	0.792604	0.31532	OK	0.52115	0.999786	1.36424	OK	0.00725	0.249384	-0.735135	OK	0.168	0.999786	0.313785	OK	0.5368	0.999786	1.04892	OK	0.0264	0.511654
ENSMUSG00000000194	Gpr107	chr2:31152315-31219548	10.297	9.77298	8.22799	9.10233	7.82479	9.82157	10.6856	13.8104	15.2329	10.035	8.66516	9.44398	14.5216	-0.21174	OK	0.49665	0.999786	-0.0875712	OK	0.755	0.999786	0.533166	OK	0.0771	0.827602	0.124169	OK	0.66245	0.999786	0.744906	OK	0.0142	0.367481	0.620737	OK	0.02645	0.512061
ENSMUSG00000030770	Parva	chr7:112427504-112591692	4.45449	7.0521	9.48622	5.07799	10.0919	5.7666	5.50261	4.19929	4.6468	5.7533	7.2821	7.12036	4.42304	0.339966	OK	0.3027	0.999786	0.307561	OK	0.3098	0.999786	-0.37935	OK	0.25175	0.999786	-0.0324051	OK	0.91465	0.999786	-0.719316	OK	0.03385	0.579923	-0.686911	OK	0.02645	0.512061
ENSMUSG00000032966	Fkbp1a	chr2:151542482-151561692	56.0275	69.8198	65.1689	36.6466	69.4015	68.3613	41.2747	43.7973	32.5664	62.9237	50.9078	59.6792	38.1818	-0.305717	OK	0.32575	0.999786	-0.0763751	OK	0.78805	0.999786	-0.720716	OK	0.02115	0.452733	0.229342	OK	0.4359	0.999786	-0.414999	OK	0.1878	0.999786	-0.644341	OK	0.02645	0.512061
ENSMUSG00000028262	Clca2	chr3:144796558-144819494	50.0435	50.5096	54.6494	50.6305	36.481	29.7235	70.9713	58.7901	91.8798	50.2765	52.64	45.7252	75.335	0.066273	OK	0.83755	0.999786	-0.136894	OK	0.66065	0.999786	0.583434	OK	0.0866	0.864717	-0.203167	OK	0.50625	0.999786	0.517161	OK	0.12555	0.979281	0.720328	OK	0.0265	0.512691
ENSMUSG00000024891	Slc29a2	chr19:5024005-5031971	1.00368	1.95668	1.39899	1.15745	1.469	0.985609	0.846864	0.516202	0.504781	1.48018	1.27822	1.10049	0.510491	-0.21163	OK	0.66495	0.999786	-0.427621	OK	0.32935	0.999786	-1.53581	OK	0.0058	0.217652	-0.21599	OK	0.62185	0.999786	-1.32418	OK	0.0167	0.39897	-1.10819	OK	0.0266	0.513052
ENSMUSG00000031075	Ano1	chr7:144588548-144751974	12.4322	15.8693	9.52284	14.264	10.123	9.20629	21.3728	20.0026	27.5562	14.1507	11.8934	13.5673	23.7794	-0.25071	OK	0.4387	0.999786	-0.060739	OK	0.84455	0.999786	0.748835	OK	0.03795	0.611152	0.189971	OK	0.56515	0.999786	0.999546	OK	0.00935	0.29009	0.809574	OK	0.02675	0.514149
ENSMUSG00000024014	Pim1	chr17:29461895-29495445	24.4606	26.9574	16.8962	41.8132	18.6796	26.4308	39.7855	46.1534	41.9953	25.709	29.3547	28.2986	44.0744	0.19132	OK	0.5594	0.999786	0.138458	OK	0.63015	0.999786	0.777666	OK	0.0127	0.346217	-0.0528616	OK	0.86035	0.999786	0.586347	OK	0.07725	0.828608	0.639208	OK	0.02675	0.514149
ENSMUSG00000041959	S100a10	chr3:93555079-93564643	883.948	601.096	430.914	397.782	554.54	742.362	422.176	354.97	347.293	742.522	414.348	573.026	351.131	-0.84159	OK	0.0208	0.448722	-0.373833	OK	0.27765	0.999786	-1.08042	OK	0.0027	0.131137	0.467757	OK	0.14955	0.999786	-0.238832	OK	0.46805	0.999786	-0.706589	OK	0.0268	0.514885
ENSMUSG00000079003	Samd1	chr8:83997671-84000386	23.1477	26.8167	16.8025	20.8226	26.8492	26.2859	13.1514	16.6559	11.4074	24.9822	18.8126	22.0955	14.0317	-0.409204	OK	0.19655	0.999786	-0.177147	OK	0.54615	0.999786	-0.832213	OK	0.0107	0.314933	0.232057	OK	0.42665	0.999786	-0.423009	OK	0.1875	0.999786	-0.655066	OK	0.027	0.517265
ENSMUSG00000078151	Gm12226	chr11:54370651-54426790	2.32255	2.28696	2.99653	6.8079	1.89576	2.18442	6.32203	7.58765	5.97161	2.30476	4.90221	3.4674	6.77963	1.08882	OK	0.0362	0.59657	0.589241	OK	0.21525	0.999786	1.55659	OK	0.0029	0.137449	-0.499577	OK	0.27275	0.999786	0.467773	OK	0.3212	0.999786	0.96735	OK	0.02705	0.517773
ENSMUSG00000035831	Krt25	chr11:99315515-99322951	0.344333	0.318935	0.19956	0.905932	0.909618	0.0755676	0.324963	0.176534	0.0711101	0.331634	0.552746	0.436716	0.123822	0.737026	OK	0.28005	0.999786	0.397105	OK	0.54385	0.999786	-1.42132	OK	0.08175	0.84863	-0.339921	OK	0.61295	0.999786	-2.15835	OK	0.01485	0.376037	-1.81843	OK	0.0272	0.519406
ENSMUSG00000079598	Clec2l	chr6:38663068-38680864	3.1716	2.46893	2.00334	1.64466	2.86903	2.32013	1.23893	1.09728	1.03225	2.82027	1.824	2.1427	1.06477	-0.628724	OK	0.1766	0.999786	-0.396403	OK	0.3466	0.999786	-1.40529	OK	0.0065	0.23331	0.232321	OK	0.59175	0.999786	-0.77657	OK	0.1242	0.97743	-1.00889	OK	0.02735	0.520357
ENSMUSG00000031906	Smpd3	chr8:106210935-106425889	45.6443	22.6442	22.6359	72.7462	23.4557	39.6819	55.5522	81.1009	61.7031	34.1443	47.6911	39.5633	71.402	0.482077	OK	0.28985	0.999786	0.212519	OK	0.58865	0.999786	1.06432	OK	0.0108	0.316715	-0.269558	OK	0.52135	0.999786	0.582245	OK	0.1939	0.999786	0.851803	OK	0.02735	0.520357
ENSMUSG00000030605	Mfge8	chr7:79133768-79149060	13.3721	15.9351	12.6273	6.59227	13.3155	12.3975	8.48651	7.64162	6.30059	14.6536	9.60979	11.3998	6.97111	-0.608679	OK	0.07645	0.826148	-0.362243	OK	0.2445	0.999786	-1.0718	OK	0.0028	0.134514	0.246436	OK	0.4447	0.999786	-0.463117	OK	0.19975	0.999786	-0.709553	OK	0.0275	0.521302
ENSMUSG00000025978	Rftn2	chr1:55170158-55235622	0.115034	0.362443	0.284635	0.205406	0.535294	0.245182	0.241845	0.13118	0.10521	0.238738	0.24502	0.340774	0.118195	0.0374706	NOTEST	1	1	0.513386	OK	0.42205	0.999786	-1.01426	NOTEST	1	1	0.475915	OK	0.4273	0.999786	-1.05173	NOTEST	1	1	-1.52765	OK	0.0275	0.521302
ENSMUSG00000026527	Rgs7	chr1:175059735-175491130	0.282084	0.0895252	0.0909653	0.0842975	0.0990443	0.137569	0.118567	0.154334	0.624377	0.185805	0.0876314	0.118393	0.389356	-1.08427	NOTEST	1	1	-0.650199	NOTEST	1	1	1.0673	OK	0.1823	0.999786	0.434069	NOTEST	1	1	2.15157	OK	0.0363	0.596993	1.7175	OK	0.0278	0.525184
ENSMUSG00000056515	Rab31	chr17:65651725-65772752	2.76108	2.24432	1.34403	2.41761	1.89539	2.41341	1.9077	4.20707	2.90619	2.5027	1.88082	2.07217	3.55663	-0.412122	OK	0.2869	0.999786	-0.272345	OK	0.4374	0.999786	0.507025	OK	0.1797	0.999786	0.139777	OK	0.70855	0.999786	0.919147	OK	0.0231	0.475567	0.77937	OK	0.02785	0.525904
ENSMUSG00000038252	Ncapd2	chr6:125168008-125191595	11.3927	20.9617	17.9822	9.17628	24.4244	13.4244	13.5245	12.8984	8.91978	16.1772	13.5792	17.1244	10.9091	-0.252562	OK	0.4375	0.999786	0.0820918	OK	0.7791	0.999786	-0.568429	OK	0.0778	0.830673	0.334653	OK	0.25125	0.999786	-0.315867	OK	0.3276	0.999786	-0.65052	OK	0.02795	0.527229
ENSMUSG00000007050	Lsm2	chr17:34981861-34985891	44.9071	38.184	30.1103	23.8432	40.1733	50.9691	24.007	24.377	21.9837	41.5456	26.9767	38.3831	23.1803	-0.622978	OK	0.07785	0.830905	-0.114222	OK	0.7235	0.999786	-0.841793	OK	0.0205	0.445296	0.508755	OK	0.12115	0.971522	-0.218815	OK	0.5426	0.999786	-0.72757	OK	0.02805	0.528212
ENSMUSG00000026205	Slc23a3	chr1:75125543-75133890	0.228333	0.260251	0.108258	0.390393	0.144023	0.163997	0.208925	0.493774	0.440759	0.244292	0.249326	0.172315	0.467267	0.0294232	OK	0.97365	0.999786	-0.50356	NOTEST	1	1	0.935639	OK	0.13855	0.999786	-0.532983	OK	0.4327	0.999786	0.906215	OK	0.16265	0.999786	1.4392	OK	0.0281	0.528365
ENSMUSG00000047986	Palm3	chr8:84021470-84042575	5.21497	3.6554	3.94559	9.87089	2.81237	4.42886	6.4465	7.85796	7.34464	4.43518	6.90824	4.56258	7.6013	0.639324	OK	0.08755	0.867955	0.040855	OK	0.9045	0.999786	0.777252	OK	0.0353	0.590221	-0.598469	OK	0.08045	0.842464	0.137927	OK	0.69225	0.999786	0.736397	OK	0.02815	0.528855
ENSMUSG00000063439	B9d2	chr7:25681157-25686558	2.66284	3.49984	4.56756	1.97849	4.4516	5.23926	2.23001	2.18687	1.73268	3.08134	3.27303	3.97362	1.95978	0.0870696	OK	0.86335	0.999786	0.366899	OK	0.4032	0.999786	-0.652868	OK	0.19505	0.999786	0.279829	OK	0.54845	0.999786	-0.739937	OK	0.15425	0.999786	-1.01977	OK	0.02845	0.532452
ENSMUSG00000029173	Sepsecs	chr5:52640086-52669729	3.92584	3.81118	4.55939	6.39771	4.02676	3.55608	4.97736	6.06879	7.07968	3.86851	5.47855	4.18673	6.57423	0.502017	OK	0.13025	0.988682	0.114048	OK	0.71255	0.999786	0.765045	OK	0.02015	0.44062	-0.387969	OK	0.20845	0.999786	0.263028	OK	0.41165	0.999786	0.650997	OK	0.02845	0.532452
ENSMUSG00000018727	Cpsf4l	chr11:113698171-113710017	9.56415	9.17202	5.58618	4.15489	7.56911	6.83037	3.38851	3.80257	2.14484	9.36809	4.87053	5.92933	2.9737	-0.943675	OK	0.0341	0.581161	-0.659885	OK	0.0859	0.862224	-1.65549	OK	0.00095	0.0626468	0.28379	OK	0.4979	0.999786	-0.711819	OK	0.1556	0.999786	-0.995609	OK	0.0285	0.533161
ENSMUSG00000037375	Hhat	chr1:192512827-192771213	0.530286	0.833011	0.963172	0.540253	0.827995	0.910306	0.740195	0.384802	0.419297	0.681648	0.751712	0.826166	0.402049	0.141153	OK	0.78235	0.999786	0.277403	OK	0.5433	0.999786	-0.761655	OK	0.146	0.999786	0.13625	OK	0.76295	0.999786	-0.902808	OK	0.08595	0.862224	-1.03906	OK	0.02865	0.534721
ENSMUSG00000056458	Stk30	chr12:110807797-110840939	0.52377	0.921506	0.455402	0.497599	1.49303	1.06036	0.639502	0.446756	0.398791	0.722638	0.4765	1.0643	0.422773	-0.600795	OK	0.32985	0.999786	0.558555	OK	0.3238	0.999786	-0.773388	OK	0.2417	0.999786	1.15935	OK	0.04065	0.63104	-0.172592	OK	0.78615	0.999786	-1.33194	OK	0.02865	0.534721
ENSMUSG00000033107	Rnf125	chr18:20944624-20983848	0.0335985	0.0192035	0.0780377	0.421794	0.127461	0.265446	0.228891	0.74457	0.43075	0.026401	0.249916	0.207266	0.58766	3.24278	OK	0.10605	0.932123	2.97282	NOTEST	1	1	4.47632	OK	0.10565	0.931736	-0.26996	OK	0.7149	0.999786	1.23354	OK	0.10255	0.921635	1.5035	OK	0.0287	0.534976
ENSMUSG00000026833	Olfm1	chr2:28192991-28230736	4.63168	6.91675	6.42283	2.60846	6.35939	5.09957	3.57935	2.78362	2.46761	5.77422	4.51565	5.01277	2.62561	-0.354692	OK	0.41485	0.999786	-0.204018	OK	0.5981	0.999786	-1.13697	OK	0.0138	0.362441	0.150675	OK	0.7172	0.999786	-0.782278	OK	0.10545	0.93102	-0.932953	OK	0.0287	0.534976
ENSMUSG00000033006	Sox10	chr15:79154912-79164490	4.09674	8.60865	6.53634	2.63311	6.2887	4.73199	3.46834	3.44796	2.131	6.3527	4.58473	4.82968	2.78948	-0.470533	OK	0.19875	0.999786	-0.395441	OK	0.235	0.999786	-1.18737	OK	0.00285	0.135955	0.0750913	OK	0.8299	0.999786	-0.71684	OK	0.0738	0.815578	-0.791932	OK	0.02875	0.535343
ENSMUSG00000090553	Snrpe	chr1:133603870-133610291	317.365	247.509	250.602	198.332	279.824	377.201	196.894	187.567	175.54	282.437	224.467	284.64	181.553	-0.331428	OK	0.29545	0.999786	0.0112072	OK	0.9697	0.999786	-0.637538	OK	0.0459	0.669462	0.342635	OK	0.24365	0.999786	-0.30611	OK	0.3324	0.999786	-0.648745	OK	0.02875	0.535343
ENSMUSG00000037185	Krt80	chr15:101349570-101370125	46.8721	46.2735	30.5303	64.9458	26.9978	24.2037	73.6711	59.1928	74.889	46.5728	47.7381	41.6242	67.0409	0.0356524	OK	0.91045	0.999786	-0.162065	OK	0.59825	0.999786	0.525554	OK	0.09355	0.888878	-0.197717	OK	0.53685	0.999786	0.489901	OK	0.13315	0.994503	0.687618	OK	0.0289	0.537117
ENSMUSG00000049907	Rasl11b	chr5:74195295-74199478	13.1423	13.2366	18.8054	12.5271	19.9103	16.1558	11.3736	10.5059	9.26573	13.1894	15.6663	15.8132	9.88581	0.248279	OK	0.45835	0.999786	0.261747	OK	0.3971	0.999786	-0.415953	OK	0.22535	0.999786	0.0134674	OK	0.9643	0.999786	-0.664232	OK	0.05345	0.713918	-0.6777	OK	0.02895	0.53748
ENSMUSG00000024795	Kif20b	chr19:34922357-34975731	3.69162	4.50862	3.99624	2.71684	4.75509	4.84191	2.68208	2.71043	2.39483	4.10012	3.35654	4.09303	2.55263	-0.288693	OK	0.3944	0.999786	-0.00249856	OK	0.99345	0.999786	-0.683684	OK	0.0419	0.640313	0.286194	OK	0.3568	0.999786	-0.394991	OK	0.25435	0.999786	-0.681185	OK	0.02895	0.53748
ENSMUSG00000031765	Mt1	chr8:94179088-94180325	328.216	187.644	188.198	195.98	220.035	255.725	150.103	148.878	117.556	257.93	192.089	208.621	133.217	-0.425203	OK	0.1867	0.999786	-0.306092	OK	0.30985	0.999786	-0.953199	OK	0.00395	0.169806	0.119111	OK	0.68335	0.999786	-0.527995	OK	0.09005	0.876469	-0.647106	OK	0.0292	0.539965
ENSMUSG00000029544	Cabp1	chr5:115168688-115194381	1.15774	1.5126	2.47987	1.20643	2.587	2.71249	0.702081	0.854051	0.63562	1.33517	1.84315	2.00052	0.744835	0.46515	OK	0.4455	0.999786	0.583354	OK	0.3064	0.999786	-0.84203	OK	0.2156	0.999786	0.118204	OK	0.83925	0.999786	-1.30718	OK	0.061	0.754961	-1.42538	OK	0.02925	0.539984
ENSMUSG00000060621	Nkpd1	chr7:19518730-19525050	65.0191	37.7493	15.6266	62.5415	18.3346	43.8193	38.4591	58.7525	47.6429	51.3842	39.0841	33.5377	53.1977	-0.394745	OK	0.26285	0.999786	-0.615542	OK	0.04735	0.677188	0.0500371	OK	0.87825	0.999786	-0.220797	OK	0.4929	0.999786	0.444782	OK	0.20385	0.999786	0.665579	OK	0.02925	0.539984
ENSMUSG00000030844	Rgs10	chr7:128373620-128418758	7.69841	2.21081	4.48538	14.6371	7.4306	7.57844	3.46108	4.02097	2.34849	4.95461	9.56123	6.15671	3.18473	0.948426	OK	0.0367	0.599108	0.313388	OK	0.44735	0.999786	-0.637598	OK	0.18965	0.999786	-0.635038	OK	0.1134	0.953993	-1.58602	OK	0.0012	0.0743571	-0.950986	OK	0.0293	0.540117
ENSMUSG00000018593	Sparc	chr11:55394499-55420080	55.1049	72.2629	81.6048	38.9816	83.0317	56.0262	48.5425	41.9605	38.0134	63.6839	60.2932	62.5334	39.987	-0.0789334	OK	0.81255	0.999786	-0.0263008	OK	0.9247	0.999786	-0.671398	OK	0.03875	0.617503	0.0526327	OK	0.8633	0.999786	-0.592465	OK	0.0741	0.816339	-0.645098	OK	0.0293	0.540117
ENSMUSG00000027496	Aurka	chr2:172356189-172370535	9.89612	16.1003	12.8487	6.62648	17.3571	11.6333	8.8152	9.52743	5.70733	12.9982	9.73759	12.6019	7.61738	-0.416677	OK	0.2354	0.999786	-0.0446769	OK	0.88995	0.999786	-0.770948	OK	0.0306	0.553678	0.372	OK	0.2612	0.999786	-0.35427	OK	0.3288	0.999786	-0.726271	OK	0.0293	0.540117
ENSMUSG00000046138	9930021J03Rik	chr19:29714401-29806009	3.98629	7.1753	8.21458	10.7549	6.27285	3.70083	8.42313	8.87399	11.166	5.5808	9.48474	6.13227	10.02	0.765137	OK	0.0287	0.534976	0.135951	OK	0.68965	0.999786	0.844338	OK	0.01615	0.392413	-0.629186	OK	0.0495	0.690751	0.0792005	OK	0.814	0.999786	0.708387	OK	0.0293	0.540117
ENSMUSG00000072620	Slfn2	chr11:83065111-83070678	4.45274	1.49455	4.28394	4.97568	2.74531	6.41503	6.18926	2.79376	2.88736	2.97364	4.62981	5.11654	2.84056	0.638721	OK	0.1297	0.9877	0.782935	OK	0.04805	0.681131	-0.0660556	OK	0.8821	0.999786	0.144215	OK	0.69475	0.999786	-0.704776	OK	0.0898	0.876164	-0.848991	OK	0.0294	0.541508
ENSMUSG00000042268	Slc26a9	chr1:131744021-131771504	8.01865	5.6999	2.39702	5.49113	2.15601	3.53508	5.04636	5.59901	5.82639	6.85928	3.94408	3.57915	5.7127	-0.798369	OK	0.02165	0.458105	-0.938439	OK	0.0024	0.120067	-0.263883	OK	0.4128	0.999786	-0.14007	OK	0.66835	0.999786	0.534486	OK	0.1286	0.985015	0.674556	OK	0.02945	0.541864
ENSMUSG00000044201	Cdc25c	chr18:34732996-34751533	4.66374	6.53954	5.62408	3.34582	7.22362	5.7433	4.10013	3.71697	2.75521	5.60164	4.48495	5.68902	3.23609	-0.320757	OK	0.41175	0.999786	0.0223303	OK	0.9494	0.999786	-0.791598	OK	0.0491	0.688499	0.343087	OK	0.34565	0.999786	-0.470841	OK	0.2531	0.999786	-0.813929	OK	0.02945	0.541864
ENSMUSG00000040918	Slc19a2	chr1:164249045-164265385	29.6368	20.91	20.5483	55.1665	19.1358	22.6382	33.6367	43.6208	35.3864	25.2734	37.8574	25.1369	39.5036	0.582958	OK	0.1017	0.918577	-0.00781195	OK	0.978	0.999786	0.644367	OK	0.05085	0.698399	-0.59077	OK	0.06755	0.78616	0.0614093	OK	0.859	0.999786	0.652179	OK	0.02945	0.541864
ENSMUSG00000032324	Tspan3	chr9:56135884-56161070	14.2424	18.9863	24.835	10.5326	23.6584	15.2147	13.4183	10.7164	10.9276	16.6143	17.6838	17.4305	10.822	0.090005	OK	0.79045	0.999786	0.0691857	OK	0.8206	0.999786	-0.618461	OK	0.06705	0.783335	-0.0208194	OK	0.948	0.999786	-0.708466	OK	0.04375	0.655426	-0.687647	OK	0.0295	0.542106
ENSMUSG00000043230	Fam124b	chr1:80198705-80218473	0.233403	0.149433	0.0844511	0.104453	0.0459537	0.0512231	0.164961	0.227283	0.274508	0.191418	0.0944521	0.0873793	0.250895	-1.01907	NOTEST	1	1	-1.13136	NOTEST	1	1	0.390358	OK	0.52385	0.999786	-0.112291	NOTEST	1	1	1.40943	OK	0.0504	0.695463	1.52172	OK	0.0295	0.542106
ENSMUSG00000073779	B230314M03Rik	chr4:107802260-107876840	1.95781	1.8197	3.76721	1.60309	2.7728	2.64504	2.75482	1.02472	1.69594	1.88876	2.68515	2.72422	1.36033	0.507567	OK	0.2885	0.999786	0.528407	OK	0.2195	0.999786	-0.473479	OK	0.35895	0.999786	0.0208398	OK	0.96025	0.999786	-0.981046	OK	0.0566	0.732267	-1.00189	OK	0.0295	0.542106
ENSMUSG00000031166	Wdr13	chrX:8123300-8132892	17.3985	21.1622	13.8721	36.2952	16.8591	14.3435	20.1529	24.7821	27.7923	19.2803	25.0837	17.1185	26.2872	0.379617	OK	0.2602	0.999786	-0.171575	OK	0.54185	0.999786	0.447232	OK	0.15435	0.999786	-0.551192	OK	0.07275	0.811387	0.0676142	OK	0.8349	0.999786	0.618806	OK	0.02955	0.542461
ENSMUSG00000058905	Gm10051	chr5:133475094-133475587	44.2493	24.9584	15.5034	20.7704	29.8299	43.802	16.816	19.6226	14.8482	34.6038	18.1369	30.1493	17.2354	-0.932002	OK	0.02115	0.452733	-0.198807	OK	0.55785	0.999786	-1.00556	OK	0.0114	0.326397	0.733196	OK	0.04585	0.669396	-0.0735541	OK	0.8601	0.999786	-0.80675	OK	0.02955	0.542461
ENSMUSG00000073164	2410018L13Rik	chr12:22953996-23010284	1.20411	2.16378	2.14976	1.35512	1.78571	1.7776	0.882406	0.793599	0.52929	1.68395	1.75244	1.48191	0.661445	0.0575181	OK	0.92295	0.999786	-0.184392	OK	0.7184	0.999786	-1.34815	OK	0.0193	0.431764	-0.24191	OK	0.6522	0.999786	-1.40567	OK	0.02055	0.446151	-1.16376	OK	0.0296	0.542814
ENSMUSG00000025557	Slc15a1	chr14:121459620-121505254	8.07849	6.96582	4.23051	10.6368	3.51765	6.06696	12.2237	11.6276	11.8743	7.52216	7.43364	7.26944	11.751	-0.0170766	OK	0.9624	0.999786	-0.0493029	OK	0.8763	0.999786	0.64356	OK	0.05215	0.705607	-0.0322263	OK	0.9221	0.999786	0.660636	OK	0.05225	0.706419	0.692863	OK	0.0296	0.542814
ENSMUSG00000075217	4833423E24Rik	chr2:85483593-85519024	82.9862	47.886	55.6159	77.6416	45.3823	67.9762	106.679	100.621	140.796	65.4361	66.6287	73.3458	120.709	0.0260575	OK	0.93405	0.999786	0.164626	OK	0.5939	0.999786	0.883369	OK	0.01135	0.325811	0.138569	OK	0.6508	0.999786	0.857312	OK	0.0112	0.323397	0.718743	OK	0.0297	0.543407
ENSMUSG00000001228	Uhrf1	chr17:56303320-56323486	18.0621	33.1838	34.7781	14.5713	40.576	22.0763	17.6405	19.1352	15.5259	25.6229	24.6747	26.7643	17.3305	-0.0544046	OK	0.87635	0.999786	0.0628739	OK	0.83365	0.999786	-0.564119	OK	0.0754	0.821741	0.117279	OK	0.70925	0.999786	-0.509715	OK	0.13515	0.999653	-0.626993	OK	0.0299	0.545596
ENSMUSG00000071362	Gm10330	chr12:23778911-23780265	0.957941	1.15153	0.901413	0.503522	0.897986	1.33387	0.433347	0.379559	0.329292	1.05474	0.702468	0.8884	0.354426	-0.586379	OK	0.33255	0.999786	-0.247602	OK	0.6488	0.999786	-1.57333	OK	0.0183	0.41938	0.338778	OK	0.55755	0.999786	-0.986949	OK	0.1406	0.999786	-1.32573	OK	0.02995	0.545944
ENSMUSG00000045690	Wdr89	chr12:75630593-75669537	92.0933	49.4767	35.6927	49.86	50.1848	90.422	37.2071	45.031	28.127	70.785	42.7764	59.2713	36.579	-0.726629	OK	0.03455	0.584207	-0.25611	OK	0.4382	0.999786	-0.95243	OK	0.00655	0.234628	0.470519	OK	0.1405	0.999786	-0.225801	OK	0.48785	0.999786	-0.696319	OK	0.02995	0.545944
ENSMUSG00000031877	Ces2g	chr8:104961717-104969537	128.793	163.617	86.3154	270.522	93.1929	95.9135	170.125	198.875	200.852	146.205	178.419	119.744	199.863	0.287275	OK	0.4626	0.999786	-0.288041	OK	0.38545	0.999786	0.451021	OK	0.2167	0.999786	-0.575316	OK	0.1148	0.956566	0.163746	OK	0.6775	0.999786	0.739062	OK	0.03	0.545954
ENSMUSG00000054675	Tmem119	chr5:113793728-113800516	11.8381	5.69847	6.52569	9.99931	7.14918	9.69543	7.29525	5.98267	3.72381	8.76828	8.2625	8.04662	4.85324	-0.0857147	OK	0.80335	0.999786	-0.12391	OK	0.69675	0.999786	-0.853345	OK	0.0219	0.460745	-0.0381953	OK	0.9009	0.999786	-0.76763	OK	0.03905	0.618711	-0.729435	OK	0.0302	0.548576
ENSMUSG00000050052	2610019F03Rik	chr8:13952008-13975032	2.54575	4.36359	2.51697	1.54491	3.24162	2.47737	2.0248	1.72351	1.14555	3.45467	2.03094	2.58126	1.43453	-0.766402	OK	0.06445	0.77039	-0.420471	OK	0.2527	0.999786	-1.26797	OK	0.0034	0.153172	0.345931	OK	0.3629	0.999786	-0.50157	OK	0.25225	0.999786	-0.847501	OK	0.0302	0.548576
ENSMUSG00000044006	Cilp2	chr8:69880368-69887687	0.23639	0.064499	0.13674	0.126884	0.0952263	0.116208	0.180389	0.348835	0.279547	0.150444	0.131812	0.130608	0.314191	-0.190747	NOTEST	1	1	-0.203986	NOTEST	1	1	1.06241	OK	0.0981	0.904661	-0.013239	NOTEST	1	1	1.25316	OK	0.0483	0.682156	1.2664	OK	0.03035	0.550735
ENSMUSG00000029314	Agpat9	chr5:100840796-100899102	6.46785	3.86458	2.88027	8.16771	2.33708	3.864	5.03052	6.71015	5.67511	5.16621	5.52399	3.74387	6.19263	0.0966031	OK	0.7914	0.999786	-0.464578	OK	0.1707	0.999786	0.261445	OK	0.4484	0.999786	-0.561181	OK	0.10695	0.935008	0.164842	OK	0.64125	0.999786	0.726023	OK	0.0304	0.551529
ENSMUSG00000047992	Fam69c	chr18:84719003-84740436	0.421994	0.12377	0.481904	0.0884023	0.749394	0.242647	0.30437	0.161943	0.16761	0.272882	0.285153	0.432137	0.164777	0.0634566	OK	0.9265	0.999786	0.66321	OK	0.26745	0.999786	-0.727766	OK	0.2914	0.999786	0.599754	OK	0.3352	0.999786	-0.791222	OK	0.2647	0.999786	-1.39098	OK	0.0306	0.553678
ENSMUSG00000004328	Hif3a	chr7:17031506-17062427	0.333324	0.707339	1.62899	0.473121	1.54844	0.463758	0.858752	0.340241	0.63279	0.520331	1.05106	0.956983	0.486516	1.01434	OK	0.02675	0.514149	0.879063	OK	0.03345	0.576988	-0.096943	OK	0.84695	0.999786	-0.135274	OK	0.73225	0.999786	-1.11128	OK	0.025	0.498414	-0.976006	OK	0.0307	0.554125
ENSMUSG00000088185	Scarna2	chr3:108554337-108554751	2.38023	0.0933529	0.188006	1.29651	0.205471	4.31784	0.205692	0.262058	0.321106	1.23679	0.742259	1.57633	0.291582	-0.736611	OK	0.4515	0.999786	0.349968	OK	0.66475	0.999786	-2.08463	OK	0.0776	0.829641	1.08658	OK	0.20415	0.999786	-1.34802	OK	0.23445	0.999786	-2.4346	OK	0.0307	0.554125
ENSMUSG00000070000	Fcho1	chr8:71708386-71725716	21.1486	14.0421	9.73235	38.3811	10.5298	19.9762	25.6721	31.5894	28.3003	17.5954	24.0567	18.726	29.9448	0.451245	OK	0.1971	0.999786	0.0898517	OK	0.76195	0.999786	0.767114	OK	0.02285	0.472735	-0.361394	OK	0.26275	0.999786	0.315868	OK	0.38115	0.999786	0.677262	OK	0.03075	0.554234
ENSMUSG00000073600	Gm1614	chr18:35652166-35655187	0.384699	0.555041	0.548748	0.442664	0.510635	0.168854	0.638615	0.980145	0.969133	0.46987	0.495706	0.439368	0.974639	0.0772228	OK	0.8881	0.999786	-0.0968331	OK	0.85965	0.999786	1.05261	OK	0.05455	0.719142	-0.174056	OK	0.73005	0.999786	0.975383	OK	0.06005	0.750298	1.14944	OK	0.0308	0.554683
ENSMUSG00000017386	Traf4	chr11:78158498-78165589	7.61108	12.5051	13.4509	6.68825	13.0028	8.03182	7.33269	6.22369	5.28562	10.0581	10.0696	9.45579	5.75466	0.00164766	OK	0.99595	0.999786	-0.0890857	OK	0.78125	0.999786	-0.805554	OK	0.0267	0.513747	-0.0907334	OK	0.7848	0.999786	-0.807202	OK	0.0288	0.535935	-0.716468	OK	0.03085	0.55547
ENSMUSG00000033991	Ttc37	chr13:76098733-76187983	5.74576	4.05948	7.93691	4.93737	5.06326	6.45676	8.93896	6.79999	14.6431	4.90262	6.43714	6.81966	10.7216	0.392867	OK	0.23915	0.999786	0.476147	OK	0.1172	0.963023	1.12889	OK	0.001	0.0651653	0.0832802	OK	0.78105	0.999786	0.736025	OK	0.02735	0.520357	0.652744	OK	0.03125	0.559138
ENSMUSG00000021133	4933426M11Rik	chr12:80790531-80880832	10.2614	9.27463	10.1426	19.3731	10.8931	8.88697	15.9187	20.0758	16.8601	9.76803	14.7578	11.8996	18.4679	0.595342	OK	0.07235	0.809687	0.284774	OK	0.3362	0.999786	0.918882	OK	0.00545	0.209048	-0.310568	OK	0.2972	0.999786	0.32354	OK	0.3207	0.999786	0.634108	OK	0.0313	0.559239
ENSMUSG00000024535	Snx24	chr18:53245661-53390823	0.412022	0.952742	2.09308	0.758659	1.54297	1.16343	1.01746	0.507003	0.602422	0.682382	1.42587	1.24129	0.554712	1.06319	OK	0.0483	0.682156	0.863188	OK	0.0962	0.898684	-0.29884	OK	0.60265	0.999786	-0.200005	OK	0.6818	0.999786	-1.36203	OK	0.0186	0.422744	-1.16203	OK	0.03145	0.560898
ENSMUSG00000020284	1810043G02Rik	chr10:77978523-77986905	3.26035	3.22227	3.09296	2.47307	3.92052	3.61693	2.67152	1.81175	1.88765	3.24131	2.78302	3.40299	1.8497	-0.219927	OK	0.61215	0.999786	0.0702253	OK	0.85815	0.999786	-0.809284	OK	0.0708	0.801586	0.290152	OK	0.4619	0.999786	-0.589357	OK	0.1969	0.999786	-0.879509	OK	0.03145	0.560898
ENSMUSG00000024851	Pitpnm1	chr19:4099997-4113965	1.45202	1.16281	0.470046	1.41071	1.86516	1.45618	0.516148	0.690082	0.359442	1.30742	0.940378	1.27917	0.524762	-0.475407	OK	0.44205	0.999786	-0.0315172	OK	0.96145	0.999786	-1.31698	OK	0.046	0.669925	0.443889	OK	0.4295	0.999786	-0.841578	OK	0.13225	0.992267	-1.28547	OK	0.0316	0.56221
ENSMUSG00000029810	Tmem176b	chr6:48833810-48841374	51.3544	40.1741	43.207	39.8524	46.1469	44.8335	36.1645	27.0882	27.2603	45.7642	41.5297	42.3816	27.1742	-0.140076	OK	0.65855	0.999786	-0.110781	OK	0.70305	0.999786	-0.75198	OK	0.02105	0.451249	0.0292942	OK	0.91845	0.999786	-0.611904	OK	0.056	0.727382	-0.641199	OK	0.03175	0.563384
ENSMUSG00000032561	Acpp	chr9:104288250-104337728	57.6795	42.0643	18.2888	62.0264	18.4818	31.8186	53.3373	57.665	52.336	49.8719	40.1576	34.5459	55.0005	-0.312554	OK	0.37735	0.999786	-0.529712	OK	0.08985	0.876164	0.141218	OK	0.6743	0.999786	-0.217158	OK	0.5096	0.999786	0.453772	OK	0.2019	0.999786	0.67093	OK	0.03175	0.563384
ENSMUSG00000033722	BC034090	chr1:155212473-155232724	0.358151	0.407302	0.339086	0.242761	0.505645	0.238185	0.18531	0.124574	0.127413	0.382727	0.290923	0.309713	0.125994	-0.395676	OK	0.4719	0.999786	-0.305382	OK	0.55495	0.999786	-1.60296	OK	0.0124	0.341838	0.0902942	OK	0.85935	0.999786	-1.20729	OK	0.0586	0.743324	-1.29758	OK	0.0319	0.564363
ENSMUSG00000027993	Trim2	chr3:84160438-84305446	7.60376	3.46867	4.00741	8.67701	3.52481	6.54478	7.42597	9.34142	8.55027	5.53622	6.34221	5.83185	8.94584	0.196084	OK	0.5442	0.999786	0.0750535	OK	0.79635	0.999786	0.692317	OK	0.02915	0.539379	-0.121031	OK	0.6808	0.999786	0.496233	OK	0.1255	0.979279	0.617263	OK	0.0321	0.565522
ENSMUSG00000042357	Gjb5	chr4:127354808-127358181	95.6291	38.49	44.2322	95.0635	35.7119	89.396	107.419	119.633	129.176	67.0595	69.6478	77.5091	124.404	0.0546362	OK	0.8749	0.999786	0.208924	OK	0.51875	0.999786	0.891523	OK	0.0116	0.329559	0.154288	OK	0.6277	0.999786	0.836887	OK	0.01545	0.3831	0.682599	OK	0.03235	0.567323
ENSMUSG00000068747	Sort1	chr3:108283897-108361511	15.6582	12.3647	14.8328	20.8285	12.0934	15.5831	28.9366	27.4952	32.2065	14.0114	17.8306	18.871	29.8509	0.34775	OK	0.27315	0.999786	0.429568	OK	0.1529	0.999786	1.09117	OK	0.0009	0.0602952	0.0818174	OK	0.788	0.999786	0.743417	OK	0.0252	0.499918	0.6616	OK	0.03235	0.567323
ENSMUSG00000022548	Apod	chr16:31296191-31314808	1.62838	1.22954	1.42256	0.841068	2.775	1.46379	0.657113	0.837981	0.581275	1.42896	1.13181	1.63197	0.709628	-0.336328	OK	0.55855	0.999786	0.191649	OK	0.7216	0.999786	-1.00983	OK	0.09255	0.885664	0.527977	OK	0.3304	0.999786	-0.673501	OK	0.25815	0.999786	-1.20148	OK	0.0324	0.567524
ENSMUSG00000022391	Rangap1	chr15:81704247-81729919	53.7139	54.437	59.4482	48.8685	57.9279	56.3369	69.0893	89.6552	102.088	54.0755	54.1584	61.118	95.8718	0.00220992	OK	0.9946	0.999786	0.176623	OK	0.5522	0.999786	0.826133	OK	0.01235	0.341205	0.174413	OK	0.5668	0.999786	0.823923	OK	0.01475	0.374579	0.649509	OK	0.03255	0.569361
ENSMUSG00000010911	Apip	chr2:103073674-103092644	7.88521	6.24892	6.83382	2.83264	7.13051	7.40987	3.85573	3.21394	3.13536	7.06707	4.83323	6.13203	3.17465	-0.548125	OK	0.21795	0.999786	-0.204746	OK	0.60655	0.999786	-1.15451	OK	0.01965	0.435402	0.343379	OK	0.4052	0.999786	-0.606389	OK	0.2206	0.999786	-0.949768	OK	0.0329	0.572421
ENSMUSG00000075043	Tmem223	chr19:8770995-8772475	55.8728	34.9034	41.088	40.9798	43.7964	55.2656	34.0262	30.6778	25.0891	45.3881	41.0339	44.3628	27.8835	-0.145498	OK	0.65395	0.999786	-0.0329651	OK	0.91665	0.999786	-0.702904	OK	0.0402	0.627696	0.112533	OK	0.7083	0.999786	-0.557406	OK	0.099	0.908974	-0.669939	OK	0.03305	0.573224
ENSMUSG00000038227	Hoxa9	chr6:52223099-52231089	0.486693	4.06079	1.71185	2.06806	1.14652	0.860856	1.41224	0.252883	0.565456	2.27374	1.88996	1.13987	0.40917	-0.266717	OK	0.70135	0.999786	-0.996194	OK	0.09755	0.903163	-2.4743	OK	0.00135	0.0810358	-0.729478	OK	0.23785	0.999786	-2.20758	OK	0.0051	0.199347	-1.4781	OK	0.0332	0.574471
ENSMUSG00000022043	Trim35	chr14:66295333-66311424	7.39901	11.8052	14.109	6.09713	14.0164	8.24492	7.51111	6.36295	6.23283	9.60211	10.1031	9.92413	6.29789	0.0733714	OK	0.8295	0.999786	0.0475895	OK	0.8769	0.999786	-0.608482	OK	0.06845	0.790384	-0.0257818	OK	0.9314	0.999786	-0.681854	OK	0.0449	0.662538	-0.656072	OK	0.0332	0.574471
ENSMUSG00000078521	Aunip	chr4:134510998-134523927	2.97254	3.58146	4.76852	1.77732	5.12549	4.31794	2.00082	2.41094	1.47998	3.277	3.27292	3.81475	1.94546	-0.00179697	OK	0.9957	0.999786	0.219212	OK	0.5955	0.999786	-0.752267	OK	0.1265	0.981186	0.221009	OK	0.6027	0.999786	-0.75047	OK	0.13715	0.999786	-0.971479	OK	0.03325	0.574661
ENSMUSG00000036820	Amdhd2	chr17:24155832-24163766	6.29	4.69014	5.17545	4.58807	8.69025	9.23556	4.15598	3.98165	2.66956	5.49007	4.88176	7.3606	3.32561	-0.169425	OK	0.74055	0.999786	0.422997	OK	0.39195	0.999786	-0.723208	OK	0.1352	0.999653	0.592422	OK	0.29525	0.999786	-0.553784	OK	0.31105	0.999786	-1.14621	OK	0.03325	0.574661
ENSMUSG00000055629	B4galnt4	chr7:141061273-141072119	0.934251	1.42754	2.20163	1.15859	2.03444	1.2302	0.798014	0.82078	0.577298	1.1809	1.68011	1.35422	0.699039	0.508673	OK	0.24965	0.999786	0.197576	OK	0.631	0.999786	-0.756438	OK	0.12445	0.977826	-0.311097	OK	0.4304	0.999786	-1.26511	OK	0.01115	0.32301	-0.954014	OK	0.03345	0.576988
ENSMUSG00000060586	H2-Eb1	chr17:34305882-34316199	3.0638	1.1984	0.585986	1.67012	0.564532	1.63413	0.411442	0.41391	0.221545	2.1311	1.12805	0.870034	0.317728	-0.917762	OK	0.1047	0.9293	-1.29245	OK	0.0261	0.50953	-2.74573	OK	0.00075	0.0527263	-0.37469	OK	0.5223	0.999786	-1.82797	OK	0.0133	0.355333	-1.45328	OK	0.0336	0.577882
ENSMUSG00000054459	Vsnl1	chr12:11325246-11436649	2.81821	3.14996	3.63996	1.41122	4.0882	2.96094	1.73706	2.16621	0.890646	2.98408	2.52559	2.92874	1.52843	-0.240667	OK	0.5887	0.999786	-0.0270088	OK	0.944	0.999786	-0.965239	OK	0.04525	0.664924	0.213658	OK	0.5868	0.999786	-0.724572	OK	0.13385	0.99636	-0.93823	OK	0.0336	0.577882
ENSMUSG00000034800	Zfp661	chr2:127574661-127587094	1.96318	1.76956	1.79716	4.26468	2.59675	1.70653	2.38591	3.99812	3.7366	1.86637	3.03092	2.22973	3.86736	0.699526	OK	0.1035	0.924901	0.256637	OK	0.5219	0.999786	1.05112	OK	0.0127	0.346217	-0.442889	OK	0.24925	0.999786	0.351592	OK	0.37535	0.999786	0.794481	OK	0.0337	0.578588
ENSMUSG00000013921	Clip3	chr7:30291671-30308367	0.241944	0.720006	0.759878	0.0724028	0.516292	0.224303	0.364371	0.140048	0.130256	0.480975	0.41614	0.368322	0.135152	-0.208893	OK	0.75425	0.999786	-0.384996	OK	0.5179	0.999786	-1.83138	OK	0.01975	0.435976	-0.176103	OK	0.75655	0.999786	-1.62249	OK	0.03135	0.559792	-1.44639	OK	0.03385	0.579923
ENSMUSG00000030380	Mzf1	chr7:13042302-13054764	0.317935	0.36834	0.183978	0.273952	0.45973	0.48584	0.2425	0.154477	0.182559	0.343138	0.228965	0.396024	0.168518	-0.583662	OK	0.34645	0.999786	0.206799	OK	0.68835	0.999786	-1.02589	OK	0.1014	0.917933	0.790461	OK	0.1564	0.999786	-0.442223	NOTEST	1	1	-1.23268	OK	0.0339	0.58006
ENSMUSG00000039209	Rpl39l	chr16:10170225-10174911	1.65919	0.530209	0.860179	0.552551	0.546816	0.269717	0.717513	0.202021	0.059173	1.0947	0.706365	0.511349	0.130597	-0.632051	OK	0.31255	0.999786	-1.09816	OK	0.0789	0.835046	-3.06734	OK	0.00855	0.275331	-0.466105	OK	0.4555	0.999786	-2.43529	OK	0.0209	0.44978	-1.96919	OK	0.03395	0.58006
ENSMUSG00000085795	Zfp703	chr8:26977335-26981461	8.94514	14.8643	18.0958	10.2525	18.0944	12.3513	11.541	9.81556	8.25535	11.9047	14.1741	13.9956	9.03545	0.251726	OK	0.44405	0.999786	0.233436	OK	0.4415	0.999786	-0.397867	OK	0.226	0.999786	-0.0182899	OK	0.95065	0.999786	-0.649592	OK	0.04515	0.664007	-0.631302	OK	0.03395	0.58006
ENSMUSG00000030750	Nsmce1	chr7:125467639-125491596	11.0279	10.6512	13.7458	8.41776	12.9989	15.306	9.7781	8.03978	7.0394	10.8396	11.0818	12.6943	7.53959	0.0318812	OK	0.93115	0.999786	0.227879	OK	0.49335	0.999786	-0.523748	OK	0.1732	0.999786	0.195998	OK	0.55295	0.999786	-0.555629	OK	0.14605	0.999786	-0.751628	OK	0.0341	0.581161
ENSMUSG00000021268	Meg3	chr12:109541000-109571726	1.65495	1.21062	0.421081	1.38634	2.55119	1.16019	0.727308	0.468346	0.396913	1.43278	0.90371	1.47956	0.432629	-0.664889	OK	0.39975	0.999786	0.0463502	OK	0.94865	0.999786	-1.72762	OK	0.0356	0.592097	0.711239	OK	0.38605	0.999786	-1.06273	OK	0.2287	0.999786	-1.77397	OK	0.03415	0.58134
ENSMUSG00000074625	Arhgap40	chr2:158512795-158550762	51.3851	45.5303	15.4331	74.8834	19.3178	35.4556	39.276	62.3148	43.3292	48.4577	45.1582	31.3498	52.822	-0.101736	OK	0.785	0.999786	-0.628269	OK	0.0698	0.797009	0.124413	OK	0.72815	0.999786	-0.526533	OK	0.16935	0.999786	0.226149	OK	0.56465	0.999786	0.752682	OK	0.03415	0.58134
ENSMUSG00000039887	Alg14	chr3:121291816-121362011	12.084	12.3291	13.1235	13.274	10.2462	10.9782	15.4682	20.3749	19.6032	12.2066	13.1988	12.2309	19.9891	0.112747	OK	0.76625	0.999786	0.00287189	OK	0.99375	0.999786	0.711554	OK	0.05775	0.740308	-0.109875	OK	0.7446	0.999786	0.598807	OK	0.09605	0.898043	0.708682	OK	0.03425	0.582481
ENSMUSG00000000248	Clec2g	chr6:128934380-128984707	27.0138	21.9814	20.2351	74.9489	22.0255	33.517	35.742	60.5461	39.9154	24.4976	47.592	30.4282	50.2308	0.95808	OK	0.01245	0.342468	0.31277	OK	0.35185	0.999786	1.03593	OK	0.0055	0.210327	-0.645311	OK	0.07155	0.805533	0.0778521	OK	0.842	0.999786	0.723163	OK	0.03425	0.582481
ENSMUSG00000068663	Clec16a	chr16:10545338-10744878	5.59685	5.48316	7.65436	8.23062	5.39643	5.07232	10.3412	11.7445	13.5921	5.54001	7.94249	6.93666	12.6683	0.519704	OK	0.18945	0.999786	0.324354	OK	0.3302	0.999786	1.19326	OK	0.0072	0.248341	-0.19535	OK	0.60685	0.999786	0.673556	OK	0.14855	0.999786	0.868906	OK	0.0343	0.582882
ENSMUSG00000030707	Coro1a	chr7:126699772-126707787	19.346	11.0888	12.1759	28.3411	17.3021	26.615	12.8448	16.2473	7.85525	15.2174	20.2585	18.9206	12.0513	0.412803	OK	0.2237	0.999786	0.314234	OK	0.30845	0.999786	-0.336539	OK	0.32895	0.999786	-0.0985682	OK	0.7506	0.999786	-0.749342	OK	0.0274	0.520635	-0.650774	OK	0.0344	0.583235
ENSMUSG00000070287	Tmem22	chr9:100552192-100571085	0.305245	0.158395	0.225375	0.124346	0.22784	0.0487194	0.132865	0.478163	0.341607	0.23182	0.174861	0.136475	0.409885	-0.4068	NOTEST	1	1	-0.764367	NOTEST	1	1	0.822214	OK	0.24695	0.999786	-0.357567	NOTEST	1	1	1.22901	OK	0.0909	0.87941	1.58658	OK	0.03445	0.583298
ENSMUSG00000025082	Vwa2	chr19:56874248-56912078	12.9192	17.6644	12.926	18.9595	18.3702	11.288	14.8528	23.3201	21.9395	15.2918	15.9427	14.837	22.6298	0.0601377	OK	0.8475	0.999786	-0.0435594	OK	0.8803	0.999786	0.565467	OK	0.07705	0.827568	-0.103697	OK	0.7186	0.999786	0.505329	OK	0.1106	0.947867	0.609026	OK	0.03445	0.583298
ENSMUSG00000032783	Troap	chr15:99074972-99083407	3.30967	4.10076	3.04382	2.31052	5.25828	2.98746	2.30447	2.07041	1.78931	3.70522	2.67717	3.51674	1.92986	-0.468848	OK	0.24575	0.999786	-0.0753215	OK	0.8365	0.999786	-0.941061	OK	0.03005	0.546526	0.393527	OK	0.29255	0.999786	-0.472213	OK	0.2742	0.999786	-0.86574	OK	0.03445	0.583298
ENSMUSG00000031934	Panx1	chr9:15005160-15045478	10.9789	12.5252	11.2926	9.92374	12.1304	10.9813	9.44297	6.96254	6.43076	11.752	10.6082	10.8516	6.69665	-0.147735	OK	0.6806	0.999786	-0.115009	OK	0.7176	0.999786	-0.8114	OK	0.024	0.48527	0.0327266	OK	0.91865	0.999786	-0.663665	OK	0.0693	0.795311	-0.696392	OK	0.03455	0.584207
ENSMUSG00000038242	Aox4	chr1:58210396-58379264	62.8494	50.53	43.6362	69.596	53.0054	73.2895	105.099	136.058	122.925	56.6897	56.6161	77.1313	129.492	-0.00187465	OK	0.9955	0.999786	0.44423	OK	0.1745	0.999786	1.1917	OK	0.0013	0.0791101	0.446105	OK	0.17465	0.999786	1.19357	OK	0.00165	0.092976	0.74747	OK	0.0346	0.584829
ENSMUSG00000026077	Npas2	chr1:39193730-39363234	0.578495	0.31789	0.2956	0.681413	0.388412	0.423194	0.440499	0.727208	0.962019	0.448192	0.488506	0.417368	0.844614	0.124259	OK	0.80175	0.999786	-0.102797	OK	0.82465	0.999786	0.914173	OK	0.06755	0.78616	-0.227056	OK	0.62875	0.999786	0.789915	OK	0.1126	0.952542	1.01697	OK	0.03475	0.586354
ENSMUSG00000078485	Plekhn1	chr4:156221455-156228542	90.6098	78.4848	29.5105	171.691	47.6358	54.0161	63.6402	95.2713	75.1016	84.5473	100.601	55.0974	85.1865	0.25081	OK	0.5144	0.999786	-0.617776	OK	0.03785	0.610321	0.0108652	OK	0.9741	0.999786	-0.868586	OK	0.01835	0.419872	-0.239945	OK	0.53555	0.999786	0.628641	OK	0.0349	0.587426
ENSMUSG00000028289	Epha7	chr4:28813130-28967499	0.339219	0.64284	0.641148	0.420451	0.665568	0.532124	0.40901	0.210086	0.297859	0.491029	0.530799	0.535567	0.253973	0.112356	OK	0.8147	0.999786	0.125258	OK	0.79145	0.999786	-0.951135	OK	0.0623	0.760735	0.0129017	OK	0.9776	0.999786	-1.06349	OK	0.0349	0.587426	-1.07639	OK	0.03495	0.587931
ENSMUSG00000031488	Rab11fip1	chr8:27138772-27174646	13.4454	7.35456	9.03043	22.0341	7.90002	15.0711	19.2107	24.2405	19.8909	10.4	15.5323	14.0606	22.0657	0.578688	OK	0.0873	0.867489	0.435081	OK	0.16125	0.999786	1.08523	OK	0.0011	0.0700786	-0.143607	OK	0.6542	0.999786	0.506537	OK	0.1371	0.999786	0.650144	OK	0.035	0.588212
ENSMUSG00000066068	Gm13611	chr2:32271844-32272162	906.387	501.716	429.102	604.627	597.352	975.003	398.739	513.741	325.936	704.052	516.864	657.032	419.838	-0.445896	OK	0.1661	0.999786	-0.0997189	OK	0.7444	0.999786	-0.745847	OK	0.0241	0.486735	0.346177	OK	0.2507	0.999786	-0.299952	OK	0.34925	0.999786	-0.646128	OK	0.0351	0.588996
ENSMUSG00000033967	2310014L17Rik	chr7:12927415-12931072	58.5243	26.0893	23.9499	97.3319	24.2061	44.5852	65.5827	73.7651	68.7311	42.3068	60.6409	44.7913	71.2481	0.519402	OK	0.1653	0.999786	0.08233	OK	0.79785	0.999786	0.751962	OK	0.0264	0.511654	-0.437072	OK	0.21285	0.999786	0.23256	OK	0.52735	0.999786	0.669632	OK	0.0351	0.588996
ENSMUSG00000061517	Sox21	chr14:118233231-118261199	5.02539	10.8499	8.745	4.10229	8.76245	4.08066	3.82017	3.51765	3.15851	7.93763	6.42365	5.55443	3.33808	-0.305316	OK	0.3967	0.999786	-0.515071	OK	0.1292	0.986817	-1.24969	OK	0.0011	0.0700786	-0.209755	OK	0.5357	0.999786	-0.944374	OK	0.0113	0.325433	-0.734619	OK	0.03535	0.590609
ENSMUSG00000021953	Tdh	chr14:63492346-63509092	125.289	99.5086	56.7975	65.3521	40.901	62.9082	90.3628	99.0656	100.921	112.399	61.0748	64.724	99.9935	-0.879975	OK	0.00805	0.265425	-0.796252	OK	0.00985	0.300016	-0.168719	OK	0.60605	0.999786	0.0837235	OK	0.77845	0.999786	0.711257	OK	0.02545	0.502282	0.627533	OK	0.0354	0.590662
ENSMUSG00000040663	Clcf1	chr19:4214237-4223490	0.468907	0.702352	0.601984	0.859216	0.811288	0.902386	0.371173	0.248925	0.334811	0.585629	0.7306	0.694949	0.291868	0.319094	OK	0.58035	0.999786	0.24692	OK	0.64685	0.999786	-1.00467	OK	0.1302	0.988609	-0.072174	OK	0.88895	0.999786	-1.32377	OK	0.0424	0.64494	-1.25159	OK	0.0354	0.590662
ENSMUSG00000035364	4930524J08Rik	chr5:99979060-99979663	1.2588	0.937053	0.579479	0.72967	1.72369	1.65747	0.367414	0.443996	0.395174	1.09793	0.654575	1.24952	0.419585	-0.746154	OK	0.30605	0.999786	0.186595	OK	0.7648	0.999786	-1.38775	OK	0.07205	0.808071	0.932749	OK	0.16965	0.999786	-0.641594	OK	0.43365	0.999786	-1.57434	OK	0.03545	0.591273
ENSMUSG00000022999	Lmbr1l	chr15:98903920-98918231	15.0777	12.0879	7.07186	30.6718	12.7443	19.0416	19.0094	28.2704	22.9186	13.5828	18.8718	16.9318	25.5945	0.474456	OK	0.17265	0.999786	0.317954	OK	0.27735	0.999786	0.914056	OK	0.00365	0.161146	-0.156501	OK	0.6126	0.999786	0.4396	OK	0.19125	0.999786	0.596101	OK	0.03555	0.591823
ENSMUSG00000014980	Tsen15	chr1:152370734-152386688	11.7048	12.9286	12.4138	10.1097	14.9415	13.2789	7.50714	7.5205	6.62257	12.3167	11.2617	11.9092	7.07154	-0.129188	OK	0.7384	0.999786	-0.0485392	OK	0.89065	0.999786	-0.800519	OK	0.0429	0.648524	0.0806483	OK	0.81785	0.999786	-0.671332	OK	0.0873	0.867488	-0.75198	OK	0.0356	0.592097
ENSMUSG00000048416	Mlf1	chr3:67365460-67400003	0.704221	0.711189	0.842481	0.243403	0.70784	0.727282	0.366242	0.169975	0.296027	0.707705	0.542942	0.600455	0.233001	-0.382351	OK	0.55905	0.999786	-0.237092	OK	0.6631	0.999786	-1.60281	OK	0.0215	0.456792	0.145258	OK	0.80815	0.999786	-1.22046	OK	0.095	0.894763	-1.36572	OK	0.0356	0.592097
ENSMUSG00000002326	Gmpr2	chr14:55672234-55678750	10.2584	10.7532	12.7635	8.91334	14.7419	12.3322	8.97759	7.99688	6.97791	10.5058	10.8384	12.0173	7.4874	0.0449645	OK	0.901	0.999786	0.193917	OK	0.5433	0.999786	-0.488654	OK	0.1817	0.999786	0.148953	OK	0.64315	0.999786	-0.533618	OK	0.139	0.999786	-0.682571	OK	0.0356	0.592097
ENSMUSG00000041444	Arhgap32	chr9:32116135-32268446	4.97097	5.93419	6.62531	6.91158	5.7343	4.4315	8.40958	8.07992	11.376	5.45258	6.76845	6.19179	9.72798	0.311885	OK	0.3561	0.999786	0.183418	OK	0.5583	0.999786	0.8352	OK	0.0121	0.338	-0.128467	OK	0.6745	0.999786	0.523315	OK	0.1094	0.941971	0.651782	OK	0.03565	0.592371
ENSMUSG00000086784	Isoc2a	chr7:4877052-4895717	22.35	15.7264	16.7343	12.2265	13.7507	16.4431	9.66438	9.12366	6.65966	19.0382	14.4804	13.2861	7.89166	-0.394793	OK	0.2639	0.999786	-0.518984	OK	0.1197	0.969669	-1.2705	OK	0.001	0.0651653	-0.124191	OK	0.71335	0.999786	-0.875704	OK	0.02255	0.468835	-0.751513	OK	0.0357	0.592694
ENSMUSG00000060591	Ifitm2	chr7:140954838-140955961	220.05	202.778	186.257	174.82	210.135	237.299	169.317	124.189	147.063	211.414	180.538	205.584	135.626	-0.227765	OK	0.4797	0.999786	-0.0403445	OK	0.88635	0.999786	-0.640439	OK	0.0464	0.671668	0.187421	OK	0.5167	0.999786	-0.412674	OK	0.19675	0.999786	-0.600094	OK	0.0357	0.592694
ENSMUSG00000043019	Edem3	chr1:151755373-151822328	3.72207	4.92035	5.87809	5.15915	4.54086	3.65247	6.04502	6.35155	8.20539	4.32121	5.51862	4.74612	7.27847	0.352873	OK	0.27635	0.999786	0.135312	OK	0.6501	0.999786	0.7522	OK	0.0207	0.447439	-0.217561	OK	0.45235	0.999786	0.399327	OK	0.2075	0.999786	0.616888	OK	0.03575	0.592694
ENSMUSG00000090314	2310050C09Rik	chr3:92868358-92870205	1158.87	781.486	284.173	1320.9	335.958	791.351	795.95	1421.33	883.894	970.175	802.539	641.087	1152.61	-0.273674	OK	0.5788	0.999786	-0.597726	OK	0.12835	0.98472	0.248589	OK	0.57535	0.999786	-0.324052	OK	0.4629	0.999786	0.522262	OK	0.31525	0.999786	0.846315	OK	0.03585	0.593349
ENSMUSG00000034037	Fgd5	chr6:91978877-92076004	0.515758	0.736522	0.491382	0.297341	0.871341	0.275225	0.158353	0.181142	0.11324	0.62614	0.394361	0.434973	0.147191	-0.666968	OK	0.32	0.999786	-0.525559	OK	0.40355	0.999786	-2.08879	OK	0.0071	0.246335	0.141408	OK	0.8412	0.999786	-1.42182	OK	0.07465	0.818924	-1.56323	OK	0.03595	0.594559
ENSMUSG00000028576	Ift74	chr4:94614490-94693229	8.85807	7.87325	10.5271	4.96006	9.84357	11.6424	7.40544	5.22474	5.18383	8.36566	7.74357	9.63047	5.20428	-0.111481	OK	0.7756	0.999786	0.203128	OK	0.6073	0.999786	-0.68478	OK	0.07745	0.829141	0.314608	OK	0.44475	0.999786	-0.573299	OK	0.1535	0.999786	-0.887907	OK	0.03595	0.594559
ENSMUSG00000003227	Edar	chr10:58600788-58675654	6.63329	13.8099	15.5618	6.40029	17.4465	7.76735	7.764	7.69	6.19938	10.2216	10.9811	10.9926	6.94469	0.103397	OK	0.76245	0.999786	0.104914	OK	0.73515	0.999786	-0.55764	OK	0.09905	0.909055	0.00151749	OK	0.99675	0.999786	-0.661037	OK	0.0535	0.713918	-0.662554	OK	0.036	0.594829
ENSMUSG00000073197	5730507C01Rik	chr12:18514737-18534191	0.581155	0.953327	1.44099	0.625672	1.34862	0.408125	0.624125	0.254459	0.350426	0.767241	1.03333	0.793625	0.302443	0.429553	OK	0.4398	0.999786	0.0487769	OK	0.9335	0.999786	-1.34302	OK	0.0516	0.702796	-0.380776	OK	0.47575	0.999786	-1.77257	OK	0.0156	0.384337	-1.3918	OK	0.03615	0.596303
ENSMUSG00000024349	Tmem173	chr18:35733677-35740554	3.41606	3.70319	4.08528	4.04533	5.50018	3.82102	3.16861	2.50049	2.31982	3.55962	4.0653	4.16327	2.41016	0.191638	OK	0.62965	0.999786	0.225993	OK	0.51935	0.999786	-0.562597	OK	0.1782	0.999786	0.0343542	OK	0.91945	0.999786	-0.754236	OK	0.06965	0.796326	-0.78859	OK	0.0362	0.59657
ENSMUSG00000054717	Hmgb2	chr8:57511842-57515999	40.4539	67.9766	83.6758	41.8691	84.4998	70.5477	60.7458	50.5834	43.5692	54.2153	62.7724	71.9311	47.0763	0.211431	OK	0.53405	0.999786	0.407916	OK	0.1764	0.999786	-0.203699	OK	0.5233	0.999786	0.196485	OK	0.5312	0.999786	-0.41513	OK	0.21425	0.999786	-0.611615	OK	0.0362	0.59657
ENSMUSG00000045838	A430105I19Rik	chr2:118754157-118762661	15.7954	16.3451	8.53989	25.7596	8.68297	11.4763	16.1551	19.4026	17.5131	16.0703	17.1497	12.1048	18.4578	0.0937919	OK	0.7746	0.999786	-0.408814	OK	0.16225	0.999786	0.19984	OK	0.51845	0.999786	-0.502606	OK	0.1057	0.931736	0.106048	OK	0.74835	0.999786	0.608654	OK	0.0364	0.597524
ENSMUSG00000034686	Prr7	chr13:55464266-55473155	0.690193	1.22083	1.04951	0.61886	1.22589	1.1252	0.35653	0.431597	0.32761	0.95551	0.834186	0.902539	0.379603	-0.1959	OK	0.7265	0.999786	-0.0822816	OK	0.8805	0.999786	-1.33178	OK	0.03845	0.614942	0.113619	OK	0.8278	0.999786	-1.13588	OK	0.06955	0.796007	-1.2495	OK	0.03645	0.598012
ENSMUSG00000029541	Cyp2w1	chr5:139352616-139357033	9.76605	23.3037	19.2333	33.0282	20.4061	6.19305	30.5629	25.2859	35.3045	16.5349	26.1307	19.054	30.2952	0.660236	OK	0.05195	0.704845	0.204583	OK	0.52895	0.999786	0.873578	OK	0.01035	0.309271	-0.455653	OK	0.1479	0.999786	0.213342	OK	0.4981	0.999786	0.668995	OK	0.03655	0.598762
ENSMUSG00000037405	Icam1	chr9:21015959-21039036	7.30361	11.5811	12.1622	8.01756	14.6011	7.90553	6.96228	6.01679	6.20142	9.44238	10.0899	9.82296	6.10911	0.0956876	OK	0.783	0.999786	0.0570067	OK	0.8658	0.999786	-0.628189	OK	0.08035	0.842216	-0.0386809	OK	0.90415	0.999786	-0.723877	OK	0.04145	0.637186	-0.685196	OK	0.0366	0.599108
ENSMUSG00000048644	Ctxn1	chr8:4257647-4259274	7.08507	9.27256	5.64647	4.75827	6.9704	6.67541	3.77473	3.47145	3.08771	8.17882	5.20237	5.80685	3.27958	-0.652724	OK	0.1	0.911991	-0.494138	OK	0.17385	0.999786	-1.31838	OK	0.00245	0.122015	0.158586	OK	0.67465	0.999786	-0.665657	OK	0.1257	0.979714	-0.824242	OK	0.0366	0.599108
ENSMUSG00000035202	Lars2	chr9:123366939-123462664	999.562	88.2745	83.5924	497.442	138.095	1770.87	89.1304	259.587	71.7606	543.918	290.517	666.031	165.674	-0.904767	OK	0.25265	0.999786	0.292198	OK	0.76755	0.999786	-1.71504	OK	0.0507	0.697749	1.19697	OK	0.15105	0.999786	-0.810277	OK	0.13505	0.999653	-2.00724	OK	0.0366	0.599108
ENSMUSG00000069255	Dusp22	chr13:30659998-30711231	61.3628	39.6329	31.9326	48.89	34.8884	66.5758	58.8718	76.2993	90.5936	50.4979	40.4113	53.4454	83.4465	-0.321464	OK	0.32785	0.999786	0.081842	OK	0.7889	0.999786	0.724628	OK	0.03055	0.553568	0.403305	OK	0.1923	0.999786	1.04609	OK	0.00245	0.122015	0.642786	OK	0.0367	0.599108
ENSMUSG00000026207	Speg	chr1:75375296-75432320	0.371248	0.635	0.772155	0.445001	0.937624	0.57371	0.458854	0.203554	0.311517	0.503124	0.608578	0.65673	0.257535	0.274528	OK	0.68305	0.999786	0.384385	OK	0.52805	0.999786	-0.966143	OK	0.1689	0.999786	0.109857	OK	0.8511	0.999786	-1.24067	OK	0.07565	0.822132	-1.35053	OK	0.0367	0.599108
ENSMUSG00000019261	Mtap1s	chr8:70905973-70917526	1.33907	1.94024	1.80584	1.2096	2.24363	1.40838	1.13918	1.03581	0.700607	1.63965	1.50772	1.59707	0.86821	-0.121024	OK	0.77865	0.999786	-0.0379684	OK	0.9243	0.999786	-0.917275	OK	0.0463	0.671525	0.0830553	OK	0.83115	0.999786	-0.796251	OK	0.08665	0.864727	-0.879306	OK	0.0367	0.599108
ENSMUSG00000005886	Ncoa2	chr1:13139104-13374083	4.87729	5.51645	5.39243	6.27768	4.88305	3.57941	6.96571	7.88505	7.8886	5.19687	5.83506	5.14272	7.88682	0.167103	OK	0.5973	0.999786	-0.0151104	OK	0.961	0.999786	0.601801	OK	0.0555	0.723869	-0.182214	OK	0.53495	0.999786	0.434697	OK	0.16795	0.999786	0.616911	OK	0.0367	0.599108
ENSMUSG00000025792	Slc25a10	chr11:120489405-120499187	7.52629	9.06884	10.9709	5.45713	10.6279	8.07527	5.04462	4.93	4.7263	8.29756	8.214	7.91591	4.82815	-0.0146022	OK	0.9654	0.999786	-0.0679321	OK	0.83115	0.999786	-0.781216	OK	0.03455	0.584207	-0.0533299	OK	0.8744	0.999786	-0.766614	OK	0.04005	0.626461	-0.713284	OK	0.03675	0.599259
ENSMUSG00000044986	Tst	chr15:78399555-78405859	17.8527	17.5474	23.1906	9.20426	20.9816	21.1549	11.5541	11.8866	10.3042	17.7001	16.1974	17.8969	11.0954	-0.127989	OK	0.71985	0.999786	0.0159546	OK	0.96135	0.999786	-0.673789	OK	0.06295	0.764149	0.143943	OK	0.66285	0.999786	-0.545801	OK	0.1355	0.999786	-0.689744	OK	0.03675	0.599259
ENSMUSG00000062175	Tgif2	chr2:156840076-156862945	8.09403	9.91777	13.8512	4.72643	14.4129	8.11233	6.79132	6.2703	5.69637	9.0059	9.2888	9.77218	5.98334	0.0446217	OK	0.9037	0.999786	0.117809	OK	0.714	0.999786	-0.58992	OK	0.0998	0.911768	0.0731875	OK	0.8314	0.999786	-0.634542	OK	0.0987	0.907541	-0.707729	OK	0.03685	0.600557
ENSMUSG00000030410	Dmwd	chr7:19076248-19082776	6.74202	8.5122	6.61135	6.41185	10.3545	7.13478	4.63612	5.00307	4.0376	7.62711	6.5116	7.37513	4.52033	-0.228125	OK	0.5221	0.999786	-0.0484677	OK	0.88545	0.999786	-0.754707	OK	0.03905	0.618711	0.179657	OK	0.588	0.999786	-0.526583	OK	0.1551	0.999786	-0.706239	OK	0.037	0.602002
ENSMUSG00000033900	Mtap9	chr3:82358071-82395268	1.59417	1.43199	2.4092	2.59065	2.29517	1.92282	2.57832	2.94815	4.2392	1.51308	2.49992	2.26544	3.59368	0.724397	OK	0.0494	0.690294	0.582301	OK	0.0871	0.866769	1.24797	OK	0.0012	0.0743571	-0.142096	OK	0.6558	0.999786	0.523576	OK	0.1264	0.981186	0.665672	OK	0.03715	0.603997
ENSMUSG00000059832	Kprp	chr3:92823073-92827247	356.379	187.62	123.121	478.449	129.857	278.022	269.355	476.145	348.143	271.999	300.785	225.745	412.144	0.145127	OK	0.76535	0.999786	-0.268912	OK	0.49755	0.999786	0.599545	OK	0.189	0.999786	-0.41404	OK	0.32735	0.999786	0.454418	OK	0.34995	0.999786	0.868458	OK	0.03725	0.604621
ENSMUSG00000030031	Kbtbd8	chr6:95114016-95129718	1.30462	1.10738	1.47075	1.35712	1.30772	1.64565	1.50333	2.80735	2.57324	1.206	1.41394	1.48557	2.6903	0.229489	OK	0.5793	0.999786	0.300788	OK	0.4252	0.999786	1.15754	OK	0.0126	0.344448	0.0712993	OK	0.84895	0.999786	0.928047	OK	0.0399	0.625889	0.856748	OK	0.0375	0.60745
ENSMUSG00000023411	Nfatc4	chr14:55824794-55833943	0.750944	0.821071	1.04075	0.679738	1.31122	1.02679	0.747014	0.571825	0.473585	0.786007	0.860243	1.02834	0.522705	0.130201	OK	0.7936	0.999786	0.387704	OK	0.38705	0.999786	-0.588545	OK	0.2507	0.999786	0.257503	OK	0.55985	0.999786	-0.718746	OK	0.1579	0.999786	-0.976249	OK	0.03755	0.607926
ENSMUSG00000054934	Kcnmb4	chr10:116417860-116475319	5.00634	6.60002	7.32027	3.99349	6.84137	6.79474	3.9838	3.636	2.93162	5.80318	5.65688	5.87331	3.28381	-0.0368378	OK	0.93095	0.999786	0.0173279	OK	0.9624	0.999786	-0.821473	OK	0.0638	0.766747	0.0541657	OK	0.88895	0.999786	-0.784635	OK	0.0766	0.826656	-0.838801	OK	0.0376	0.608289
ENSMUSG00000068349	Gml	chr15:74813453-74818815	1.39849	2.17768	0.436155	0.762602	0.380257	1.84145	1.12552	0.369238	0.573788	1.78808	0.599378	1.11574	0.471513	-1.57687	OK	0.01085	0.317865	-0.680407	OK	0.19005	0.999786	-1.92304	OK	0.0034	0.153172	0.896466	OK	0.12025	0.970846	-0.34617	OK	0.59405	0.999786	-1.24264	OK	0.03775	0.609599
ENSMUSG00000052593	Adam17	chr12:21316391-21373632	13.7712	11.6023	12.3608	16.1219	11.27	13.6106	18.2637	20.6559	24.893	12.6867	14.2413	14.3814	22.7744	0.166764	OK	0.6447	0.999786	0.180885	OK	0.5952	0.999786	0.844093	OK	0.01635	0.394235	0.0141213	OK	0.96675	0.999786	0.67733	OK	0.05075	0.697785	0.663209	OK	0.0378	0.610183
ENSMUSG00000032462	Pik3cb	chr9:99038401-99140621	4.47725	4.38579	4.13301	7.56934	4.88636	5.49652	6.89578	9.16919	8.41728	4.43152	5.85118	5.75955	8.79324	0.400926	OK	0.23445	0.999786	0.378155	OK	0.21455	0.999786	0.988594	OK	0.003	0.140828	-0.0227708	OK	0.94035	0.999786	0.587668	OK	0.0706	0.800965	0.610439	OK	0.0378	0.610183
ENSMUSG00000020432	Tcn2	chr11:3917191-3932159	16.376	11.934	13.4016	16.8904	10.2388	12.6545	22.6114	20.5334	27.0335	14.155	15.146	15.1683	23.7834	0.0976283	OK	0.77345	0.999786	0.0997454	OK	0.7533	0.999786	0.748645	OK	0.0265	0.512691	0.00211709	OK	0.9945	0.999786	0.651017	OK	0.05235	0.706905	0.6489	OK	0.03785	0.610321
ENSMUSG00000096956	AC137123.1	chr15:32240568-32244662	1.43124	1.26006	1.9553	0.962198	2.29842	1.41344	1.23284	0.63619	0.932719	1.34565	1.45875	1.64823	0.784454	0.116432	OK	0.82165	0.999786	0.292623	OK	0.54935	0.999786	-0.778538	OK	0.16255	0.999786	0.176191	OK	0.71085	0.999786	-0.894969	OK	0.105	0.929906	-1.07116	OK	0.0379	0.610904
ENSMUSG00000033763	Mtss1l	chr8:110721475-110741400	1.45388	2.94024	2.84095	1.86706	3.80801	1.79318	2.2098	1.60551	1.56045	2.19706	2.35401	2.60366	1.58298	0.0995419	OK	0.79085	0.999786	0.244967	OK	0.48465	0.999786	-0.472933	OK	0.22975	0.999786	0.145425	OK	0.6644	0.999786	-0.572475	OK	0.1368	0.999786	-0.7179	OK	0.038	0.611288
ENSMUSG00000034248	Slc25a37	chr14:69241850-69285103	7.22409	11.2713	5.85404	13.2419	7.45127	4.63563	5.41595	9.9219	8.05283	9.24771	9.54795	5.83428	8.98736	0.0460959	OK	0.89115	0.999786	-0.66454	OK	0.02565	0.504425	-0.0411976	OK	0.8954	0.999786	-0.710636	OK	0.0251	0.499393	-0.0872935	OK	0.79015	0.999786	0.623343	OK	0.038	0.611288
ENSMUSG00000047264	Zfp358	chr8:3493137-3497208	6.80626	8.82019	8.88139	5.57839	9.81594	10.2963	7.31467	5.68845	5.74836	7.81323	7.22989	9.14229	5.71841	-0.111945	OK	0.75325	0.999786	0.226637	OK	0.4792	0.999786	-0.450305	OK	0.2186	0.999786	0.338582	OK	0.29105	0.999786	-0.33836	OK	0.34945	0.999786	-0.676942	OK	0.0381	0.612228
ENSMUSG00000073000	Gm10451	chr12:76444559-76451336	0.739815	0.406614	0.365583	0.540221	0.692185	0.529173	0.365935	0.202346	0.194569	0.573214	0.452902	0.529098	0.198457	-0.339877	OK	0.5973	0.999786	-0.11554	OK	0.8395	0.999786	-1.53024	OK	0.0412	0.635777	0.224337	OK	0.71235	0.999786	-1.19037	OK	0.10595	0.931776	-1.4147	OK	0.03815	0.612363
ENSMUSG00000035476	Tab3	chrX:85574021-85634469	6.66829	5.99598	6.05109	7.64531	5.60582	6.32135	7.21299	9.30717	9.87122	6.33213	6.8482	6.38005	9.58919	0.113033	OK	0.7222	0.999786	0.0108763	OK	0.9701	0.999786	0.598718	OK	0.05475	0.719829	-0.102157	OK	0.7224	0.999786	0.485685	OK	0.1207	0.971176	0.587841	OK	0.0382	0.612831
ENSMUSG00000038145	Snrk	chr9:122117282-122169702	13.574	16.9765	16.1751	20.6946	13.8577	10.175	22.8002	22.9805	26.7716	15.2752	18.4349	15.611	24.8761	0.271242	OK	0.4394	0.999786	0.031365	OK	0.9222	0.999786	0.703564	OK	0.04275	0.647809	-0.239877	OK	0.4731	0.999786	0.432322	OK	0.23415	0.999786	0.672199	OK	0.03825	0.61341
ENSMUSG00000073599	Ecscr	chr18:35703224-35730869	0.871617	0.581831	0.924518	0.475604	0.559447	0.658902	0.369227	0	0.252897	0.726724	0.700061	0.529192	0.126448	-0.0539259	OK	0.9398	0.999786	-0.457615	OK	0.48105	0.999786	-2.52286	OK	0.033	0.573224	-0.40369	OK	0.504	0.999786	-2.46893	OK	0.0349	0.587426	-2.06524	OK	0.0383	0.613432
ENSMUSG00000022945	Chaf1b	chr16:93883900-93906115	12.1232	14.3743	17.1764	5.0891	17.7512	12.609	7.96345	9.44293	6.6457	13.2487	11.1328	12.7745	8.04431	-0.251041	OK	0.46785	0.999786	-0.0525807	OK	0.8657	0.999786	-0.719811	OK	0.0372	0.604254	0.19846	OK	0.5454	0.999786	-0.46877	OK	0.19885	0.999786	-0.667231	OK	0.03835	0.614122
ENSMUSG00000004317	Clcn5	chrX:7153809-7319358	4.8019	3.4872	3.62747	4.34187	2.74183	3.69568	6.08962	5.88303	7.54365	4.14455	3.98467	4.17571	6.71334	-0.0567536	OK	0.85865	0.999786	0.0108057	OK	0.9719	0.999786	0.695815	OK	0.0479	0.680863	0.0675592	OK	0.8225	0.999786	0.752569	OK	0.0347	0.585846	0.68501	OK	0.0384	0.614477
ENSMUSG00000036620	Mgat4b	chr11:50210889-50235103	12.6493	13.5861	11.2329	8.06895	11.2942	15.0153	7.51813	6.94692	5.80314	13.1177	9.65092	11.2759	6.37503	-0.442774	OK	0.3117	0.999786	-0.218273	OK	0.59895	0.999786	-1.04101	OK	0.01	0.302601	0.224501	OK	0.59	0.999786	-0.598235	OK	0.13745	0.999786	-0.822736	OK	0.0385	0.615185
ENSMUSG00000051811	Cox6b2	chr7:4751793-4753094	5.92103	5.86794	7.43107	4.05506	7.91157	9.14034	3.58131	3.78298	2.85915	5.89448	5.74306	6.87774	3.32106	-0.0375451	OK	0.9387	0.999786	0.222569	OK	0.62065	0.999786	-0.827719	OK	0.1218	0.973111	0.260114	OK	0.58455	0.999786	-0.790174	OK	0.1536	0.999786	-1.05029	OK	0.0385	0.615185
ENSMUSG00000085666	Gm9855	chr10:42052560-42055414	1.60793	4.52723	6.64004	2.71193	4.35489	1.51069	5.59016	4.77374	9.14745	3.06758	4.67598	3.81858	6.9606	0.608168	OK	0.21125	0.999786	0.315935	OK	0.4858	0.999786	1.18211	OK	0.0153	0.381201	-0.292233	OK	0.4935	0.999786	0.573941	OK	0.197	0.999786	0.866174	OK	0.0385	0.615185
ENSMUSG00000024533	Spire1	chr18:67488208-67552777	6.13304	5.81573	4.7684	10.3043	4.24372	6.62037	7.94157	9.53676	9.69503	5.97438	7.53636	6.26856	9.61589	0.335077	OK	0.31005	0.999786	0.0693433	OK	0.8172	0.999786	0.686631	OK	0.0335	0.577174	-0.265734	OK	0.38175	0.999786	0.351554	OK	0.287	0.999786	0.617288	OK	0.03855	0.615761
ENSMUSG00000023015	Racgap1	chr15:99620495-99651656	11.5356	21.5273	20.6111	10.5571	24.429	15.547	13.5376	13.3106	10.2994	16.5314	15.5841	17.8379	11.805	-0.0851377	OK	0.78995	0.999786	0.109731	OK	0.70775	0.999786	-0.485816	OK	0.1267	0.981272	0.194869	OK	0.4982	0.999786	-0.400678	OK	0.20205	0.999786	-0.595547	OK	0.0386	0.616337
ENSMUSG00000031986	Sprtn	chr8:124897885-124903813	1.83079	3.89769	4.74449	3.74748	3.61621	1.16562	6.43334	4.8021	7.89584	2.86424	4.24599	3.73839	6.34897	0.567948	OK	0.16505	0.999786	0.384266	OK	0.3227	0.999786	1.14837	OK	0.00535	0.206468	-0.183682	OK	0.6134	0.999786	0.580422	OK	0.12295	0.975594	0.764103	OK	0.0387	0.617152
ENSMUSG00000054662	Ano9	chr7:141101218-141117806	63.6761	54.151	24.0539	133.171	34.5381	41.1855	50.7076	74.5234	54.1332	58.9136	78.6123	42.1437	64.3283	0.416154	OK	0.27825	0.999786	-0.483282	OK	0.09725	0.902079	0.126854	OK	0.69675	0.999786	-0.899437	OK	0.0147	0.373739	-0.289301	OK	0.4495	0.999786	0.610136	OK	0.03875	0.617503
ENSMUSG00000021070	Bdkrb2	chr12:105563171-105593071	0.207325	0.709752	0.646289	0.325099	0.703579	0.250248	0.705046	0.914308	1.45887	0.458538	0.485694	0.552958	1.18659	0.0830056	OK	0.89725	0.999786	0.270126	OK	0.65045	0.999786	1.37171	OK	0.0336	0.577882	0.187121	OK	0.7444	0.999786	1.2887	OK	0.03065	0.553788	1.10158	OK	0.0388	0.617743
ENSMUSG00000079186	Gzmc	chr14:56231400-56234656	0.46006	0.176003	0.327413	1.14792	1.23222	0.538471	0.323658	0.293939	0.146898	0.318031	0.737665	0.698116	0.220419	1.2138	OK	0.13755	0.999786	1.1343	OK	0.12325	0.976261	-0.528922	OK	0.56275	0.999786	-0.0794992	OK	0.90035	0.999786	-1.74272	OK	0.0472	0.676247	-1.66322	OK	0.039	0.618474
ENSMUSG00000023008	Fmnl3	chr15:99317224-99370482	1.9164	2.98797	2.86753	2.11304	3.54061	2.00653	1.79967	1.40139	1.49915	2.45219	2.49029	2.44894	1.45027	0.0222422	OK	0.95315	0.999786	-0.0019137	OK	0.99565	0.999786	-0.757748	OK	0.0519	0.704708	-0.0241559	OK	0.943	0.999786	-0.77999	OK	0.048	0.681131	-0.755834	OK	0.039	0.618474
ENSMUSG00000067768	Xlr4b	chrX:73107634-73292976	3.49792	1.92134	1.48515	0.971853	1.3122	5.00761	0.296744	0.124617	0.315293	2.70963	1.2285	2.20552	0.219955	-1.1412	OK	0.36055	0.999786	-0.296979	OK	0.81545	0.999786	-3.62282	OK	0.0041	0.173967	0.844218	OK	0.5888	0.999786	-2.48162	OK	0.0767	0.827129	-3.32584	OK	0.039	0.618474
ENSMUSG00000031483	Erlin2	chr8:27023798-27039433	11.4023	12.2985	15.8968	14.8189	13.4019	11.4499	23.0273	21.2336	27.6143	11.8504	15.3579	15.9597	24.424	0.374042	OK	0.23995	0.999786	0.429496	OK	0.14635	0.999786	1.04336	OK	0.00105	0.0676744	0.055454	OK	0.8547	0.999786	0.66932	OK	0.0351	0.588996	0.613866	OK	0.03905	0.618711
ENSMUSG00000034880	Mrpl34	chr8:71464925-71465752	59.6257	35.5494	33.4022	39.3122	43.1206	57.5954	29.421	28.5412	26.0096	47.5875	36.3572	43.379	27.2754	-0.388342	OK	0.25125	0.999786	-0.133586	OK	0.6668	0.999786	-0.802982	OK	0.02165	0.458105	0.254756	OK	0.42265	0.999786	-0.41464	OK	0.24745	0.999786	-0.669396	OK	0.03905	0.618711
ENSMUSG00000002068	Ccne1	chr7:38097983-38107534	4.06557	6.44109	5.84115	2.41378	5.88534	4.04801	2.9824	2.91303	2.11182	5.25333	4.12747	4.30525	2.51242	-0.347975	OK	0.37115	0.999786	-0.287134	OK	0.41635	0.999786	-1.06415	OK	0.0102	0.306552	0.060841	OK	0.86795	0.999786	-0.716177	OK	0.0874	0.867896	-0.777019	OK	0.0391	0.619059
ENSMUSG00000046432	Ngfrap1	chrX:136270252-136271978	55.6141	64.9852	70.7686	35.9179	82.2568	81.0302	48.9277	51.3193	40.2867	60.2997	53.3432	70.7382	45.803	-0.176845	OK	0.5988	0.999786	0.23034	OK	0.44835	0.999786	-0.396708	OK	0.233	0.999786	0.407185	OK	0.1885	0.999786	-0.219863	OK	0.51855	0.999786	-0.627048	OK	0.0391	0.619059
ENSMUSG00000028557	Rnf11	chr4:109451097-109484728	79.3453	49.0501	74.1222	135.227	63.2959	92.0693	114.246	161.463	139.162	64.1977	104.675	89.8703	150.313	0.705317	OK	0.0658	0.777164	0.485322	OK	0.17275	0.999786	1.22737	OK	0.0016	0.0910299	-0.219995	OK	0.5297	0.999786	0.522057	OK	0.18095	0.999786	0.742052	OK	0.0392	0.62042
ENSMUSG00000002059	Rab34	chr11:78188429-78192193	25.4666	32.7935	32.1199	18.5577	34.9926	31.5801	17.8207	19.7255	16.2882	29.13	25.3388	28.1311	18.0068	-0.201158	OK	0.5417	0.999786	-0.0503387	OK	0.87435	0.999786	-0.693962	OK	0.0367	0.599108	0.150819	OK	0.6318	0.999786	-0.492804	OK	0.1477	0.999786	-0.643623	OK	0.0393	0.621
ENSMUSG00000031246	Sh3bgrl	chrX:109095364-109200439	7.40907	9.082	14.1718	5.08016	12.7933	9.91454	5.95195	7.21251	5.02754	8.24553	9.62598	9.55327	6.12002	0.22332	OK	0.5108	0.999786	0.212382	OK	0.48325	0.999786	-0.430076	OK	0.19495	0.999786	-0.0109377	OK	0.972	0.999786	-0.653396	OK	0.06195	0.758686	-0.642458	OK	0.03935	0.621679
ENSMUSG00000041935	AW549877	chr15:3982035-3995752	14.3577	15.3565	14.0464	24.2723	14.064	10.8464	15.4206	19.9762	20.6025	14.8571	19.1594	13.4437	20.2894	0.366895	OK	0.25135	0.999786	-0.144228	OK	0.61385	0.999786	0.449568	OK	0.1603	0.999786	-0.511124	OK	0.0794	0.837427	0.0826724	OK	0.79865	0.999786	0.593796	OK	0.03945	0.62248
ENSMUSG00000041736	Tspo	chr15:83563572-83574201	49.7645	50.6006	49.8926	30.1601	50.6673	54.5053	33.1991	30.434	29.58	50.1825	40.0263	46.1239	30.007	-0.326236	OK	0.3129	0.999786	-0.121671	OK	0.6736	0.999786	-0.741884	OK	0.024	0.48527	0.204565	OK	0.49345	0.999786	-0.415648	OK	0.2173	0.999786	-0.620213	OK	0.0395	0.622935
ENSMUSG00000030346	Rad51ap1	chr6:126923049-126939587	3.76004	5.93537	5.26512	3.75354	6.69345	5.36274	2.77461	2.99714	2.6574	4.8477	4.50933	4.9436	2.82727	-0.104388	OK	0.7943	0.999786	0.0282607	OK	0.9378	0.999786	-0.777891	OK	0.0668	0.782589	0.132648	OK	0.72175	0.999786	-0.673503	OK	0.11165	0.95065	-0.806151	OK	0.03965	0.624408
ENSMUSG00000033499	Larp4b	chr13:9093904-9173086	5.85972	8.50091	13.1097	9.14773	9.62643	5.86794	14.4888	12.1624	18.5614	7.18032	11.1287	9.99438	15.3619	0.63217	OK	0.0534	0.713918	0.47707	OK	0.12245	0.975127	1.09724	OK	0.00095	0.0626468	-0.1551	OK	0.60305	0.999786	0.465065	OK	0.1433	0.999786	0.620165	OK	0.03965	0.624408
ENSMUSG00000030203	Dusp16	chr6:134715472-134792625	20.2892	14.5798	10.0252	10.5644	8.00809	11.7898	13.3862	17.1464	15.8551	17.4345	10.2948	11.0614	16.5008	-0.760032	OK	0.01625	0.39322	-0.656416	OK	0.0236	0.480483	-0.0794142	OK	0.79625	0.999786	0.103616	OK	0.7125	0.999786	0.680618	OK	0.02535	0.501092	0.577001	OK	0.0397	0.624535
ENSMUSG00000094377	U4	chr5:115490253-115490394	7.44633	0	0	33.458	0	30.0102	1.83015	0	0	3.72316	16.729	10.6135	0	2.16775	OK	0.28075	0.999786	1.51129	OK	0.44985	0.999786	-inf	OK	0.0996	0.910601	-0.656453	OK	0.6284	0.999786	-inf	OK	0.00675	0.239173	-inf	OK	0.03975	0.624535
ENSMUSG00000021792	5730469M10Rik	chr14:40993739-41013788	26.1192	32.3039	40.6199	18.3238	39.7326	28.8428	25.0779	20.8834	19.8432	29.2115	29.4718	31.2178	20.3633	0.0127991	OK	0.97025	0.999786	0.0958299	OK	0.747	0.999786	-0.520564	OK	0.10825	0.93854	0.0830308	OK	0.7807	0.999786	-0.533363	OK	0.1072	0.935896	-0.616394	OK	0.03995	0.626229
ENSMUSG00000027419	Pcsk2	chr2:143535475-143816285	0.731575	1.99725	1.86337	0.900207	2.24958	1.04501	1.52718	0.733795	1.09265	1.36441	1.38179	1.60726	0.913223	0.0182568	OK	0.96815	0.999786	0.236322	OK	0.54415	0.999786	-0.579239	OK	0.18935	0.999786	0.218066	OK	0.57155	0.999786	-0.597496	OK	0.1748	0.999786	-0.815561	OK	0.04005	0.626461
ENSMUSG00000058135	Gstm1	chr3:108012254-108017973	25.2042	19.6564	17.7012	16.0659	19.3486	24.2409	15.0754	12.9481	12.2717	22.4303	16.8836	19.555	12.6099	-0.409832	OK	0.21055	0.999786	-0.197916	OK	0.50525	0.999786	-0.830893	OK	0.0147	0.373739	0.211916	OK	0.48675	0.999786	-0.42106	OK	0.21745	0.999786	-0.632976	OK	0.04035	0.62815
ENSMUSG00000026955	2010317E24Rik	chr2:25372320-25378213	4.12471	5.69502	4.40296	4.05285	7.36411	5.80774	3.26072	3.14168	2.03041	4.90987	4.22791	5.47752	2.58604	-0.215741	OK	0.7206	0.999786	0.157839	OK	0.7574	0.999786	-0.924937	OK	0.11195	0.950945	0.37358	OK	0.49475	0.999786	-0.709196	OK	0.2544	0.999786	-1.08278	OK	0.04035	0.62815
ENSMUSG00000028125	Abca4	chr3:122044442-122180061	1.12317	0.783061	0.286983	0.748989	0.410414	0.327144	0.532336	1.35768	0.430644	0.953117	0.517986	0.423298	0.894164	-0.87974	OK	0.12555	0.979281	-1.17098	OK	0.0306	0.553678	-0.0921143	OK	0.8695	0.999786	-0.29124	OK	0.5786	0.999786	0.787625	OK	0.1663	0.999786	1.07887	OK	0.04045	0.628709
ENSMUSG00000039840	Epg5	chr18:77938466-78035027	3.32929	3.22999	3.03296	5.98314	2.99365	3.15079	4.68175	5.61298	5.41838	3.27964	4.50805	3.60873	5.51568	0.458968	OK	0.15745	0.999786	0.137955	OK	0.63465	0.999786	0.750003	OK	0.0187	0.424253	-0.321013	OK	0.29095	0.999786	0.291035	OK	0.373	0.999786	0.612048	OK	0.0407	0.631594
ENSMUSG00000019214	Chtf18	chr17:25717170-25727419	2.78986	4.61638	2.939	2.50583	4.89681	4.95781	2.13322	2.18603	1.60887	3.70312	2.72241	3.99594	1.89745	-0.443855	OK	0.3368	0.999786	0.109795	OK	0.8113	0.999786	-0.964678	OK	0.0494	0.690294	0.55365	OK	0.252	0.999786	-0.520823	OK	0.29475	0.999786	-1.07447	OK	0.0408	0.632146
ENSMUSG00000040592	Cd79b	chr11:106311340-106314762	0.648316	0.28369	0.288073	0.444816	0.3378	0.602982	0.231197	0.156558	0.108906	0.466003	0.366444	0.39066	0.132732	-0.346745	OK	0.6173	0.999786	-0.254425	OK	0.697	0.999786	-1.81182	OK	0.0341	0.581161	0.0923194	OK	0.8835	0.999786	-1.46508	OK	0.0727	0.811137	-1.5574	OK	0.04085	0.632699
ENSMUSG00000068101	Cenpm	chr15:82233778-82244747	4.71864	4.83994	4.41033	1.98762	5.23423	4.56017	2.27622	2.28834	1.92295	4.77929	3.19897	4.02354	2.10564	-0.579187	OK	0.2008	0.999786	-0.24833	OK	0.54045	0.999786	-1.18254	OK	0.0151	0.379106	0.330857	OK	0.4408	0.999786	-0.603349	OK	0.224	0.999786	-0.934206	OK	0.04085	0.632698
ENSMUSG00000061048	Cdh3	chr8:106510912-106556908	18.1328	34.2259	24.7775	12.6557	28.8687	17.5368	17.0797	14.9592	13.0545	26.1794	18.7166	21.1618	14.0068	-0.48411	OK	0.14855	0.999786	-0.30697	OK	0.3039	0.999786	-0.902298	OK	0.00675	0.239173	0.17714	OK	0.5518	0.999786	-0.418188	OK	0.1979	0.999786	-0.595328	OK	0.0411	0.634567
ENSMUSG00000026683	Nuf2	chr1:169497933-169531464	7.24995	10.1807	9.72758	5.0133	11.253	8.71905	6.15598	5.49201	5.31248	8.71535	7.37044	8.70933	5.40225	-0.241807	OK	0.4982	0.999786	-0.000996802	OK	0.99755	0.999786	-0.689999	OK	0.0605	0.751877	0.24081	OK	0.4629	0.999786	-0.448192	OK	0.2334	0.999786	-0.689002	OK	0.0411	0.634567
ENSMUSG00000034773	BC030867	chr11:102248881-102265187	4.11236	5.25184	3.17627	2.05288	5.83249	4.51745	2.19339	2.54766	1.35916	4.6821	2.61458	4.18111	1.95341	-0.840577	OK	0.1348	0.998465	-0.163269	OK	0.74915	0.999786	-1.26116	OK	0.02425	0.488758	0.677309	OK	0.21	0.999786	-0.420583	OK	0.4691	0.999786	-1.09789	OK	0.04125	0.635993
ENSMUSG00000022951	Rcan1	chr16:92391952-92466146	35.721	32.261	30.5103	32.945	29.8454	37.6753	45.6219	54.4991	59.7098	33.991	31.7277	37.7142	57.1044	-0.0994107	OK	0.7524	0.999786	0.149956	OK	0.6026	0.999786	0.748451	OK	0.01985	0.436982	0.249367	OK	0.3898	0.999786	0.847862	OK	0.00755	0.255718	0.598495	OK	0.0413	0.63632
ENSMUSG00000092730	Snora24	chr3:123507936-123508066	0	9.53896	10.2331	0	13.1161	24.3393	7.04416	0	0	4.76948	5.11657	14.8332	0	0.101344	NOTEST	1	1	1.63693	OK	0.4028	0.999786	-inf	NOTEST	1	1	1.53558	OK	0.4544	0.999786	-inf	NOTEST	1	1	-inf	OK	0.04135	0.636535
ENSMUSG00000030199	Etv6	chr6:134035699-134270158	16.7373	14.0262	17.2345	19.0344	14.5066	16.3463	24.5505	24.7458	31.0079	15.3818	18.1345	18.4678	27.8769	0.237513	OK	0.4499	0.999786	0.263794	OK	0.36865	0.999786	0.857849	OK	0.00615	0.225234	0.0262804	OK	0.9271	0.999786	0.620336	OK	0.0461	0.670386	0.594055	OK	0.04145	0.637186
ENSMUSG00000050910	Cdr2l	chr11:115381915-115396132	2.57493	4.0077	3.73106	2.22445	5.12926	2.64038	2.24075	2.06565	1.95991	3.29131	2.97775	3.3368	2.01278	-0.144438	OK	0.7011	0.999786	0.0198006	OK	0.9549	0.999786	-0.709473	OK	0.0656	0.776775	0.164238	OK	0.6435	0.999786	-0.565036	OK	0.15075	0.999786	-0.729274	OK	0.04145	0.637186
ENSMUSG00000024833	Pola2	chr19:5940542-5964206	6.40545	9.40751	10.3377	5.17791	11.5472	7.47053	5.49005	5.82219	4.38686	7.90648	7.7578	8.16925	5.10453	-0.0273879	OK	0.94215	0.999786	0.0471672	OK	0.8842	0.999786	-0.631259	OK	0.0827	0.852279	0.0745552	OK	0.826	0.999786	-0.603871	OK	0.1009	0.915643	-0.678427	OK	0.0416	0.638491
ENSMUSG00000042501	Cpa6	chr1:10324719-10719945	0.208498	0.384806	0.550715	0.271232	0.537345	0.68949	0.455929	0.116356	0.358214	0.296652	0.410974	0.560921	0.237285	0.470275	OK	0.4713	0.999786	0.919027	OK	0.1064	0.933156	-0.32215	OK	0.64305	0.999786	0.448752	OK	0.42055	0.999786	-0.792425	OK	0.2471	0.999786	-1.24118	OK	0.04165	0.638592
[truncated: 36,981 more rows]

## Sheet: Esrp1,2
		geneID	Locus	gene	WT-1	WT-5	KO-1	KO-2	KO-4	KH-1	KH-2	DKO-2	DKO-3
[truncated: 2 more rows]
