# Supplementary material for: The splicing regulators Esrp1 and Esrp2 direct an epithelial splicing program essential for mammalian development
Source: eLife. 2015 Sep 15;4:e08954. doi: 10.7554/eLife.08954 (PMC4566030; doi:10.7554/eLife.08954)
Supplement: Figure 6—source data 2. — DOI: http://dx.doi.org/10.7554/eLife.08954.023 [file elife08954s007.xlsx]

## Sheet: DEG_DKO_gene_list
Krt12
F3
Pla2g4e
Ankrd23
Exph5
8030474K03Rik
Fabp4
Serpinb3a
Tchh
Ear5
Gsdmc
Bsnd
Rnase1
Clmp
Tmem160
Esrp1
Acsl6
Tmprss11e
Mt2
H60c
Fkbp5
Krt6b
Krt2
Car6
Ikzf4
Elovl5
Gm10080
Tbc1d9
Tmsb10
Stmn1
Hsd17b7
Hist1h3i
Gm8292
Adm
Ftl1
Stk10
Hba-a1
Hbb-b2
Hba-a2
MID1
Xist
Mid1
Skint4
Mgarp
Alox12e
S100a4
Fam83b
Alad
Dsg1b
Serpinb6c
Slc25a31
Tyrp1
Acpl2
Klk6
S100a6
AC163630.1
Sprr1b
Gm9696
AC158361.3
Dlg2
Gsg1l
Gm13536
Akap4
Tmem56
Krt77
Il33
N28178
Tmc3
Scnn1b
Il22ra1
March8
Slc34a2
Pde8b
Adam12
Chit1
Skint10
Tpm2
Slpi
A4gnt
Aldh1a7
Skint5
Ache
S100a9
Slc6a19
Man2a1
Pla2g3
Sema3g
Chi3l1
Fmo2
Bnip3
Ccr4
Dnase1l3
Akr1c18
Sprr2d
Camk1d
Dock3
Slurp1
Fam83d
Cryab
Abhd14b
Polr3g
Btc
Lrrc20
Cidea
Il1b
Rptn
Cryl1
Ccl20
Adm2
Rhbdl2
Krt13
Clu
Sec14l4
Fgf1
Saa1
Ifi202b
Slc16a5
Fgf22
Sprr1a
Dennd5b
Sod3
Gm9000
Ccdc65
Skint3
Gm20627
Fosl1
Epgn
Smpd1
Synm
Nsg2
Cited4
Sema4g
Hpgd
Krt6a
Tmprss11f
Esrp2
Gm16439
Rnd1
Abhd12b
Cyp11a1
Serinc2
Camkk1
Rtn4rl1
Tbc1d10c
C130079G13Rik
Fetub
Chd5
Capn2
Crnn
Cgref1
Hpse
Gyk
Tesc
Skint2
Ppfia4
Krt84
Ptger3
Sprr2g
Ak4
Cmtm8
Acox2
Mocs2
Dapk2
Calml3
Pinlyp
Cyp4v3
Ugt3a2
Egfl6
Nlrp10
2310001H18Rik
Gm3608
Serpini1
Stac2
GM5849
Kif26b
Gm11545
Crtac1
Bbox1
4930412C18Rik
Krt34
Pfkfb3
Mocos
Cdr2
Fam169b
Dab1
E2f2
Maoa
Psors1c2
Tmprss7
Palm
Scnn1g
Sprr2b
H6pd
Krt16
Sprr2e
Rbp7
Rhpn1
Lce3f
Gm10119
Sprr2h
Plekha2
Mapre2
Lce3c
Ifi204
Prr9
Slc5a8
Ophn1
Rgs9bp
Gpr35
Lpo
Defb4
Lce3b
Defb3
Arc
Ptpn5
Prkag3
Slc38a3
Ccdc64b
Nfe2
Gldc
A4galt
Fam115c
Aadacl2
Tnfrsf23
Acsl4
Pla2g16
Gprin2
Bicd1
Gm2223
Sp6
Gm438
Hif1a
Cyp2g1
Defb14
Tmem120a
Gm9992
Prss22
Pygl
Fam46b
Thsd1
Hemgn
Ak3l2-ps
Mx1
Kif21a
Gstm7
Syt8
Pitx1
Baiap2l2
Higd1a
Adh1
Pgm2
Chac1
Capn9
Gm757
Pparg
Hsd17b2
Grin2b
Adam8
Dhrs9
Skint7
Pigg
Catsperg1
Hoxb9
Hsd17b14
Lypd1
AC158361.2
Ces2f
Kbtbd11
Ankrd24
Abca3
Adam19
Sag
Icmt
Bcl3
Slc39a8
Gm5416
Gm5414
Scgb2b27
Gm12648
Galnt1
Egr1
Hspa2
Ptgds
Nipal1
Lrrc8b
Cyp2s1
Sh3bgrl2
Tppp
Wnt10a
Npy
Gstp2
Ppm1l
Plcxd2
Prkcdbp
Snx11
Capg
Golga7b
Sectm1b
Pdpk1
Dusp18
Padi1
Cast
P2ry4
RP23-271G7.3
Bex1
Homer2
Pgap1
Usp38
Arhgef37
Bcl2l15
Prelid2
Cpeb4
Scgb1a1
Fads6
Sdr42e1
Tgm5
Mlana
Neu3
Aagab
Slc38a4
Gpr111
Gm4202
Etv4
Tmcc3
Slc25a30
Gfod1
Ndst1
Trip6
March3
Fam134b
Phlda1
Nbl1
Tnc
Pramef12
Klf3
Cdk2ap1
Upk3b
Wdfy2
Il6ra
Bmp4
Myl7
Phlda3
Ptk6
Sh3gl3
Chl1
Celsr3
Gm13075
4932415M13Rik
Dct
Slc46a2
Appl2
H2-Aa
Rab5a
Aldh1a3
Tmem177
Scel
Paip2b
Bag2
AC148089.1
Lyst
Slc26a2
Metazoa_SRP
Gramd1c
Gm17131
Ptprk
Cbl
Frmpd1
Nebl
Hipk3
Pcyox1
Fgfbp3
AC158361.6
Gsta4
Heca
Tmem123
Fam20b
Hiatl1
Mreg
Mfsd7c
Prrg4
Ankrd44
Ept1
A030009H04Rik
Gm3912
Apoe
Dsg1c
Cd74
Kif13b
Slc22a23
Nqo1
AC114588.1
Hic2
Gm9746
Gm10698
Stx17
Malat1
Dsc1
Rhobtb1
Sat1
Dock9
Ube4a
Dkk4
Gpam
Tmppe
Rragd
Cntfr
Gpr115
Lypd5
Cmtm6
Copg2
Pggt1b
Muc15
Mansc1
Tubb6
Fam20c
Rab40b
Inhbb
Kdm1b
Gsn
Fam132a
Rbm20
Gm6768
Mtss1
Abca12
Acer1
Daam1
Stim1
Mpzl2
Galnt6
Atp13a4
Entpd5
Slc45a2
Lmbrd2
Irx1
Bend4
Mtmr1
Snx9
Cryba2
Ttpal
Aktip
Sorbs1
Tacr3
Myof
Ormdl1
Fer
Hephl1
Slc25a17
Arhgef26
Pde4dip
Nlrc3
Krt23
Lrrc28
Laptm4b
Grhl1
Eif4ebp2
Ston2
Fhl3
Arhgef5
Prkar2a
Slc30a7
Hif1an
Heph
Cln8
Gpt
Minpp1
Gnai3
Plekha4
Insig2
Zfp385b
Mrgprb2
Zfand6
Alox8
Blzf1
Ndrg4
Epha1
Aebp1
Trib3
Camsap2
Ankrd13c
Mt4
Rarres1
Asph
Hsdl2
Slc30a4
Dnajb5
Renbp
Sccpdh
Mfap3l
Gm13667
Fancg
Gid8
Otud1
Casp1
Pgk1-rs7
Tspan10
Kctd5
Nucb2
Rell1
Fech
Ldlrad3
Kif1c
Gltpd1
Dag1
Klk5
Lmbr1
Lonp2
Galnt10
Slc46a1
Crip2
Avp
Defb6
Tchhl1
Ccl1
4930471C06Rik
Sel1l3

## Sheet: DEG_DKO_GOTERMS
Category	Term	Count	%	P-Value	Fold Enrichment	Bonferroni	Benjamini
GOTERM_BP_FAT	epidermal cell differentiation	10	2.1	2.7e-06	8.2	0.0048	0.0024
GOTERM_BP_FAT	keratinocyte differentiation	10	2.1	1.6e-06	8.7	0.0028	0.0028
GOTERM_BP_FAT	oxidation reduction	36	7.4	1.1e-05	2.2	0.019	0.0063
GOTERM_BP_FAT	fatty acid metabolic process	16	3.3	3.4e-05	3.6	0.057	0.015
GOTERM_CC_FAT	intermediate filament cytoskeleton	12	2.5	0.001	3.3	0.23	0.084
GOTERM_CC_FAT	intermediate filament	12	2.5	0.00084	3.4	0.2	0.1
GOTERM_MF_FAT	calcium ion binding	39	8	0.00022	1.9	0.11	0.11
GOTERM_CC_FAT	extracellular region	66	13.6	0.00046	1.5	0.11	0.11
GOTERM_CC_FAT	cytoskeleton	46	9.5	0.0019	1.6	0.4	0.12
GOTERM_BP_FAT	epidermis development	11	2.3	0.00079	3.7	0.75	0.18
GOTERM_BP_FAT	epithelium development	17	3.5	0.00078	2.6	0.74	0.2
GOTERM_BP_FAT	epithelial cell differentiation	11	2.3	0.0007	3.8	0.71	0.22
GOTERM_BP_FAT	lipid biosynthetic process	17	3.5	0.0013	2.5	0.9	0.23
GOTERM_BP_FAT	ectoderm development	11	2.3	0.0013	3.5	0.89	0.24
GOTERM_BP_FAT	defense response	21	4.3	0.0053	2	1	0.54
GOTERM_BP_FAT	cation homeostasis	12	2.5	0.0046	2.7	1	0.55
GOTERM_BP_FAT	cytoskeleton organization	17	3.5	0.005	2.2	1	0.55
GOTERM_MF_FAT	structural molecule activity	22	4.5	0.004	2	0.88	0.66
GOTERM_BP_FAT	organophosphate metabolic process	11	2.3	0.0094	2.6	1	0.72
GOTERM_MF_FAT	protein domain specific binding	12	2.5	0.0082	2.5	0.99	0.77
