# Supplementary material for: The splicing regulators Esrp1 and Esrp2 direct an epithelial splicing program essential for mammalian development
Source: eLife. 2015 Sep 15;4:e08954. doi: 10.7554/eLife.08954 (PMC4566030; doi:10.7554/eLife.08954)
Supplement: Supplementary file 1. — Mapping statistics for the epidermis samples used for rMATS splicing analysis. Epidermis samples and the associated reads from 2 lanes of a HiSeq 2000, 2 × 100 bp paired-end reads. Total reads and associated mapped reads when aligned to the mm10 mouse genome. Percent of mapped reads assigned to genomic regions are indicated. DOI: http://dx.doi.org/10.7554/eLife.08954.025 [file elife08954s008.xlsx]

## Sheet: Sheet1
tophat, paired-end 100bp read, 25bp seed, allowing 2 bp mismatch per seed, anchorLength 8bp
Sample	Total Read Pairs	Mapped Pairs	Mapping Rate	mm10	%	junction	%	%	%	%
								exon	intron	intergenic
DKO-1	39300846	31878882	0.811	47366644	0.603	16391120	0.209	0.72	0.039	0.053
DKO-2	54796272	43489320	0.794	62025307	0.566	24953333	0.228	0.723	0.029	0.041
KH-1	50041780	40218779	0.804	54783579	0.547	25653979	0.256	0.753	0.014	0.037
KH-2	42336458	34189784	0.808	50543470	0.597	17836098	0.211	0.715	0.045	0.047
KO-1	44736911	36521786	0.816	51289406	0.573	21754166	0.243	0.754	0.021	0.042
KO-2	46288918	36492630	0.788	54229566	0.586	18755694	0.203	0.695	0.032	0.061
KO-3	154973952	119111595	0.769	159509558	0.515	78713632	0.254	0.723	0.013	0.032
WT-1	45927980	35870552	0.781	51426573	0.56	20314531	0.221	0.717	0.024	0.041
WT-2	83095958	64191217	0.772	86600021	0.521	41782413	0.251	0.721	0.019	0.033
Total	561499075	441964545	0.787	617774124	0.55	266154966	0.237	0.725	0.026	0.043
