# Supplementary material for: The splicing regulators Esrp1 and Esrp2 direct an epithelial splicing program essential for mammalian development
Source: eLife. 2015 Sep 15;4:e08954. doi: 10.7554/eLife.08954 (PMC4566030; doi:10.7554/eLife.08954)
Supplement: Supplementary file 2. — DAVID analysis of all SE splicing events. DOI: http://dx.doi.org/10.7554/eLife.08954.026 [file elife08954s009.xlsx]

## Sheet: SE_ALL_gene_list
2810405K02Rik
Lsm14b
Csnk1d
Nf2
Csda
Ptprf
Mprip
Epb4.1
Arhgap17
Slc37a2
Flnb
Myo1b
Grhl1
Atp6v1c2
Timm17b
Slk
Itga6
Il1f9
Lsr
Tor2a
Scrib
Plekha1
Stab1
Fgfr3
Macf1
Slain2
Cd44
Acly
Arhgef11
Usp4
Esrp1
Ppip5k2
Arhgef10l
Gpr137
Baiap2
Dock9
Fgfr1
Ctnnd1
Myo6
Postn
Ralgps2
Uap1
Ndufv3
Eef1d
Uchl3
Vps29
Pdgfa
Hnrnpa1
Sec31a
Mcfd2
Wnk1
Kras
Arfgap1
Slmap
Atp2c1
Mfge8
Kcnj12
Il1f5
Abi1
Spna2
Tmem40
AC149090.1
Aktip
Phactr4
Aup1
Map3k7
Fnbp1
Dkkl1
Sec16a
Tmem179b
Etl4
Psap
Epn3
Cldn25
Aadacl2
Myo18a
Syne2
Lef1
Plekhm2
Hnrpdl
Carkd
Sh3kbp1
Papln
Mllt4
Zfand6
Clasp1
Tuft1
Wfdc5
Mark2
Ndel1
Nt5c3
1700055N04Rik
Rassf7
Bnip2
Cwh43
Il34
Mfsd7a
Clptm1l
Lta4h
Inf2
Golgb1
Rnf25
Myo9a
Clip1
Eif5
Spag9
Sgsm1
Yap1
Rdh1
Comt
Sltm
Tmem80
Tjp1
Srrm1
Zfp384
Timm44
Tacc2
Wsb1
5033414D02Rik
Ccbl1
Slc28a3
Pla2g4f
Susd2
Akap9
Rdh13
Zfp672
Per1
Mgst2
Mapkapk3
Gsta3
Supt5h
Nisch
Fn1
Acsl1
Atg13
B4galt3
Ciapin1
Atp11c
Josd2
Rpp21
Ano8
Hnrnpa2b1
Rab11fip1
Scnm1-ps
Arvcf
Golim4
Tial1
Xpa
Aldoc
Wdr26
R3hdm2
Skint3
Tab2
Samhd1
Alas1
Iah1
Srsf11
Zdhhc16
Hnrnpl
Kremen1
Atp2b4
Klk13
Il1r2
AI316807
Tspan9
Nbr1
Calcoco1
Bnipl
Vangl2
Nkpd1
Reps1
Tmem192
Flna
Acpl2
Anxa9
Ylpm1
Rod1
Cttn
Erbb2ip
Ppfibp1
Ginm1
Rps24
Pdk3
Map2k7
2610204G22Rik
2310035C23Rik
Aplp2
Tatdn2
Ddr1
Golga2
Cln3
App
Trappc10
Paqr5
Add1
Exoc1
H60c
Mrpl10
Stx2
Shkbp1
RP23-251I6.1
Dtnb
Ktn1
Il6ra
Cenpa
D4Wsu53e
Fbf1
Arhgap1
Sidt2
Zfp445
Tm7sf3
Alg1

## Sheet: SE_ALL_GOTERM
Category	Term	Count	%	P-Value	Fold Enrichment	Bonferroni	Benjamini
GOTERM_MF_FAT	cytoskeletal protein binding	20	9.8	1.7e-07	4.3	5.8e-05	5.8e-05
GOTERM_CC_FAT	cell cortex	10	4.9	2e-05	6.6	0.0049	0.0049
GOTERM_BP_FAT	vesicle-mediated transport	18	8.8	1.2e-05	3.5	0.012	0.012
GOTERM_MF_FAT	actin binding	13	6.3	9.1e-05	4	0.031	0.016
GOTERM_BP_FAT	tissue morphogenesis	10	4.9	0.0011	3.9	0.7	0.18
GOTERM_BP_FAT	biological adhesion	16	7.8	0.0011	2.6	0.7	0.21
GOTERM_BP_FAT	intracellular transport	14	6.8	0.00081	3	0.58	0.25
GOTERM_BP_FAT	cell adhesion	16	7.8	0.0011	2.6	0.69	0.26
GOTERM_BP_FAT	membrane organization	11	5.4	0.00075	3.7	0.55	0.33
GOTERM_BP_FAT	protein localization	18	8.8	0.0032	2.2	0.97	0.38
GOTERM_CC_FAT	extrinsic to membrane	14	6.8	0.0044	2.5	0.66	0.42
GOTERM_CC_FAT	cytoskeleton	24	11.7	0.0076	1.8	0.84	0.46
GOTERM_BP_FAT	apoptosis	13	6.3	0.0046	2.6	0.99	0.46
GOTERM_BP_FAT	programmed cell death	13	6.3	0.0053	2.5	1	0.47
GOTERM_BP_FAT	cytoskeleton organization	10	4.9	0.009	2.8	1	0.58
GOTERM_BP_FAT	cell death	13	6.3	0.009	2.4	1	0.62
GOTERM_MF_FAT	nucleotide binding	37	18	0.0084	1.5	0.95	0.63

## Sheet: SE_ALL_KEGG
Category	Term	Count	%	P-Value	Fold Enrichment	Benjamini
KEGG_PATHWAY	Adherens junction	8	0.4	6.6e-06	10.8	0.00057
KEGG_PATHWAY	MAPK signaling pathway	11	0.5	0.00017	4.3	0.0075
KEGG_PATHWAY	Tight junction	6	0.3	0.0091	4.6	0.23
KEGG_PATHWAY	Regulation of actin cytoskeleton	7	0.3	0.017	3.3	0.31
KEGG_PATHWAY	Hematopoietic cell lineage	4	0.2	0.046	4.9	0.56
KEGG_PATHWAY	Gap junction	4	0.2	0.049	4.8	0.52
