# Supplementary material for: The splicing regulators Esrp1 and Esrp2 direct an epithelial splicing program essential for mammalian development
Source: eLife. 2015 Sep 15;4:e08954. doi: 10.7554/eLife.08954 (PMC4566030; doi:10.7554/eLife.08954)
Supplement: Supplementary file 3. — Primer sequences. DOI: http://dx.doi.org/10.7554/eLife.08954.027 [file elife08954s010.xlsx]

## Sheet: Sheet1
Supplementary file 3: Primer sequences
RT-PCR Alternative Splicing Primers
Gene Symbol	Forward Primer	Reverse Primer
Fgfr1	5'-CCTGGGCAGCAATGTGGAGTT-3'	5'-AAGGCCCCGGTGCAGTAGATA-3'
Fgfr2	5'CCCGGGTCTAGATTTATAGTGATGCCCAGCC-3'	5'CCCGGGGAATTCACCACCATGCAGGCGATTAA-3'
Fgfr3	5'-TGCCGGCCAACCAGACAGC-3'	5'-GCGCAGGCGGCAGAGTATCACA-3'
CD44	5'-ACAGCAAGAAGGGCGAGTAT-3'	5'-GCAGACGGCAAGAATCAGA-3'
Map3k7	5'-TTCCTGCCACAAACGACAC-3'	5'-ATTCTGACACTAGGGCTGGATGAC-3'
Ralgps2	5'-ACCTGCTGGATGATAGTGTC-3'	5'-CTTCAGAGATTTGGCGGCATAGTA-3'
Lef1	5'-TCATCACCTACAGCGACGAGCACT-3'	5'-GGGGGCCAGGGGGACCAG-3'
Mllt4	5'-CATAAGGCCATTGCTGTTGTC-3'	5'-GGTCTCGGTCCTGCTTGATG-3'
Enah	5'-GCTGGGCGTGGGAATGGACCTCTT-3'	5'-TTGCCAGCTCTTTTCTCATCTCAT-3'
Numb	5'-CCTCGGCCACGTAGAAGTTGATGA-3'	5'-TCTCCCGCTTCTGTTTACGCTCTA-3'
Nf2	5'-TGACTTCAAGGATACGGACAT-3'	5'-CAAACAAGCCAGCCCTCTACT-3'
Epb4.1	5'-TTAACATCAACGGGCAAGTC-3'	5'-ATATCGGCATCTCCTGTGA-3'
Myo6	5'-CGCGCTCCCAAGTCGGTTAC-3'	5'-AGGGCGGATGAAGGGGATGC-3'
Fnbp1	5'-CCAAACCCAAAATCCACTGCTTCC-3'	5'-TGGTCCGTCTCCTTCTGTATCTCT-3'
Ptprf	5'-ATGTGCGGTTGGAGAATGGTGAGC-3'	5'-TAGGCAGCGACGGTGATGGAGTAG-3'
Macf1	5'-GCAGATAAGATTGAAGATGAGGTC-3'	5'-TATGTTAGTTCTGCCTCGTG-3'
Itga6	5'-CTGTTCTTGCCGGGATTCTGATGC-3'	5'-GGGGGCTTTGGGTAGTGTGAGG-3'
Rap1gap	5'-GCGGTGGGGGTGGCTTCTT-3'	5'-CCGCTGTCTGGGGTCTTCTGG-3'
Atp6v1c2	5'-TGTCCGGGAATTTTACTATGATGA-3'	5'-AGGTGCCGGAAGACAGAGTTGAGC-3'
Uap1	5'-CCCGCTCAAGAATGCAGACAGTCA-3'	5'-CCAAAACAACGGCTCCCTATGTGG-3'
Arhgef10l	5'-AGGAGCGCAGGGTCTTC-3'	5'-GATTGTCTTTGTCGTAGGTG-3'
Grhl1	5'-ACGGCTTTGCTGTGGGAATC-3'	5'-ACCTCTGTTTGGCCGTGTGCT-3'
Fam213b (2810405K02Rik)	5'-TACAACAGCTTAAGCATCCTACC-3'	5'-CACACCTCTTCATCACACTGG-3'
Tor2a	5'-CAAGGCCCTGGTGGTGAAGTC-3'	5'-CAGAAGCCATGTTGAGGGTTGTCC-3'
Timm17b	5'-TCTGGCGCCATGGAGGAGTA-3'	5'-GGTCTTCTTTGCCCCGTAGC-3'
Arhgef11	5'-TCAAGCTCAGAACCAGCAGGAAGT-3'	5'-TGCTCGATGGTGTGGAAGATCACA-3'
Scrib	5'-ATCCGCAAAGACACGCCCCACTAC-3'	5'-AGCCTTTTCCCCCTGCGATACTGA-3'
Plekha1	5'-CTGATAGCCCTGAAGAGATGC-3'	5'-GCTGCGAGAGGCTGGGGAATGTGA-3'
Lsm14b	5'-CCTCGGCGACACAGCTCAATGGT-3'	5'-ATCACAGCTGGGTCCTTCTCTTCC-3'
Arhgap17	5'-ACCCCGAATTCTAATCACTCATCC-3'	5'-GCGGGGGCAGGTTTCTTCACAG-3'
Akap9	5'-ATGAGGTGTTGGTGTCAAGTATGG-3'	5'-TGGTGCACAAGTCGTGGCGGATGC-3'
Myo1b	5'-AAGCGGTACCAGCAGATAAAGAGT-3'	5'-AGTCGAATCCAAGAACAGGTAAGG-3'
Exoc1	5’-ATCCCGACTATATGAAAGAGAAAT-3’	5’-GGACGACTGGGACCTGCGACTG-3’
Golga2	5’-GGAGCAAAGAAGAAGAAAAAGATT-3’	5’-CCCCGTTGATGTAGGATGTAGA-3’
Stx2	5’-GGAACATGCCAAGGAAGAGA-3’	5’-TAAGCTGCAGGTATGGTCGGAGTC-3’
qRT-PCR SYBR Primers
Gene Symbol	Forward Primer	Reverse Primer
Krt77	5'-CACGGAGACGACCTGAAGAATAGC-3'	5'-CTCCTCCGCATCAGAAATCAATC-3'
Skint4	5'-TACTGTGTTGTCTTATGCCTCCTC-3'	5'-TCCGAAACCAGCGAATCTCC-3'
Grhl1	5'-GCAGCGGGGCAGTCATGTTCTTTC-3'	5'-TCTTGGGTTCTTCTGTCCGAGTCA-3'
Sprr2g	5’-CTCAGGTCCTACACTACGTTGG-3’	5’-ACTTTGGCAGAGGACAGGG-3’
Sprr2b	5’-GGTACTCAAGCATTGGTCTGC-3’	5’-CACTTTGGAGGAGGACAAGG-3’
Sprr2e	5’-CAGGTCCTAGGCTACTTTGGAG-3’	5’-ACTGTGGATGAGGACAAGGC-3’
S100a9	5’-ACACCCTGAGCAAGAAGGAA-3’	5’-GCTCAGCTGATTGTCCTGGT-3’
Rptn	5’-TCCTGCCTCTTCTGCTCATT-3’	5’-AGCGCCTACCCCATGATATT-3’
Krt12	5’-TGCCGAGGACTTCAGGATG-3’	5’-CAGGTCGGCTCTAGTCAGGGTCAG-3’
Krt6b	5’-TGCAGACGAGATCAACTTCC-3’	5’-TGTCCAGGTCCAGGCTACG-3’
Krt2	5’-CAGATCAAAACCCTCAACAACAAA-3’	5’-GGTGCGGCTGCCTACATCCAACT-3’
Crnn	5’-GGTGCTATGCCAGGTCAGAGG-3’	5’-GCAGGATCATGGGGCTTCACT-3’
Genotyping Primers
Primer Name	Sequence	Size
Esrp1 KO Set1 F (Esrp1 KO allele F)	5’-TGCTCACATTCCCTGTGTGGGTTA-3’	WT:1828bp
FLP del-R (E1 KO)	5’-GCCAGGGCTACACAGAGAAAAC-3’	KO: 532 bp
Esrp1 loxps-F	5’-CTGATCCTTGCTGTCAAGCTG-3’	WT: 302bp
Esrp1 loxps-R	5’-CTAACGCATTCAGGAAACCATC-3’	FLOX: 418bp
E2 Common F (RC SU-F)	5’-CGCGGGCGGGTCTCTGC-3’	WT: 638bp
E2 WT R (TUR)	5’-CTCCCCTCCCCCTCGAAGTAGTGT-3’	KO: 337bp
E2 KO R (RC-LacZR)	5’-CAAATCTCCACTCCCCGTTCAAAG-3’
Cre For	5’-CCTGTTTTGCACGTTCACCG-3’	~300bp
Cre Rev	5’-ATGCTTCTGTCCGTTTGCCG-3’
